# Supplementary material for: Trimerous magnoliid flowers with a unique set of floral and pollen traits from the Late Cretaceous of Southern Bohemia (Czech Republic)
Source: New Phytol. 2026 Jun 2;251(4):2266–83. doi: 10.1111/nph.71310 (PMC13373870; doi:10.1111/nph.71310)
Supplement: Supplementary file 1 — Dataset S1 Morphological datasets for Trimeriantha monopolyada. Dataset S2 Trait scoring and references for traits added to the matrix of López‐Martínez et al. (2023) and Doyle & Endress (2024). [file NPH-251-2266-s001.xlsx]

## Sheet: matrix
New Phytologist Dataset Supporting Information 2 Article title: Trimerous magnoliid flowers with a unique set of flower and pollen traits from the Late Cretaceous of Southern Bohemia (Czech Republic) Authors: Xieting Wu, Maria von Balthazar, Friðgeir Grímsson, Silvia Ulrich, Andrea López-Martínez, Zuzana Heřmanová, Jiří Kvaček, Jürg Schönenberger Article acceptance date: 14 May 2026
Traits scoring and references for traits added to the matrix of López-Martínez et al. (2023)
Taxon (X denotes fossil species)	Group	Order	Family	Character			Notes	Reference
				Gynostemium	ExtragynoecialCompitum	Pollen Unit		Floral character	Pollen character
Amborella trichopoda	ANA	Amborellales	Amborellaceae	0	1	0		Endress, P. K. (2001). The flowers in extant basal angiosperms and inferences on ancestral flowers. International Journal of Plant Sciences, 162(6), 1111–1140. https://doi.org/10.1086/323915	Buzgo, M., Soltis, P. S., & Soltis, D. E. (2004). Floral developmental morphology of Amborella trichopoda (Amborellaceae). International Journal of Plant Sciences, 165(6), 925–947. https://doi.org/10.1086/424024
Austrobaileya scandens	ANA	Austrobaileyales	Austrobaileyaceae	0	1	0		Endress, P. K., & Doyle, J. A. (2015). Ancestral traits and specializations in the flowers of the basal grade of living angiosperms. Taxon, 64(6), 1093–1116. https://doi.org/10.12705/646.1	Halbritter H. 2016. Austrobaileya scandens. In: PalDat - A palynological database. https://www.paldat.org/pub/Austrobaileya_scandens/300275; accessed 2025-08-12
Illicium floridanum	ANA	Austrobaileyales	Schisandraceae	0	1	0		Igersheim, A., & Endress, P. K. (1997). Gynoecium diversity and systematics of the Magnoliales and winteroids. Botanical Journal of the Linnean Society, 124(3), 213–271. https://doi.org/10.1006/bojl.1997.0102
Schisandra chinensis	ANA	Austrobaileyales	Schisandraceae	0	1	0		Igersheim, A., & Endress, P. K. (1997). Gynoecium diversity and systematics of the Magnoliales and winteroids. Botanical Journal of the Linnean Society, 124(3), 213–271. https://doi.org/10.1006/bojl.1997.0102	Igersheim A, Endress PK. (1996). Functional syncarpy in the two primitive apocarpous angiosperms Kadsura japonica (Schisandraceae) and Galbulimima baccata (Himantandraceae). 14th International Congress of Sexual Plant Reproduction, Melbourne, Abstract
Trimenia moorei	ANA	Austrobaileyales	Trimeniaceae	0	?	0		Igersheim, A., & Endress, P. K. (1997). Gynoecium diversity and systematics of the Magnoliales and winteroids. Botanical Journal of the Linnean Society, 124(3), 213–271. https://doi.org/10.1006/bojl.1997.0102
X Carpestella lacunata	ANA	EarlyCretaceous	?	0	0	?		von Balthazar, M., Pedersen, K. R., Crane, P. R., & Friis, E. M. (2008). Carpestella lacunata gen. et sp. nov., a new basal angiosperm flower from the Early Cretaceous (Early to Middle Albian) of eastern North America. International Journal of Plant Sciences, 169(7), 890–898. https://doi.org/10.1086/589692
X Monetianthus mirus	ANA	EarlyCretaceous	?	0	?	0		Friis, E. M., Pedersen, K. R., von Balthazar, M., Grimm, G. W., & Crane, P. R. (2009). Monetianthus mirus gen. et sp. nov., a Nymphaealean flower from the Early Cretaceous of Portugal. International Journal of Plant Sciences, 170(8), 1086–1101. https://doi.org/10.1086/605120Chicago Journals+4
X Callicrypta chlamydea	ANA	LateCretaceous	?	0	?	0		Krassilov V. A., Golovneva L. B. (2004). A minute mid-Cretaceous flower from Siberia and implications for the problem of basal angiosperms. Geodiversitas 26 (1) : 5-15
X Microvictoria svitkoana	ANA	LateCretaceous	?	0	?	?		Gandolfo, M. A., Nixon, K. C., & Crepet, W. L. (2004). Cretaceous flowers of Nymphaeaceae and implications for complex insect entrapment pollination mechanisms in early Angiosperms. Proceedings of the National Academy of Sciences of the United States of America, 101(21), 8056–8060. https://doi.org/10.1073/pnas.0402473101	Schönenberger, J., von Balthazar-Schönenberger, A. M. L., López Martínez, A., Albert, B., Prieu, C., Magallón, S., & Sauquet, H. (2020). Phylogenetic analysis of fossil flowers using an angiosperm-wide morphological matrix. American Journal of Botany, 107(10), 1433–1448. https://doi.org/10.1002/ajb2.1538
Brasenia schreberi	ANA	Nymphaeales	Cabombaceae	0	0	0		Taylor, M. L., & Williams, J. H. (2012). Consequences of pollination syndrome evolution for postpollination biology in an ancient angiosperm family. International Journal of Plant Sciences, 170(5), 584–598. https://doi.org/10.1086/597269
Cabomba caroliniana	ANA	Nymphaeales	Cabombaceae	0	0	0		Osborn, J. M., Schwartz, J. A., & Williams, J. H. (1991). Pollen morphology and ultrastructure of the Cabombaceae. American Journal of Botany, 78(6), 1367–1378. https://doi.org/10.1002/j.1537-2197.1991.tb12603.x
Trithuria cowieana	ANA	Nymphaeales	Hydatellaceae	?	?	0		Remizowa, M. V., Sokoloff, D. D., Macfarlane, T. D., Yadav, S. R., Prychid, C. J., & Rudall, P. J. (2008). Comparative pollen morphology in the early‐divergent angiosperm family Hydatellaceae reveals variation at the infraspecific level. Grana, 47(2), 81–100. https://doi.org/10.1080/00173130802184214
Trithuria submersa	ANA	Nymphaeales	Hydatellaceae	?	?	0		Remizowa, M. V., Sokoloff, D. D., Macfarlane, T. D., Yadav, S. R., Prychid, C. J., & Rudall, P. J. (2008). Comparative pollen morphology in the early‐divergent angiosperm family Hydatellaceae reveals variation at the infraspecific level. Grana, 47(2), 81–100. https://doi.org/10.1080/00173130802184214
Barclaya longifolia	ANA	Nymphaeales	Nymphaeaceae	0	?	0		Jacobsen, N., Othman, A. S., & Wongso, I. (2022). A reassessment of the genus Barclaya (Nymphaeaceae) including three new species. Nordic Journal of Botany, 2022(5), e03392. https://doi.org/10.1111/njb.03392
Nuphar advena	ANA	Nymphaeales	Nymphaeaceae	0	1	0		Endress, P. K., & Doyle, J. A. (2015). Ancestral traits and specializations in the flowers of the basal grade of living angiosperms. Taxon, 64(6), 1093–1116. https://doi.org/10.12705/646.1
Nymphaea odorata	ANA	Nymphaeales	Nymphaeaceae	0	1	?		Moseley, M. F., Jr. (1961). Morphological studies of the Nymphaeaceae II. The flower of Nymphaea. Botanical Gazette, 122(4), 233–259.	Williams, J. H., McNeilage, R. T., Lettre, M. T., & Taylor, M. L. (2010). Pollen tube growth and the pollen-tube pathway of Nymphaea odorata (Nymphaeaceae). Botanical Journal of the Linnean Society, 162(4), 581–593.
Actinotus helianthi	Campanulids	Apiales	Apiaceae	0	0	?		Actinotus helianthin. In: http://www.plantillustrations.org/illustration.php?id_illustration=154865; La Billardière (Labillardière), J.J.H. de, Novae Hollandiae platarum specimen (1804-1806) Nov. Holl. Pl.; vol. 1; t. 92; accessed 2025-07-10.
Apium graveolens	Campanulids	Apiales	Apiaceae	0	0	0		Ronse, A., Popper, Z. A., Preston, J. C., & Watson, M. F. (2010). Taxonomic revision of European Apium L. s.l.: Helosciadium W.D.J.Koch restored. Plant Systematics and Evolution, 287(1–2), 1–17. https://doi.org/10.1007/s00606-010-0284-3	WFO (2025). Apium graveolens. In https://www.worldfloraonline.org/taxon/wfo-0000540626; accessed 2025-07-10.
Arctopus echinatus	Campanulids	Apiales	Apiaceae	?	?	0		Baczyński, J., Miłobędzka, A., & Banasiak, Ł. (2021). Morphology of pollen in Apiales (Asterids, Eudicots). Phytotaxa, 478(1), 1–32. https://doi.org/10.11646/phytotaxa.478.1.1
Azorella selago	Campanulids	Apiales	Apiaceae	0	0	?		Azorella selago Hook.f. http://www.plantillustrations.org/illustration.php?id_illustration=238368; Hooker, J.D., botany of the Antarctic voyage of H.M. discovery ships Erebus and Terror in the Years 1839-1843, under the command of Captain Sir James Clark Ross (1844-1860) Bot. Antarct. Voy. t. 99. accessed 2025-07-08.
Bowlesia incana	Campanulids	Apiales	Apiaceae	?	?	?
Hermas villosa	Campanulids	Apiales	Apiaceae	0	0	0		Baczyński, J., Miłobędzka, A., & Banasiak, Ł. (2021). Morphology of pollen in Apiales (Asterids, Eudicots). Phytotaxa, 478(1), 1–32. https://doi.org/10.11646/phytotaxa.478.1.1	Hermas villosa (L.) Thunb. http://www.plantillustrations.org/illustration.php?id_illustration=31548; Hooker, W.J., Hooker, J.D., Icones Plantarum [Hooker’s Icones plantarum] (1837-1922) Icon. Pl. vol. 11 (1867) t. 1001. accessed 2025-07-08.
Heteromorpha arborescens	Campanulids	Apiales	Apiaceae	0	?	0		Baczyński, J., Miłobędzka, A., & Banasiak, Ł. (2021). Morphology of pollen in Apiales (Asterids, Eudicots). Phytotaxa, 478(1), 1–32. https://doi.org/10.11646/phytotaxa.478.1.1	Heteromorpha arborescens (Sprengel) Cham. & Schltdl. http://www.plantillustrations.org/illustration.php?id_illustration=230069; Baillon, H.E., Histoire des plantes (1866-1895) Hist. Pl. vol. 7 (1877) p. 126 f. 129. accessed 2025-07-08.
Klotzschia brasiliensis	Campanulids	Apiales	Apiaceae	?	?	0		Baczyński, J., Miłobędzka, A., & Banasiak, Ł. (2021). Morphology of pollen in Apiales (Asterids, Eudicots). Phytotaxa, 478(1), 1–32. https://doi.org/10.11646/phytotaxa.478.1.1	Klotzschia brasiliensis Cham. http://www.plantillustrations.org/illustration.php?id_illustration=11995; Martius, C.F.P. von, Eichler, A.G., Urban, I., Flora Brasiliensis (1840-1906) Fl. Bras. vol. 11(1): (1861-1879). t. 78. accessed 2025-07-08.
Mackinlaya confusa	Campanulids	Apiales	Apiaceae	?	?	?
Platysace lanceolata	Campanulids	Apiales	Apiaceae	?	?	0		Baczyński, J., Miłobędzka, A., & Banasiak, Ł. (2021). Morphology of pollen in Apiales (Asterids, Eudicots). Phytotaxa, 478(1), 1–32. https://doi.org/10.11646/phytotaxa.478.1.1
Sanicula gregaria	Campanulids	Apiales	Apiaceae	0	0	0		APSA Members (2007). Sanicula gregaria. In: The Australasian Pollen and Spore Atlas V1.0. Australian National University. https://apsa.anu.edu.au/samples/sample.php?id=232-8-1; accessed 2025-07-15.	Sanicula gregaria. In Go Botany: Native plant trust https://gobotany.nativeplanttrust.org/species/sanicula/odorata/; accessed 2025-07-15.	Sanicula odorata. In Minnesota Wildflowers. https://www.minnesotawildflowers.info/flower/clustered-black-snakeroot; accessed 2025-07-15.
Hydrocotyle vulgaris	Campanulids	Apiales	Araliaceae	0	0	0		Hydrocotyle vulgaris L. in: http://www.plantillustrations.org/illustration.php?id_illustration=397357; Nees von Esenbeck, T.F.L., Spenner, F.KL., Putterlick, A., Genera plantarum florae germanicae (1835-1860) Gen. Fl. Germ. accessed 2025-07-15.	Willis, Kathy J (2017). Hydrocotyle vulgaris. Digitised palynological slide. In: European Reference Collection (Version 1). https://globalpollenproject.org/Taxon/Araliaceae/Hydrocotyle/vulgaris; accessed 2025-07-15.
Panax quinquefolius	Campanulids	Apiales	Araliaceae	0	?	0		Panax quinquefolius. In: http://www.plantillustrations.org/illustration.php?id_illustration=268818; Spach, E., Histoire naturelle des végétaux, Atlas (coloured version) (1834-1847) Hist. Nat. Vég. t. 39. accessed 2025-07-15.	Wen, J., & Nowicke, J. W. (1999). Pollen ultrastructure of Panax (the ginseng genus, Araliaceae), an eastern Asian and eastern North American disjunct genus. American Journal of Botany, 86(11), 1624–1636. https://doi.org/10.2307/2656799
Griselinia lucida	Campanulids	Apiales	Griseliniaceae	0	?	0		Griselinia lucida – puka. In Native New Zealand Plants. University of Auckland https://www.nzplants.auckland.ac.nz/en/about/seed-plants-flowering/griseliniaceae/griselinia-lucida.html; accessed 2025-07-15.	APSA Members* (2007). Griselinia lucida. In: The Australasian Pollen and Spore Atlas V1.0. Australian National University. https://apsa.anu.edu.au/samples/sample.php?id=233-2-3a; accessed 2025-07-15.
Griselinia racemosa	Campanulids	Apiales	Griseliniaceae	?	?	?
Delarbrea michieana	Campanulids	Apiales	Myodocarpaceae	0	?	0		APSA Members (2007). Delarbrea michieana. In: The Australasian Pollen and Spore Atlas V1.0. Australian National University. https://apsa.anu.edu.au/samples/sample.php?id=231-14-1; accessed 2025-07-15.	Delarbrea michieana. In Australian Tropical Rainforest Plants. https://apps.lucidcentral.org/rainforest/text/entities/delarbrea_michieana.htm; accessed 2025-07-15.
Myodocarpus fraxinifolius	Campanulids	Apiales	Myodocarpaceae	0	0	0		Baczyński, J., Miłobędzka, A., & Banasiak, Ł. (2021). Morphology of pollen in Apiales (Asterids, Eudicots). Phytotaxa, 478(1), 1–32. https://doi.org/10.11646/phytotaxa.478.1.1	Myodocarpus fraxinifolius Brongn. & Gris. In PlantNet https://identify.plantnet.org/k-world-flora/species/Myodocarpus%20fraxinifolius%20Brongn.%20&%20Gris/data; accessed 2025-07-15.
Pennantia corymbosa	Campanulids	Apiales	Pennantiaceae	0	?	0		Pennantia corymbose Endl. In: http://www.plantillustrations.org/illustration.php?id_illustration=164996; Endlicher, S.L., Iconographia generum plantarum (1837-1838) Iconogr. Gen. Pl. t. 121; accessed 2025-07-15.	Raine J.I., Li X., Newstrom-Lloyd L. (2022). Pennantia corymbose. In: New Zealand bee pollen catalogue. https://keys.landcareresearch.co.nz/nzbeepollen/key/nzbeepollen/media/html/123.htm; accessed 2025-07-15.
Pennantia cunninghamii	Campanulids	Apiales	Pennantiaceae	0	?	0		Pennantia cunninghamii Miers. In: http://www.plantillustrations.org/illustration.php?id_illustration=378675; Miers, J., Contributions to botany (1851-1871) Contr. Bot. t. 12; accessed 2025-07-15.	APSA Members (2007). Pennantia cunninghamii. In: The Australasian Pollen and Spore Atlas V1.0. Australian National University. https://apsa.anu.edu.au/samples/sample.php?id=165-3-1; accessed 2025-07-15.
Billardiera heterophylla	Campanulids	Apiales	Pittosporaceae	?	?	?
Pittosporum tobira	Campanulids	Apiales	Pittosporaceae	0	?	0		Halbritter, H. (2016). Pittosporum tobira. In PalDat – A palynological database. https://www.paldat.org/pub/Pittosporum_tobira/304003; accessed 2025-07-15.	Pittosporum tobira. In Seattle Japanese garden. https://www.seattlejapanesegarden.org/blog/2023/6/15/pittosporum-tobira-sweetly-fragrant-spring-flowers-and-glossy-green-foliage; accessed 2025-07-15.
Aralidium pinnatifidum	Campanulids	Apiales	Torricelliaceae	0	?	0		Aralidium pinnatifidum. In http://www.plantillustrations.org/illustration.php?id_illustration=36682; Miquel, F.A.W., Flora van Nederlandsch Indie (1855-1860) Fl. Ned. Ind. vol. 1(1): (1855). t. 13; accessed 2025-07-15.	Abideen, Z., Sulaiman, S. A., Mohamed, R., & Idris, A. (2023). Pollen morphology of selected tropical plants in Peninsular Malaysia. Review of Palaeobotany and Palynology, 315, 104949. https://doi.org/10.1016/j.revpalbo.2023.104949
Melanophylla alnifolia	Campanulids	Apiales	Torricelliaceae	0	0	0		Melanophylla alnifolia. In http://www.plantillustrations.org/illustration.php?id_illustration=43352; Flore de Madagascar et des Comores (1936-2012) Fl. Madag. vol. 158. p. 11 (1958); accessed 2025-07-15.	Erdtman, G., 1952. Pollen Morphology and Plant Taxonomy: Angiosperms (An Introduction to Palynology, Vol. 1), Waltham, MA: Chronica Botanica Co.
Ilex cornuta	Campanulids	Aquifoliales	Aquifoliaceae	0	?	?		Ilex cornuta. In http://www.plantillustrations.org/illustration.php?id_illustration=1243; Curtis, W., Botanical Magazine (1787-1948) Bot. Mag. vol. 84 (1858) t. 5059; accessed 2025-07-09.
Ilex opaca	Campanulids	Aquifoliales	Aquifoliaceae	?	?	0		Ilex opaca. In http://www.plantillustrations.org/illustration.php?id_illustration=63704. Sargent, C.S., Silva of North America (1891-1902) Silva vol. 1 (1891); t. 45 (1891); accessed 2025-07-09.	Ilex opaca. In BRIT Pollen Image Gallery. Botanical Research Institute of Texas. https://pollen.brit.org/pages/Aquifoliaceae_Ilex_opaca_7736.html; accessed 2025-07-09.
Citronella suaveolens	Campanulids	Aquifoliales	Cardiopteridaceae	0	0	0		Citronella suaveolens. In http://www.plantillustrations.org/illustration.php?id_illustration=232569; Flora Malesiana Fl. Males. vol. 7(1): (1971); p. 5 f. 1; accessed 2025-07-09.	APSA Members (2007). Citronella suaveolens. In: The Australasian Pollen and Spore Atlas V1.0. Australian National University. https://apsa.anu.edu.au/samples/sample.php?id=165-5-3a; accessed 2025-07-09.
Gonocaryum litorale	Campanulids	Aquifoliales	Cardiopteridaceae	?	?	?		Kong, D.-R., Schori, M., Li, L., & Peng, H. (2017). Floral development of Gonocaryum with emphasis on the gynoecium. Plant Systematics and Evolution, 304(3), 327–341.	Gonocaryum littorale. In Flora Malesiana. https://portal.cybertaxonomy.org/flora-malesiana/cdm_dataportal/taxon/244df8e9-4517-406a-8693-5d6be0f0a82d; accessed 2025-07-09.
Helwingia himalaica	Campanulids	Aquifoliales	Helwingiaceae	?	?	?
Helwingia japonica	Campanulids	Aquifoliales	Helwingiaceae	?	0	0		Weber M., Halbritter H., Heigl H., Auer W. 2021. Helwingia japonica. In: PalDat - A palynological database. https://www.paldat.org/pub/Helwingia_japonica/306250; accessed 2025-07-18.	Helwingia japonica. In http://www.plantillustrations.org/illustration.php?id_illustration=62928; Siebold, P.F. von, Zuccarini, J.G., Flora Japonica (1835-1870) Fl. Jap. (Siebold); vol. 1 (1835-1841); t. 86 (1875); accessed 2025-07-18.
Phyllonoma laticuspis	Campanulids	Aquifoliales	Phyllonomaceae	0	0	?		Tobe, H. (2013). Floral morphology and structure of Phyllonoma (Phyllonomaceae): systematic and evolutionary implications. Journal of Plant Research, 126(5), 709–718. doi:10.1007/s10265-013-0556-4	Kubitzki, K. (Ed.). (2017). The families and genera of vascular plants: Vol. XIV. Apiales, Gentianales (except Rubiaceae). Springer. https://doi.org/10.1007/978-3-319-62244-2
Phyllonoma ruscifolia	Campanulids	Aquifoliales	Phyllonomaceae	0	0	?		Tobe, H. (2013). Floral morphology and structure of Phyllonoma (Phyllonomaceae): systematic and evolutionary implications. Journal of Plant Research, 126(5), 709–718. doi:10.1007/s10265-013-0556-4
Irvingbaileya australis	Campanulids	Aquifoliales	Stemonuraceae	?	?	0		APSA Members (2007). Irvingbaileya australis. In: The Australasian Pollen and Spore Atlas V1.0. Australian National University. https://apsa.anu.edu.au/samples/genus.php?genus=Irvingbaileya; accessed 2025-07-09.
Lasianthera africana	Campanulids	Aquifoliales	Stemonuraceae	0	0	0		Okon, R. E., Ekeke, C., & Opiah, J. N. (2022). Morphological, anatomical, and palynological studies of Lasianthera africana P. Beauv (Stemonuraceae) from some parts of southern Nigeria. International Journal of Plant & Soil Science, 34(2), 28–35. https://doi.org/10.9734/ijpss/2022/v34i230833	Kubitzki, K. (Ed.). (2017). The families and genera of vascular plants: Vol. XIV. Apiales, Gentianales (except Rubiaceae). Springer. https://doi.org/10.1007/978-3-319-62244-2	Lasianthera africana. In http://www.plantillustrations.org/illustration.php?id_illustration=383799; Engler, H.G.A., Drude, O., Vegetation der Erde: Sammlung pflanzengeographischer Monographien (1896-1928) Veg. Erde; vol. 9(1): (1910); p. 720 f. 623; accessed 2025-07-09.
Alseuosmia macrophylla	Campanulids	Asterales	Alseuosmiaceae	0	0	0		J.I. Raine, X. Li, L. Newstrom-Lloyd (2022). Alseuosmia macrophylla. In New Zealand bee pollen catalogue. https://keys.landcareresearch.co.nz/nzbeepollen/key/nzbeepollen/media/html/4.htm; accessed 2025-07-09.	Phil Bendle Collection – CitSciHub. (n.d.). Alseuosmia macrophylla (Large‑leaved toropapa). Citizen Science Hub. https://citscihub.nz/Phil_Bendle_Collection:Alseuosmia_macrophylla_%28Large-leaved_toropapa%29; accessed 2025-07-09.	Alseuosmia macrophylla. In: http://www.plantillustrations.org/illustration.php?id_illustration=56854; Hooker, J.D., botany of the Antarctic voyage of H.M. discovery ships Erebus and Terror in the Years 1839-1843, under the command of Captain Sir James Clark Ross (1844-1860) Bot. Antarct. Voy.; vol. 2(1): (1853); t. 23 (1853); 2025-07-09.
Platyspermation crassifolium	Campanulids	Asterales	Alseuosmiaceae	?	?	?
Argophyllum laxum	Campanulids	Asterales	Argophyllaceae	0	?	?		Watson, L., and Dallwitz, M.J. 1992 onwards. The families of flowering plants: descriptions, illustrations, identification, and information retrieval. https://www.delta-intkey.com/angio/www/argophyl.htm; accessed 2025-07-09.
Corokia cotoneaster	Campanulids	Asterales	Argophyllaceae	0	0	0		Halbritter H., Buchner R. 2016. Corokia cotoneaster. In: PalDat - A palynological database. https://www.paldat.org/pub/Corokia_cotoneaster/300400; accessed 2025-07-21	Sorensen, D. (2017). March 2017 Plant Profile: Corokia cotoneaster. University of Washington Botanic Gardens. https://botanicgardens.uw.edu/about/blog/2017/03/01/march-2017-plant-profile-corokia-cotoneaster/; accessed 2025-07-21.
Ainsliaea acerifolia	Campanulids	Asterales	Asteraceae	?	?	?
Barnadesia caryophylla	Campanulids	Asterales	Asteraceae	0	0	0		Urtubey, E. (1997). Morfologia del polen de Barnadesia (Asteraceae, Barnadesioideae) Bol. Soc. Argent. Bot. 33 (1-2): 69-75.	Barnadesia caryophylla. In http://www.plantillustrations.org/illustration.php?id_illustration=230217; Baillon, H.E., Histoire des plantes (1866-1895) Hist. Pl. vol. 8 (1882). p. 17 f. 25,26; accessed 2025-07-10.
Brachyglottis greyi	Campanulids	Asterales	Asteraceae	?	?	?
Chuquiraga aurea	Campanulids	Asterales	Asteraceae	?	?	?
Cnicothamnus lorentzii	Campanulids	Asterales	Asteraceae	?	?	0		Tellería, M. C., Sancho, G., Funk, V. A., Ventosa, I., & Roque, N. (2013). Pollen morphology and its taxonomic significance in the tribe Gochnatieae (Compositae, Gochnatioideae). Plant Systematics and Evolution, 299(5), 935–948. https://doi.org/10.1007/s00606-013-0774-1
Corymbium glabrum	Campanulids	Asterales	Asteraceae	?	?	?
Cyclolepis genistoides	Campanulids	Asterales	Asteraceae	?	?	0		Tellería, M. C., Sancho, G., Funk, V. A., Ventosa, I., & Roque, N. (2013). Pollen morphology and its taxonomic significance in the tribe Gochnatieae (Compositae, Gochnatioideae). Plant Systematics and Evolution, 299(5), 935–948. https://doi.org/10.1007/s00606-013-0774-1
Echinops exaltatus	Campanulids	Asterales	Asteraceae	?	0	0		Hidalgo, O., Stuessy, T. F., & Stützel, T. (2023). Pollen evolution in the genus Echinops (Cardueae, Asteraceae): Deciphering the origin of giant pollen grains. International Journal of Plant Sciences, 184(4), 402–415. https://doi.org/10.1086/724497.	Echinops exaltatus. http://www.plantillustrations.org/illustration.php?id_illustration=308817; Reichenbach, H.G.L., Iconographia botanica seu plantae criticae (1823-1832) Iconogr. Bot. Pl. Crit. vol. 10 (1832). t. 992 f. 1323. accessed 2025-07-10.
Famatinanthus decussatus	Campanulids	Asterales	Asteraceae	0	?	0		Freire, S. E., Barboza, G. E., Cantero, J. J., & Ariza Espinar, L. (2014). Famatinanthus, a new Andean genus segregated from Aphyllocladus (Asteraceae). Systematic Botany, 39(1), 349–360. https://doi.org/10.1600/036364414X678062
Gymnarrhena micrantha	Campanulids	Asterales	Asteraceae	?	?	0		Jansen, R. (2006). Mutisieae (Asteraceae) pollen ultrastructure atlas. Lundellia. 9. 51-76.
Hecastocleis shockleyi	Campanulids	Asterales	Asteraceae	0	0	0		Tellería, M. C., & Katinas, L. (2005). The unusual occurrence of tricolpate pollen within Mutisieae (Asteraceae). Grana, 44(2), 91–97. https://doi.org/10.1080/00173130510010495	Boufford, D. E. Hecastocleis. In: Flora of North America Editorial Committee, eds. 1993+. Flora of North America North of Mexico [Online]. 25+ vols. New York and Oxford. Vol. 3. https://floranorthamerica.org/Hecastocleis. accessed 2025-07-10.
Helianthus annuus	Campanulids	Asterales	Asteraceae	0	0	0		Halbritter, H. (2016). Helianthus annuus. In PalDat – A palynological database. https://www.paldat.org/pub/Helianthus_annuus/304619; accessed 2025-07-10.	Helianthus annuus. In Flora of China. eFloras. http://www.efloras.org/florataxon.aspx?flora_id=2&taxon_id=200024005; accessed 2025-07-10.
Hyalis argentea	Campanulids	Asterales	Asteraceae	?	?	?
Hyaloseris rubicunda	Campanulids	Asterales	Asteraceae	?	?	?
Nassauvia gaudichaudii	Campanulids	Asterales	Asteraceae	?	?	?
Oldenburgia grandis	Campanulids	Asterales	Asteraceae	0	?	?		Oldenburgia grandis. In http://www.plantillustrations.org/illustration.php?id_illustration=249321; accessed 2025-07-10.
Onoseris hastata	Campanulids	Asterales	Asteraceae	0	?	0		Tellería, M. C., Barreda, V. D., Jardine, P. E., & Palazzesi, L. (2023). The use of pollen morphology to disentangle the origin, early evolution, and diversification of the Asteraceae. International Journal of Plant Sciences, 184(5), 350–365. https://doi.org/10.1086/725046	Onoseris hastata. In http://www.plantillustrations.org/illustration.php?id_illustration=36773; Weddell, H.A., Chloris Andina (1855-1857) Chlor. Andina. vol. 1 (1855). t. 7 (1855); accessed 2025-07-10.
Pertya scandens	Campanulids	Asterales	Asteraceae	0	?	?		Pertya scandens. In http://www.plantillustrations.org/illustration.php?id_illustration=59779; Seemann, B.C., Seeman, W.E.G., Bonplandia [B.C. Seemann] (1853-1862) Bonplandia. vol. 10 (1862). t. 10 (1862). accessed 2025-07-10.
Sinclairia palmeri	Campanulids	Asterales	Asteraceae	?	?	?
Stifftia chrysantha	Campanulids	Asterales	Asteraceae	0	?	0		Zhao, Z., Skvarla, J. J., & Jansen, R. K. (2006). Mutisieae (Asteraceae) pollen ultrastructure atlas. Lundellia, 2006(9), 51–76. https://doi.org/10.25224/1097-993X-9.1.51	Stifftia chrysantha. In http://www.plantillustrations.org/illustration.php?id_illustration=164412; Mikan, J.C., Delectus florae et faunae Brasiliensis (1820-1825) Del. Fl. Faun. Bras. (1820-1825). t. 1. accessed 2025-07-10.
Tragopogon dubius	Campanulids	Asterales	Asteraceae	0	0	0		Halbritter, H. (2016). Tragopogon dubius. In PalDat – A palynological database. https://www.paldat.org/pub/Tragopogon_dubius/305199; accessed 2025-07-10.	Tragopogon dubius. In Flora of China. eFloras. http://www.efloras.org/florataxon.aspx?flora_id=2&taxon_id=242417370; accessed 2025-07-10.
Wunderlichia mirabilis	Campanulids	Asterales	Asteraceae	?	?	?
Boopis graminea	Campanulids	Asterales	Calyceraceae	0	0	0		DeVore, M. L., Zhao, Z., Jansen, R. K., & Skvarla, J. J. (2007). Pollen morphology and ultrastructure of Calyceraceae. Lundellia, 10(1), 32–48. https://doi.org/10.25224/1097-993X-10.1.32	Boopis graminea. In Flora Argentina. Instituto de Botánica Darwinion. http://www.darwin.edu.ar/Proyectos/FloraArgentina/DetalleEspecie.asp?espcod=197162; accessed 2025-07-21.
Calycera crassifolia	Campanulids	Asterales	Calyceraceae	0	0	?		Calycera crassifolia. In: http://www.plantillustrations.org/illustration.php?id_illustration=34280; Hooker, W.J., Hooker, J.D., Icones Plantarum [Hooker’s Icones plantarum] (1837-1922) Icon. Pl. vol. 18 (1887); t. 1752 (1888); accessed 2025-07-21.	Denham, S. S., Zavala Gallo, L. M., & Pozner, R. E. (2014). Morphology and taxonomic revision of Calycera. Systematic Botany, 39(4), 1226–1249. https://doi.org/10.1600/036364414X683877
Campanula elatines	Campanulids	Asterales	Campanulaceae	0	0	0		Halbritter H., Buchner R. 2016. Campanula. In: PalDat - A palynological database. https://www.paldat.org/search/genus/Campanula; accessed 2025-07-21	Campanula elatines. In: http://www.plantillustrations.org/illustration.php?id_illustration=485253; Reichenbach, H.G.L., Icones florae Germanicae et Helveticae (Deutschlands Flora), German ed. with partly coloured plates (1837-1912) Icon. Fl. Germ. Helv.; vol. 19(1): (1860); t. 1608 f. 2; accessed 2025-07-21.
Codonopsis pilosula	Campanulids	Asterales	Campanulaceae	0	0	0		Halbritter H. 2018. Codonopsis pilosula. In: PalDat - A palynological database. https://www.paldat.org/pub/Codonopsis_pilosula/303253; accessed 2025-07-21.	POWO (2025). Codonopsis pilosula. In Plants of the World Online. Facilitated by the Royal Botanic Gardens, Kew. https://powo.science.kew.org/taxon/urn:lsid:ipni.org:names:77112229-1/general-information; accessed 2025-07-21.
Cyphia decora	Campanulids	Asterales	Campanulaceae	?	?	?
Cyphia rogersii	Campanulids	Asterales	Campanulaceae	0	0	0		Leins, P., & Erbar, C. (2003). The pollen box in Cyphiaceae (Campanulales). International Journal of Plant Sciences, 164(6), 963–971. https://doi.org/10.1086/377062
Cyphocarpus rigescens	Campanulids	Asterales	Campanulaceae	0	0	?		Cyphocarpus rigescens. In: http://www.plantillustrations.org/illustration.php?id_illustration=31849; Miers, J., Illustrations of South American plants (1849-1857) Ill. S. Amer. Pl.; vol. 1 (1850); t. 27 (1831); accessed 2025-07-21.
Lobelia angulata	Campanulids	Asterales	Campanulaceae	0	0	?		Kadereit, J. W., & Jeffrey, C. (Eds.). (2007). Flowering plants. Eudicots: Asterales (Vol. 8). In K. Kubitzki (Ed.), The Families and Genera of Vascular Plants (Vol. 8, pp. i–xiv, 1–635). Springer. https://doi.org/10.1007/978-3-540-32214-6
Lobelia coronopifolia	Campanulids	Asterales	Campanulaceae	0	0	?		Kadereit, J. W., & Jeffrey, C. (Eds.). (2007). Flowering plants. Eudicots: Asterales (Vol. 8). In K. Kubitzki (Ed.), The Families and Genera of Vascular Plants (Vol. 8, pp. i–xiv, 1–635). Springer. https://doi.org/10.1007/978-3-540-32214-6
Nemacladus ramosissimus	Campanulids	Asterales	Campanulaceae	0	0	?		Nemacladus ramosissimus In wild flowers of the Santa Monica Mountains National Recreation Area; https://www.smmflowers.org/mobile/ANF-descriptions/Nemacladus_ramosissimus_UCLA_SantaMonicas.pdf; accessed 2025-07-21.	Kadereit, J. W., & Jeffrey, C. (Eds.). (2007). Flowering plants. Eudicots: Asterales (Vol. 8). In K. Kubitzki (Ed.), The Families and Genera of Vascular Plants (Vol. 8, pp. i–xiv, 1–635). Springer. https://doi.org/10.1007/978-3-540-32214-6
Pseudonemacladus oppositifolius	Campanulids	Asterales	Campanulaceae	0	?	?		Kadereit, J. W., & Jeffrey, C. (Eds.). (2007). Flowering plants. Eudicots: Asterales (Vol. 8). In K. Kubitzki (Ed.), The Families and Genera of Vascular Plants (Vol. 8, pp. i–xiv, 1–635). Springer. https://doi.org/10.1007/978-3-540-32214-6
Trachelium caeruleum	Campanulids	Asterales	Campanulaceae	0	0	0		Heigl H. 2020. Trachelium caeruleum. In: PalDat - A palynological database. https://www.paldat.org/pub/Trachelium_caeruleum/304592; accessed 2025-07-21.	Kadereit, J. W., & Jeffrey, C. (Eds.). (2007). Flowering plants. Eudicots: Asterales (Vol. 8). In K. Kubitzki (Ed.), The Families and Genera of Vascular Plants (Vol. 8, pp. i–xiv, 1–635). Springer. https://doi.org/10.1007/978-3-540-32214-6
Dampiera spicigera	Campanulids	Asterales	Goodeniaceae	0	?	?		Kadereit, J. W., & Jeffrey, C. (Eds.). (2007). Flowering plants. Eudicots: Asterales (Vol. 8). In K. Kubitzki (Ed.), The Families and Genera of Vascular Plants (Vol. 8, pp. i–xiv, 1–635). Springer. https://doi.org/10.1007/978-3-540-32214-6
Scaevola aemula	Campanulids	Asterales	Goodeniaceae	0	?	0		Kadereit, J. W., & Jeffrey, C. (Eds.). (2007). Flowering plants. Eudicots: Asterales (Vol. 8). In K. Kubitzki (Ed.), The Families and Genera of Vascular Plants (Vol. 8, pp. i–xiv, 1–635). Springer. https://doi.org/10.1007/978-3-540-32214-6	Heigl H. 2021. Scaevola sericea. In: PalDat - A palynological database. https://www.paldat.org/pub/Scaevola_sericea/305379; accessed 2025-07-21
Menyanthes trifoliata	Campanulids	Asterales	Menyanthaceae	0	0	0		Halbritter H., Svojtka M. 2016. Menyanthes trifoliata. In: PalDat - A palynological database. https://www.paldat.org/pub/Menyanthes_trifoliata/301896; accessed 2025-07-21.	Menyanthes trifoliata. In http://www.plantillustrations.org/illustration.php?id_illustration=351927; Sturm, J., Sturm, J.W., Deutschlands flora (1798-1855) Deutschl. Fl.; vol. 2 (1798); t. 16; accessed 2025-07-21.
Nymphoides peltata	Campanulids	Asterales	Menyanthaceae	0	0	0		Halbritter H., Auer W., Svojtka N. 2020. Nymphoides peltata. In: PalDat - A palynological database. https://www.paldat.org/pub/Nymphoides_peltata/304351; accessed 2025-07-21	Tippery, N. P., Harms, N. E., Purcell, M. F., Hong, S. H., Häfliger, P., Killoy, K., Wolfe, A. L., & Thum, R. A. (2023). Assessing the genetic diversity of Nymphoides peltata in the native and adventive range using microsatellite markers. Biological Invasions, 25(12), 3949–3963. https://doi.org/10.1007/s10530-023-03151-y
Pentaphragma ellipticum	Campanulids	Asterales	Pentaphragmataceae	?	0	?		Pentaphragma ellipticum. In Malaysia Biodiversity Information System. http://www.mybis.gov.my/sp/11849; accessed 2025-07-21.
Phelline comosa	Campanulids	Asterales	Phellinaceae	0	0	?		Kadereit, J. W., & Jeffrey, C. (Eds.). (2007). Flowering plants. Eudicots: Asterales (Vol. 8). In K. Kubitzki (Ed.), The Families and Genera of Vascular Plants (Vol. 8, pp. i–xiv, 1–635). Springer. https://doi.org/10.1007/978-3-540-32214-6
Phelline lucida	Campanulids	Asterales	Phellinaceae	0	0	?		Kadereit, J. W., & Jeffrey, C. (Eds.). (2007). Flowering plants. Eudicots: Asterales (Vol. 8). In K. Kubitzki (Ed.), The Families and Genera of Vascular Plants (Vol. 8, pp. i–xiv, 1–635). Springer. https://doi.org/10.1007/978-3-540-32214-6	Watson, L., and Dallwitz, M.J. 1992 onwards. The families of flowering plants: descriptions, illustrations, identification, and information retrieval. https://www.delta-intkey.com/angio/www/phellina.htm; accessed 2025-07-09.
Carpodetus serratus	Campanulids	Asterales	Rousseaceae	0	0	0		Watson, L., and Dallwitz, M.J. 1992 onwards. The families of flowering plants: descriptions, illustrations, identification, and information retrieval. https://www.delta-intkey.com/angio/images/rousse02.gif; accessed 2025-07-09.	APSA Members (2007). Carpodetus serratus. In: The Australasian Pollen and Spore Atlas V1.0. Australian National University. https://apsa.anu.edu.au/samples/sample.php?id=117-8-4c; accessed 2025-07-09.	Carpodetus serratus. In New Zealand Plant Conservation Network. https://www.nzpcn.org.nz/flora/species/carpodetus-serratus/; accessed 2025-07-09.
Roussea simplex	Campanulids	Asterales	Rousseaceae	0	0	?		Watson, L., and Dallwitz, M.J. 1992 onwards. The families of flowering plants: descriptions, illustrations, identification, and information retrieval. https://www.delta-intkey.com/angio/images/rousse03.gif; accessed 2025-07-09.
Donatia fascicularis	Campanulids	Asterales	Stylidaceae	1	?	0	Stamens united with the style into a bend	Erbar, C. (1992). Floral development of two species of Stylidium (Stylidiaceae) and some remarks on the systematic position of the family Stylidiaceae. Canadian Journal of Botany, 70(2), 258–271. https://doi.org/10.1139/b92-036	Willis, K (2019). Donatia fascicularis. Digitised palynological slide. In: European Reference Collection (Version 5, published 10/17/2019). Original material located at Oxford Long-Term Ecology Laboratory. https://globalpollenproject.org/Reference/8d0569dd-e011-4eca-967b-5b1ebfd05308/GPP19; accessed 2025-07-09.
Stylidium graminifolium	Campanulids	Asterales	Stylidaceae	1	?	?	Stamens united with the style into a bend	Erbar, C. (1992). Floral development of two species of Stylidium (Stylidiaceae) and some remarks on the systematic position of the family Stylidiaceae. Canadian Journal of Botany, 70(2), 258–271. https://doi.org/10.1139/b92-036
Berzelia lanuginosa	Campanulids	Bruniales	Bruniaceae	0	0	0		Berzelia lanuginose. In: http://www.plantillustrations.org/illustration.php?id_illustration=321087; Annales des sciences naturelles, Atlas (1824-1827) Ann. Sci. Nat., Atlas; vol. 3 (1826); t. 35 f. 1; accessed 2025-07-09.
Linconia alopecuroidea	Campanulids	Bruniales	Bruniaceae	0	0	?		Linconia alopecuroidea. In: http://www.plantillustrations.org/illustration.php?id_illustration=321148; Annales des sciences naturelles, Atlas (1824-1827) Ann. Sci. Nat., Atlas; vol. 3 (1826); t. 37 f. 3; accessed 2025-07-09.
Columellia oblonga	Campanulids	Bruniales	Columelliaceae	0	0	0		Kadereit, J. W., & Bittrich, V. (Eds.). (2016). Flowering plants. Eudicots: Aquifoliales, Boraginales, Bruniales, Dipsacales, Escalloniales, Garryales, Paracryphiales, Solanales (except Convolvulaceae), Icacinaceae, Metteniusaceae, Vahliaceae (Vol. 14). In K. Kubitzki (Ed.), The Families and Genera of Vascular Plants (Vol. 14, pp. i–xiv, 1–412). Springer Nature. https://doi.org/10.1007/978-3-319-…	Columellia oblonga. In: http://www.plantillustrations.org/illustration.php?id_illustration=120362; Ruíz López, H., Pavon, J.A., Flora Peruviana, et Chilensis (1798-1802) Fl. Peruv. vol. 1 (1798); t. 8 p. 28 f. a; accessed 2025-07-09.
Desfontainia spinosa	Campanulids	Bruniales	Columelliaceae	0	0	0		Kadereit, J. W., & Bittrich, V. (Eds.). (2016). Flowering plants. Eudicots: Aquifoliales, Boraginales, Bruniales, Dipsacales, Escalloniales, Garryales, Paracryphiales, Solanales (except Convolvulaceae), Icacinaceae, Metteniusaceae, Vahliaceae (Vol. 14). In K. Kubitzki (Ed.), The Families and Genera of Vascular Plants (Vol. 14, pp. i–xiv, 1–412). Springer Nature. https://doi.org/10.1007/978-3-319-…	Willis, K (2019). Desfontainia spinosa. Digitised palynological slide. In: European Reference Collection (Version 5, published 10/17/2019). Original material located at Oxford Long-Term Ecology Laboratory. https://globalpollenproject.org/Taxon/Columelliaceae/Desfontainia/spinosa; accessed 2025-07-09.
Adoxa moschatellina	Campanulids	Dipsacales	Adoxaceae	0	?	0		Heigl H., Halbritter H., Svojtka M. 2021. Adoxa moschatellina. In: PalDat - A palynological database. https://www.paldat.org/pub/Adoxa_moschatellina/306430; accessed 2025-07-21	Adoxa moschatellina. In: http://www.plantillustrations.org/illustration.php?id_illustration=148821; Thomé, O.W., Flora von Deutschland, Österreich und der Schweiz (1886-1889) Fl. Deutschl. vol. 4 (1885). t. 557; accessed 2025-07-21.
Viburnum acerifolium	Campanulids	Dipsacales	Adoxaceae	0	0	?		Viburnum acerifolium. In New York Plants. https://newyorkplantshq.com/product/viburnum-acerifolium-dockmackie-possum-haw-maple-leaf-viburnum/; accessed 2025-07-21.
Diervilla sessilifolia	Campanulids	Dipsacales	Caprifoliaceae	0	0	0		Heigl H. 2021. Diervilla sessilifolia. In: PalDat - A palynological database. https://www.paldat.org/pub/Diervilla_sessilifolia/305272; accessed 2025-07-21	Kadereit, J. W., & Bittrich, V. (Eds.). (2016). Flowering plants. Eudicots: Aquifoliales, Boraginales, Bruniales, Dipsacales, Escalloniales, Garryales, Paracryphiales, Solanales (except Convolvulaceae), Icacinaceae, Metteniusaceae, Vahliaceae (Vol. 14). In K. Kubitzki (Ed.), The Families and Genera of Vascular Plants (Vol. 14, pp. i–xiv, 1–412). Springer Nature. https://doi.org/10.1007/978-3-319-…
Dipelta yunnanensis	Campanulids	Dipsacales	Caprifoliaceae	0	0	?		Landrein, S., & Prenner, G. (2013, febrero). Unequal twins? Inflorescence evolution in the twinflower tribe Linnaeeae (Caprifoliaceae s.l.). International Journal of Plant Sciences, 174(2), 200–233. https://doi.org/10.1086/668251
Heptacodium miconioides	Campanulids	Dipsacales	Caprifoliaceae	0	0	0		Halbritter H., Buchner R. 2016. Heptacodium miconioides. In: PalDat - A palynological database. https://www.paldat.org/pub/Heptacodium_miconioides/300460; accessed 2025-07-21	Kadereit, J. W., & Bittrich, V. (Eds.). (2016). Flowering plants. Eudicots: Aquifoliales, Boraginales, Bruniales, Dipsacales, Escalloniales, Garryales, Paracryphiales, Solanales (except Convolvulaceae), Icacinaceae, Metteniusaceae, Vahliaceae (Vol. 14). In K. Kubitzki (Ed.), The Families and Genera of Vascular Plants (Vol. 14, pp. i–xiv, 1–412). Springer Nature. https://doi.org/10.1007/978-3-319-…
Lonicera japonica	Campanulids	Dipsacales	Caprifoliaceae	0	0	0		Auer W. 2021. Lonicera japonica. In: PalDat - A palynological database. https://www.paldat.org/pub/Lonicera_japonica/305610; accessed 2025-07-21	Kadereit, J. W., & Bittrich, V. (Eds.). (2016). Flowering plants. Eudicots: Aquifoliales, Boraginales, Bruniales, Dipsacales, Escalloniales, Garryales, Paracryphiales, Solanales (except Convolvulaceae), Icacinaceae, Metteniusaceae, Vahliaceae (Vol. 14). In K. Kubitzki (Ed.), The Families and Genera of Vascular Plants (Vol. 14, pp. i–xiv, 1–412). Springer Nature. https://doi.org/10.1007/978-3-319-…
Morina longifolia	Campanulids	Dipsacales	Caprifoliaceae	0	0	0		Halbritter H. 2016. Morina longifolia. In: PalDat - A palynological database. https://www.paldat.org/pub/Morina_longifolia/301813; accessed 2025-07-21	Kadereit, J. W., & Bittrich, V. (Eds.). (2016). Flowering plants. Eudicots: Aquifoliales, Boraginales, Bruniales, Dipsacales, Escalloniales, Garryales, Paracryphiales, Solanales (except Convolvulaceae), Icacinaceae, Metteniusaceae, Vahliaceae (Vol. 14). In K. Kubitzki (Ed.), The Families and Genera of Vascular Plants (Vol. 14, pp. i–xiv, 1–412). Springer Nature. https://doi.org/10.1007/978-3-319-…
Triplostegia glandulifera	Campanulids	Dipsacales	Caprifoliaceae	0	0	?		Kadereit, J. W., & Bittrich, V. (Eds.). (2016). Flowering plants. Eudicots: Aquifoliales, Boraginales, Bruniales, Dipsacales, Escalloniales, Garryales, Paracryphiales, Solanales (except Convolvulaceae), Icacinaceae, Metteniusaceae, Vahliaceae (Vol. 14). In K. Kubitzki (Ed.), The Families and Genera of Vascular Plants (Vol. 14, pp. i–xiv, 1–412). Springer Nature. https://doi.org/10.1007/978-3-319-…
Valeriana officinalis	Campanulids	Dipsacales	Caprifoliaceae	0	0	0		Halbritter H., Auer W. 2020. Valeriana officinalis. In: PalDat - A palynological database. https://www.paldat.org/pub/Valeriana_officinalis/304562; accessed 2025-07-21	Kadereit, J. W., & Bittrich, V. (Eds.). (2016). Flowering plants. Eudicots: Aquifoliales, Boraginales, Bruniales, Dipsacales, Escalloniales, Garryales, Paracryphiales, Solanales (except Convolvulaceae), Icacinaceae, Metteniusaceae, Vahliaceae (Vol. 14). In K. Kubitzki (Ed.), The Families and Genera of Vascular Plants (Vol. 14, pp. i–xiv, 1–412). Springer Nature. https://doi.org/10.1007/978-3-319-…
Zabelia tyaihyonii	Campanulids	Dipsacales	Caprifoliaceae	0	0	?		Kadereit, J. W., & Bittrich, V. (Eds.). (2016). Flowering plants. Eudicots: Aquifoliales, Boraginales, Bruniales, Dipsacales, Escalloniales, Garryales, Paracryphiales, Solanales (except Convolvulaceae), Icacinaceae, Metteniusaceae, Vahliaceae (Vol. 14). In K. Kubitzki (Ed.), The Families and Genera of Vascular Plants (Vol. 14, pp. i–xiv, 1–412). Springer Nature. https://doi.org/10.1007/978-3-319-…
Eremosyne pectinata	Campanulids	Escalloniales	Escalloniaceae	0	0	0		Kadereit, J. W., & Bittrich, V. (Eds.). (2016). Flowering plants. Eudicots: Aquifoliales, Boraginales, Bruniales, Dipsacales, Escalloniales, Garryales, Paracryphiales, Solanales (except Convolvulaceae), Icacinaceae, Metteniusaceae, Vahliaceae (Vol. 14). In K. Kubitzki (Ed.), The Families and Genera of Vascular Plants (Vol. 14, pp. i–xiv, 1–412). Springer Nature. https://doi.org/10.1007/978-3-319-…	Eremosyne pectinata. In: http://www.plantillustrations.org/illustration.php?id_illustration=164987; Endlicher, S.L., Iconographia generum plantarum (1837-1838) Iconogr. Gen. Pl. t. 112; accessed 2025-07-21.
Escallonia rubra	Campanulids	Escalloniales	Escalloniaceae	0	0	0		Kadereit, J. W., & Bittrich, V. (Eds.). (2016). Flowering plants. Eudicots: Aquifoliales, Boraginales, Bruniales, Dipsacales, Escalloniales, Garryales, Paracryphiales, Solanales (except Convolvulaceae), Icacinaceae, Metteniusaceae, Vahliaceae (Vol. 14). In K. Kubitzki (Ed.), The Families and Genera of Vascular Plants (Vol. 14, pp. i–xiv, 1–412). Springer Nature. https://doi.org/10.1007/978-3-319-…	Willis, K (2019). Escallonia rubra. Digitised palynological slide. In: European Reference Collection (Version 5, published 10/17/2019). Original material located at Oxford Long-Term Ecology Laboratory. https://globalpollenproject.org/Reference/8d0569dd-e011-4eca-967b-5b1ebfd05308/GPP29; accessed 2025-07-09.	Escallonia rubra. In: http://www.plantillustrations.org/illustration.php?id_illustration=31727; Poeppig, E.F., Nova genera ac species plantarum (1835-1845) Nov. Gen. Sp. Pl. (Poeppig). vol. 1 (1835); t. 35; accessed 2025-07-09.
X Bertilanthus scanicus	Campanulids	LateCretaceous	?	0	0	0		Friis, E. M., & Pedersen, K. R. (2012). Bertilanthus scanicus, a new asterid flower from the Late Cretaceous (Late Santonian–Early Campanian) of Scania, Sweden. International Journal of Plant Sciences, 173(3), 318–330. https://doi.org/10.1086/663973
X Silvianthemum suecicum	Campanulids	LateCretaceous	?	0	0	0		Friis, E. M., Pedersen, K. R., & Endress, P. K. (2013). Floral structure of extant Quintinia (Paracryphiales, Campanulids) compared with the Late Cretaceous Silvianthemum and Bertilanthus. International Journal of Plant Sciences, 174(8), 1047–1062. https://doi.org/10.1086/673938
Paracryphia alticola	Campanulids	Paracryphiales	Paracryphiaceae	0	?	0		Kadereit, J. W., & Bittrich, V. (Eds.). (2016). Flowering plants. Eudicots: Aquifoliales, Boraginales, Bruniales, Dipsacales, Escalloniales, Garryales, Paracryphiales, Solanales (except Convolvulaceae), Icacinaceae, Metteniusaceae, Vahliaceae (Vol. 14). In K. Kubitzki (Ed.), The Families and Genera of Vascular Plants (Vol. 14, pp. i–xiv, 1–412). Springer Nature. https://doi.org/10.1007/978-3-319-…	Dickison, W. C., & Baas, P. (1977). The morphology and relationships of Paracryphia (Paracryphiaceae). Blumea: Biodiversity, Evolution and Biogeography of Plants, 23(2), 417–438.
Quintinia verdonii	Campanulids	Paracryphiales	Paracryphiaceae	0	?	0		APSA Members (2007). Quintinia verdonii. In: The Australasian Pollen and Spore Atlas V1.0. Australian National University. https://apsa.anu.edu.au/samples/sample.php?id=117-3-12; accessed 2025-07-09.	Kadereit, J. W., & Bittrich, V. (Eds.). (2016). Flowering plants. Eudicots: Aquifoliales, Boraginales, Bruniales, Dipsacales, Escalloniales, Garryales, Paracryphiales, Solanales (except Convolvulaceae), Icacinaceae, Metteniusaceae, Vahliaceae (Vol. 14). In K. Kubitzki (Ed.), The Families and Genera of Vascular Plants (Vol. 14, pp. i–xiv, 1–412). Springer Nature. https://doi.org/10.1007/978-3-319-…
Vahlia capensis	Campanulids	Vahliales	Vahliaceae	0	0	0		Kadereit, J. W., & Bittrich, V. (Eds.). (2016). Flowering plants. Eudicots: Aquifoliales, Boraginales, Bruniales, Dipsacales, Escalloniales, Garryales, Paracryphiales, Solanales (except Convolvulaceae), Icacinaceae, Metteniusaceae, Vahliaceae (Vol. 14). In K. Kubitzki (Ed.), The Families and Genera of Vascular Plants (Vol. 14, pp. i–xiv, 1–412). Springer Nature. https://doi.org/10.1007/978-3-319-…	Vahlia capensis. In: http://www.plantillustrations.org/illustration.php?id_illustration=165730; Baillon, H.E., Histoire des plantes (1866-1895) Hist. Pl. vol. 3 (1871); p. 335 f. 374-375; accessed 2025-07-09.
Vahlia digyna	Campanulids	Vahliales	Vahliaceae	0	0	0		Kadereit, J. W., & Bittrich, V. (Eds.). (2016). Flowering plants. Eudicots: Aquifoliales, Boraginales, Bruniales, Dipsacales, Escalloniales, Garryales, Paracryphiales, Solanales (except Convolvulaceae), Icacinaceae, Metteniusaceae, Vahliaceae (Vol. 14). In K. Kubitzki (Ed.), The Families and Genera of Vascular Plants (Vol. 14, pp. i–xiv, 1–412). Springer Nature. https://doi.org/10.1007/978-3-319-…
Ceratophyllum demersum	Ceratophyllales	Ceratophyllales	Ceratophyllaceae	?	?	0		Iwamoto, A., Izumidate, R., & Ronse De Craene, L. P. (2015). Floral anatomy and vegetative development in Ceratophyllum demersum: A morphological picture of an 'unsolved' plant. American Journal of Botany, 102(10), 1717–1730. https://doi.org/10.3732/ajb.1500124	Sokoloff, D. D., El, E. S., Pechenyuk, E. V., Carrive, L., Nadot, S., Rudall, P. J., & Remizowa, M. V. (2022). Refined interpretation of the pistillate flower in Ceratophyllum sheds fresh light on gynoecium evolution in angiosperms. Frontiers in Cell and Developmental Biology, 10, 868352. https://doi.org/10.3389/fcell.2022.868352	APSA Members (2007). Ceratophyllum demersum. In: The Australasian Pollen and Spore Atlas V1.0. Australian National University. https://apsa.anu.edu.au/samples/sample.php?id=86-1-1; accessed 2025-07-25
Ceratophyllum submersum	Ceratophyllales	Ceratophyllales	Ceratophyllaceae	?	?	0		Iwamoto, A., Izumidate, R., & Ronse De Craene, L. P. (2015). Floral anatomy and vegetative development in Ceratophyllum demersum: A morphological picture of an 'unsolved' plant. American Journal of Botany, 102(10), 1717–1730. https://doi.org/10.3732/ajb.1500124	Sokoloff, D. D., El, E. S., Pechenyuk, E. V., Carrive, L., Nadot, S., Rudall, P. J., & Remizowa, M. V. (2022). Refined interpretation of the pistillate flower in Ceratophyllum sheds fresh light on gynoecium evolution in angiosperms. Frontiers in Cell and Developmental Biology, 10, 868352. https://doi.org/10.3389/fcell.2022.868352	El-Amier, Y. A. (2015). Morphological studies of the pollen grains for some hydrophytes in coastal Mediterranean lakes, Egypt. Egyptian Journal of Basic and Applied Sciences, 2(2), 132–138. https://doi.org/10.1016/j.ejbas.2015.04.001
Hedyosmum arborescens	Chloranthales	Chloranthales	Chloranthaceae	0	?	0		Doyle, J. A., Eklund, H., & Herendeen, P. S. (2003). Floral evolution in Chloranthaceae: Implications of a morphological phylogenetic analysis. International Journal of Plant Sciences, 164 (Supplement), S365–S382. https://doi.org/10.1086/377064
Sarcandra chloranthoides	Chloranthales	Chloranthales	Chloranthaceae	?	?	0		Doyle, J. A., Eklund, H., & Herendeen, P. S. (2003). Floral evolution in Chloranthaceae: Implications of a morphological phylogenetic analysis. International Journal of Plant Sciences, 164 (Supplement), S365–S382. https://doi.org/10.1086/377064
X Canrightia resinifera	Chloranthales	EarlyCretaceous	?	0	0	0		Friis, E. M., Pedersen, K. R., & Crane, P. R. (2011). Canrightia resinifera gen. et sp. nov., a new extinct angiosperm with welwitschioid affinities from the Early Cretaceous of western Portugal. Journal of Systematic Palaeontology, 9(4), 561–576. https://doi.org/10.1080/00173134.2011.559728
X Pennistemon portugallicus	Chloranthales	EarlyCretaceous	?	0	?	0		Friis, E. M., Pedersen, K. R., Crane, P. R. (2000). Fossil floral structures of a basal angiosperm with monocolpate, reticulate-acolumellate pollen from the Early Cretaceous of Portugal. Grana, 39: 226–239. https://doi.org/10.1080/00173130052017262
X Chloranthistemon alatus	Chloranthales	LateCretaceous	?	?	0	0		Eklund, H., Friis, E. M., & Pedersen, K. R. (1997). Chloranthaceous floral structures from the Late Cretaceous of Sweden. Plant Systematics and Evolution, 207(1), 13–42. https://doi.org/10.1007/BF00985207
X Chloranthistemon crossmanensis	Chloranthales	LateCretaceous	?	?	?	?		Herendeen, P. S., Crepet, W. L., & Nixon, K. C. (1993). Chloranthus-like stamens from the Upper Cretaceous of New Jersey. American Journal of Botany, 80(8), 865–871.
X Chloranthistemon endressii	Chloranthales	LateCretaceous	?	?	0	0		Crane, P. R., Friis, E. M., & Pedersen, K. R. (1989). Reproductive structure and function in Cretaceous Chloranthaceae. Plant Systematics and Evolution, 165(3), 211–226. https://doi.org/10.1007/BF00936003
Calamus aruensis	Commelinids	Arecales	Arecaceae	?	0	？		Sannier, J., Asmussen-Lange, C. B., Harley, M., & Nadot, S. (2007). Evolution of microsporogenesis in palms (Arecaceae). International Journal of Plant Sciences, 168(6), 877-888.	Baker, W. J., Ross P. Bayton, Dransfield, J., & Rudi A. Maturbongs. (2003). A Revision of the Calamus aruensis (Arecaceae) Complex in New Guinea and the Pacific. Kew Bulletin, 58(2), 351–370. https://doi.org/10.2307/4120620
Caryota mitis	Commelinids	Arecales	Arecaceae	?	?	0		Sannier, J., Asmussen-Lange, C. B., Harley, M., & Nadot, S. (2007). Evolution of microsporogenesis in palms (Arecaceae). International Journal of Plant Sciences, 168(6), 877-888.
Ceroxylon quindiuense	Commelinids	Arecales	Arecaceae	?	?	0		Galeano, G. (1995). Novedades en el género Ceroxylon (Palmae). Caldasia, 395-407.
Elaeis guineensis	Commelinids	Arecales	Arecaceae	0	0	0		Mosquera, D. J. C., Salinas, D. G. C., & Moreno, G. A. L. (2021). Pollen viability and germination in Elaeis oleifera, Elaeis guineensis and their interspecific hybrid. Pesquisa Agropecuária Tropical, 51, e68076.
Eugeissona tristis	Commelinids	Arecales	Arecaceae	0	0	0		Sannier, J., Asmussen-Lange, C. B., Harley, M., & Nadot, S. (2007). Evolution of microsporogenesis in palms (Arecaceae). International Journal of Plant Sciences, 168(6), 877-888.
Iriartea deltoidea	Commelinids	Arecales	Arecaceae	0	0	0		Henderson, A. (1990). Arecaceae. Part I. Introduction and the Iriarteinae. Flora Neotropica, 1-100.	Anderson, P. J. (1998). Demography, stem harvesting, and conservation of the palm, Iriartea deltoidea. University of Florida.
Nypa fruticans	Commelinids	Arecales	Arecaceae	?	0	0		Sannier, J., Asmussen-Lange, C. B., Harley, M., & Nadot, S. (2007). Evolution of microsporogenesis in palms (Arecaceae). International Journal of Plant Sciences, 168(6), 877-888.
Phoenix dactylifera	Commelinids	Arecales	Arecaceae	?	0	0		Mason, D. A. D., Stolte, K. W., & Tisserat, B. (1982). Floral development in Phoenix dactylifera. Canadian Journal of Botany, 60(8), 1437-1446.	Soliman, S. S., & Al-Obeed, R. S. (2013). Investigations on the pollen morphology of some date palm males ('phoenix dactylifera'L.) in Saudi Arabia. Australian journal of crop science, 7(9), 1355-1360.
Pseudophoenix vinifera	Commelinids	Arecales	Arecaceae	0	0	0		Zona, S. C. O. T. T. (2002). A revision of Pseudophoenix. Palms, 46(1), 19-38.
Sabal minor	Commelinids	Arecales	Arecaceae	0	0	0		Ramp, P. F. (1989). Natural history of Sabal minor: demography, population genetics and reproductive ecology. Tulane University.
Calectasia intermedia	Commelinids	Arecales	Dasypogonaceae	0	0	?		Barrett, R. L., & Dixon, K. W. (2001). A revision of the genus Calectasia (Calectasiaceae) with eight new species described from south-west Western Australia. Nuytsia, 13(41), 1-44.
Dasypogon bromeliifolius	Commelinids	Arecales	Dasypogonaceae	0	0	?		Clifford, H. T., Keighery, G. J., & Conran, J. G. (1998). Dasypogonaceae. In Flowering Plants· Monocotyledons: Alismatanae and Commelinanae (except Gramineae) (pp. 190-194). Berlin, Heidelberg: Springer Berlin Heidelberg.
Cartonema philydroides	Commelinids	Commelinales	Commelinaceae	0	0	?		Anonymous. 2025. Untitled image. Retrieved 11 July 2025, from https://media-plants.earth.com/images/2018/11/15/2700699244877254/cartonema-philydroides.jpg
Pollia thyrsiflora	Commelinids	Commelinales	Commelinaceae	0	0	?		Anonymous. 2025. Untitled image. Retrieved 11 July 2025, from https://th.bing.com/th/id/R.057fac8870e6a60e886e3de708de2751?rik=n1jMJ6NB47Lhtw&riu=http%3a%2f%2fwww.phytoimages.siu.edu%2fCUBIC_IMAGES%2fphytoimages%2fpelserpb%2f8_20_12%2f20aug12%2fDSC_4655.jpg&ehk=YzhlZlFgnDOAWg%2fUPMi%2ftINem8LvPWZZAgkDFhrXH04%3d&risl=&pid=ImgRaw&r=0
Tradescantia spathacea	Commelinids	Commelinales	Commelinaceae	0	0	0		Kushwaha, S., Kukshaal, M., & Patil, S. M. Review on Tradescantia spathacea (Medicinal Plant).	Brkic A. 2022. Tradescantia spathacea. In: PalDat - A palynological database. https://www.paldat.org/pub/Tradescantia_spathacea/306559;jsessionid=CEDB7E74C934225FE5DEBC9280770051; accessed 2025-07-11
Anigozanthos flavidus	Commelinids	Commelinales	Haemodoraceae	0	0	?		Anonymous. 2025. Untitled image. Retrieved 11 July 2025, from https://www.gardensonline.com.au/Uploads/Plant/889/Anigozanthus-Red-Kangaroo-Paw-CU-2000.jpg
Xiphidium caeruleum	Commelinids	Commelinales	Haemodoraceae	0	0	0		Anonymous. 2025. Untitled image. Retrieved 11 July 2025, from https://tse4.mm.bing.net/th/id/OIP.VWRreRDC7NjqzFwHsKLhXQHaKh?r=0&rs=1&pid=ImgDetMain&o=7&rm=3	Bayer, C., Appel, O., & Rudall, P. J. (1998). Hanguanaceae. In Flowering Plants· Monocotyledons: Alismatanae and Commelinanae (except Gramineae) (pp. 223-225). Berlin, Heidelberg: Springer Berlin Heidelberg.
Hanguana malayana	Commelinids	Commelinales	Hanguanaceae	?	0	0		Rahman, S. N. B. A., Othman, A. S., Bakar, M. F. B. A., & Boyce, P. C. (2010). Studies on Hanguana (Commelinales, Hanguanaceae) for Sunda II: Five new forest species from Peninsular Malaysia and recircumscription of Hanguana malayana. Willdenowia, 40(2), 205-219.	Bayer, C., Appel, O., & Rudall, P. J. (1998). Hanguanaceae. In Flowering Plants· Monocotyledons: Alismatanae and Commelinanae (except Gramineae) (pp. 223-225). Berlin, Heidelberg: Springer Berlin Heidelberg.
Hanguana podzolica	Commelinids	Commelinales	Hanguanaceae	?	?	?
Philydrella pygmaea	Commelinids	Commelinales	Philydraceae	0	0	?		Anonymous. 2025. Untitled image. Retrieved 11 July 2025, from https://www.davesgarden.com/pics/2017/11/01/Kell/eacfc1.jpg
Philydrum lanuginosum	Commelinids	Commelinales	Philydraceae	0	0	0	tetrads	Hamann, U. (1998). Philydraceae. In Flowering Plants· Monocotyledons: Alismatanae and Commelinanae (except Gramineae) (pp. 389-394). Berlin, Heidelberg: Springer Berlin Heidelberg.
Heteranthera limosa	Commelinids	Commelinales	Pontederiaceae	0	0	0		Bing Image. 2025. Heteranthera limosa. Available at: https://th.bing.com/th/id/R.d6a25b51e20c4d5b667e3e98df505a64 (Accessed: 14 July 2025).	Olvera, G. (1997). Flora Palinologica de Guerrero: Menyanthaceae, Nymphaceaceae, Pontederiaceae y Typhacecae (No. 5). Unam.
Pontederia cordata	Commelinids	Commelinales	Pontederiaceae	0	0	0		Richards, J. H., & Barrett, S. C. (1987). Development of tristyly in Pontederia cordata (Pontederiaceae). I. Mature floral structure and patterns of relative growth of reproductive organs. American journal of botany, 74(12), 1831-1841.	Halbritter H. 2016. Pontederia cordata. In: PalDat - A palynological database. https://www.paldat.org/pub/Pontederia_cordata/300430; accessed 2025-07-11
Ananas comosus	Commelinids	Poales	Bromeliaceae	0	0	0		Ma W-liang & Bartholomew B. 2000. Ananas Miller. In: Wu Z‑Y & Raven P H（eds），Flora of China Vol. 24 (Flagellariaceae through Marantaceae), Science Press, Beijing & Missouri Botanical Garden Press, St. Louis, p. 18. Available at: https://flora.huh.harvard.edu/china/mss/volume24/bromeliaceae.published.pdf (Accessed: 14 July 2025).	Subramanian, N., Iyer, C. P. A., & Singh, R. (1981). Surmounting self-incompatibility in pineapple (Ananas comosus L.) with pollen irradiation. Indian Journal of Horticulture, 38(3and4), 162-164.
Brocchinia micrantha	Commelinids	Poales	Bromeliaceae	?	?	0			Halbritter H. 2024. Brocchinia micrantha. In: PalDat - A palynological database. https://www.paldat.org/pub/Brocchinia_micrantha/306766; accessed 2025-07-11
Brocchinia prismatica	Commelinids	Poales	Bromeliaceae	?	?	?
Cottendorfia florida	Commelinids	Poales	Bromeliaceae	0	0	?		Anonymous. 2025. Untitled image. Retrieved 11 July 2025, from https://tse1.mm.bing.net/th/id/OIP.5eRTdNZ4EjYAnq0fXMmMcAHaFj?r=0&pid=ImgDet&w=474&h=355&rs=1&o=7&rm=3
Fosterella caulescens	Commelinids	Poales	Bromeliaceae	?	?	?
Glomeropitcairnia penduliflora	Commelinids	Poales	Bromeliaceae	?	?	?
Hechtia glomerata	Commelinids	Poales	Bromeliaceae	?	0	?		Ramírez-Morillo, I. M., Hornung-Leoni, C. T., & Romero-Soler, K. J. (2023). A long-flowering Hechtia (Bromeliaceae): Hechtia sanchezii, a new species from San Luis Potosí, Mexico. Botanical Sciences, 101(1), 313-323.
Hechtia lundelliorum	Commelinids	Poales	Bromeliaceae	?	0	?		Lopez-Ferrari	Ana Rosa	et al. "Hechtia lundelliorum	another spectacular and little known bromeliad from Mexico." Journal of the Bromeliad Society	vol. 60	no. 5	Sept.-Oct. 2010	pp. 211+. Gale Academic OneFile	link.gale.com/apps/doc/A257434809/AONE?u=anon~63d311a1&sid=googleScholar&xid=bbe75acb. Accessed 1 Aug. 2025.
Lindmania guianensis	Commelinids	Poales	Bromeliaceae	?	?	?
Lindmania longipes	Commelinids	Poales	Bromeliaceae	?	?	?
Navia saxicola	Commelinids	Poales	Bromeliaceae	0	0	0		Richit, J. F. (2019). O que os estames revelam sobre Bromeliaceae? Uma comparação morfoanatômica entre as subfamílias.
Ochagavia elegans	Commelinids	Poales	Bromeliaceae	0	0	?		Royal Botanic Garden Edinburgh. 2024. *Ochagavia elegans* Phil. In: The Endemic Plants of Chile [Online]. Retrieved 11 July 2025, from https://chileanendemics.rbge.org.uk/taxa/ochagavia-elegans-phil
Pitcairnia feliciana	Commelinids	Poales	Bromeliaceae	0	0	0		Porembski, S., & Barthlott, W. (1999). Pitcairnia feliciana: the only indigenous African bromeliad. Harvard Papers in Botany, 175-184.	Porembski, S., & Barthlott, W. (1999). Pitcairnia feliciana: the only indigenous African bromeliad. Harvard Papers in Botany, 175-184.
Puya chilensis	Commelinids	Poales	Bromeliaceae	0	0	？		Hornung-Leoni, C. T., González-Gómez, P. L., & Troncoso, A. J. (2013). Morphology, nectar characteristics and avian pollinators in five Andean Puya species (Bromeliaceae). Acta Oecologica, 51, 54-61.
Puya raimondii	Commelinids	Poales	Bromeliaceae	0	?	？		Hornung-Leoni, C. T., González-Gómez, P. L., & Troncoso, A. J. (2013). Morphology, nectar characteristics and avian pollinators in five Andean Puya species (Bromeliaceae). Acta Oecologica, 51, 54-61.
Vriesea carinata	Commelinids	Poales	Bromeliaceae	0	0	0		WFO (2025): Vriesea carinata Wawra. Published on the Internet;http://www.worldfloraonline.org/taxon/wfo-0000601233. Accessed on: 11 Aug 2025	Souza, E. H., Souza, F. V., Rossi, M. L., Packer, R. M., Cruz-Barros, M. A. V., & Martinelli, A. P. (2017). Pollen morphology and viability in Bromeliaceae. Anais da Academia Brasileira de Ciências, 89(04), 3067-3082.
Capitularina involucrata	Commelinids	Poales	Cyperaceae	0	0	0	tetrads	Bruhl, J. (2013). Floral ontogeny and gene protein localization rules out euanthial interpretation of reproductive units in Lepironia (Cyperaceae, Mapanioideae, Chrysitricheae). Annals of botany.	Furness, C. A., & Rudall, P. J. (2011). Selective microspore abortion correlated with aneuploidy: an indication of meiotic drive. Sexual Plant Reproduction, 24(1), 1-8.
Coleochloa setifera	Commelinids	Poales	Cyperaceae	?	0	0		Hoenselaar, K., & Simpson, D. A. (2009). A new subspecies of Coleochloa setifera (Cyperaceae) from Kenya. Kew Bulletin, 64(4), 681-684.	Nagels, A., Muasya, A. M., Huysmans, S., Vrijdaghs, A., Smets, E., & Vinckier, S. (2009). Palynological diversity and major evolutionary trends in Cyperaceae. Plant Systematics and Evolution, 277(1), 117-142.
Hypolytrum nemorum	Commelinids	Poales	Cyperaceae	?	0	?		Bruhl, J. (2013). Floral ontogeny and gene protein localization rules out euanthial interpretation of reproductive units in Lepironia (Cyperaceae, Mapanioideae, Chrysitricheae). Annals of botany.
Rhynchospora latifolia	Commelinids	Poales	Cyperaceae	0	?	0		Anonymous. 2025. Image of *Rhynchospora latifolia*. Retrieved 11 July 2025, from https://s3.amazonaws.com/eit-planttoolbox-prod/media/images/Rhynchospora_latifol_RdmhQE1hDcy7.jfif	BRIT Pollen Site. 2025. *Rhynchospora latifolia*. Botanical Research Institute of Texas [Online]. Retrieved 11 July 2025, from https://pollen.brit.org/pages/Cyperaceae_Rhynchospora_latifolia.html
Ecdeiocolea monostachya	Commelinids	Poales	Ecdeiocoleaceae	?	0	0		Linder, H. P., Briggs, B. G., & Johnson, L. A. S. (1998). Ecdeiocoleaceae. In Flowering Plants· Monocotyledons: Alismatanae and Commelinanae (except Gramineae) (pp. 195-197). Berlin, Heidelberg: Springer Berlin Heidelberg.	Ladd, P. G. (1977). Pollen morphology of some members of the Restionaceae and related families, with notes on the fossil record. Grana, 16(1), 1-14.
Eriocaulon aquaticum	Commelinids	Poales	Eriocaulaceae	?	0	0		WFO (2025): Eriocaulon setaceum L. Published on the Internet;http://www.worldfloraonline.org/taxon/wfo-0000413799. Accessed on: 11 Aug 2025	Furness, C. A. (1988). Eriocaulaceae. Review of palaeobotany and palynology, 57(1-2), 27-32.
Syngonanthus flavidulus	Commelinids	Poales	Eriocaulaceae	0	0	?		WFO (2025): Syngonanthus flavidulus (Michx.) Ruhland. Published on the Internet;http://www.worldfloraonline.org/taxon/wfo-0000564960. Accessed on: 11 Aug 2025
Flagellaria indica	Commelinids	Poales	Flagellariaceae	0	0	0		WFO (2025): Flagellaria indica L. Published on the Internet;http://www.worldfloraonline.org/taxon/wfo-0000424775. Accessed on: 11 Aug 2025	Ladd, P. G. (1977). Pollen morphology of some members of the Restionaceae and related families, with notes on the fossil record. Grana, 16(1), 1-14.
Flagellaria neocaledonica	Commelinids	Poales	Flagellariaceae	0	0	?		Wepfer, P. H., & Linder, H. P. (2014). The taxonomy of Flagellaria (Flagellariaceae). Australian Systematic Botany, 27(3), 159-179.
Joinvillea ascendens	Commelinids	Poales	Joinvilleaceae	0	0	?		Newell, T. K. (1969). A study of the genus Joinvillea (Flagellariaceae). Journal of the Arnold Arboretum, 50(4), 527-555.
Joinvillea plicata	Commelinids	Poales	Joinvilleaceae	?	?	?
Juncus effusus	Commelinids	Poales	Juncaceae	0	0	0	tetrads	WFO (2025): Juncus effusus L. Published on the Internet;http://www.worldfloraonline.org/taxon/wfo-0000776350. Accessed on: 11 Aug 2025	Halbritter H. 2016. Juncus effusus. In: PalDat - A palynological database. https://www.paldat.org/pub/Juncus_effusus/302786; accessed 2025-07-11
Luzula elegans	Commelinids	Poales	Juncaceae	0	0	?		Ebinger, J. E. (1963). A new subgenus in Luzula (Juncaceae). Brittonia, 15(2), 169-174.
Mayaca fluviatilis	Commelinids	Poales	Mayacaceae	0	0	?		de Carvalho, M. L. S., Nakamura, A. T., & das Graças Sajo, M. (2009). Floral anatomy of Neotropical species of Mayacaceae. Flora-Morphology, Distribution, Functional Ecology of Plants, 204(3), 220-227.
Anomochloa marantoidea	Commelinids	Poales	Poaceae	0	?	0		Judziewicz, E. J., & Soderstrom, T. R. (1989). Morphological, anatomical, and taxonomic studies in Anomochloa and Streptochaeta (Poaceae, Bambusoideae). Smithsonian Institution Press.	Sajo, M. G., Pabón‐Mora, N., Jardim, J., Stevenson, D. W., & Rudall, P. J. (2012). Homologies of the flower and inflorescence in the early‐divergent grass Anomochloa (Poaceae). American Journal of Botany, 99(4), 614-628.
Aristida adscensionis	Commelinids	Poales	Poaceae	?	?	0			Perveen, A. (2006). A contribution to the pollen morphology of family Gramineae. World Applied Sciences Journal, 1(2), 60-65.
Arundinaria gigantea	Commelinids	Poales	Poaceae	0	?	?		Connor, K. (2004). Arundinaria gigantea (Walt.) Muhl. In: Francis, John K. ed. 2004. Wildland shrubs of the United States and its Territories: thamnic descriptions: volume 1. Gen. Tech. Rep. IITF-GTR-26. San Juan, PR: US Department of Agriculture, Forest Service, International Institute of Tropical Forestry, and Fort Collins, CO: US Department of Agriculture, Forest Service, Rocky Mountain Resear…
Bambusa vulgaris	Commelinids	Poales	Poaceae	0	0	0		Rúgolo, Z., & Guerreiro, C. (2024). Flowering of Bambusa vulgaris ʽVittata’(Poaceae, Bambusoideae, Bambuseae) in Argentina. Advances in Bamboo Science, 7, 100068.	Waikhom, S. D., Louis, B., Roy, P., Singh, W. M., Bharwaj, P. K., & Talukdar, N. C. (2014). Scanning electron microscopy of pollen structure throws light on resolving Bambusa–Dendrocalamus complex: Bamboo flowering evidence. Plant Systematics and Evolution, 300(6), 1261-1268.
Brachyelytrum aristosum	Commelinids	Poales	Poaceae	?	?	?
Centropodia glauca	Commelinids	Poales	Poaceae	0	?	?		WFO (2025): Centropodia glauca (Nees) Cope. Published on the Internet;http://www.worldfloraonline.org/taxon/wfo-0000858760. Accessed on: 11 Aug 2025
Chionochloa flavescens	Commelinids	Poales	Poaceae	?	?	?
Chloris virgata	Commelinids	Poales	Poaceae	0	?	?		arkworth ME. 2025. *Chloris virgata*. In: Flora of North America North of Mexico, Vol. 25. Flora of North America Editorial Committee, eds. Oxford University Press, New York & Oxford. [Online]. Retrieved 11 July 2025, from https://floranorthamerica.org/Chloris_virgata
Danthonia spicata	Commelinids	Poales	Poaceae	0	?	?		Weatherwax, P. (1928). Cleistogamy in two species of Danthonia. Botanical Gazette, 85(1), 104-109.
Eriachne aristidea	Commelinids	Poales	Poaceae	0	?	?		Lazarides, M. (1995). The genus Eriachne (Eriachneae, Poaceae). Australian Systematic Botany, 8(3), 355-452.
Hordeum bulbosum	Commelinids	Poales	Poaceae	?	0	0		Bothmer R. von, Badenf. C., Jacobsen NH. 2025. *Hordeum bulbosum* L. In: Flora of North America North of Mexico, Vol. 24, p. 252. Flora of North America Editorial Committee, eds. Oxford University Press. [Online]. Retrieved 11 July 2025, from https://floranorthamerica.org/Hordeum_bulbosum	Johansen, B., & von Bothmer, R. (1994). Pollen size in Hordeum L.: correlation between size, ploidy level, and breeding system. Sexual Plant Reproduction, 7(5), 259-263.
Micraira adamsii	Commelinids	Poales	Poaceae	0	?	?		Anonymous. 2025. Untitled image (GIF). Retrieved 11 July 2025, from https://keys.lucidcentral.org/keys/v3/AusGrass/key/AusGrass/Media/Html/MICRAIRA/Miada.gif
Monachather paradoxus	Commelinids	Poales	Poaceae	0	?	?		Anonymous. 2025. Image of [Monachather paradoxus]. Retrieved 11 July 2025, from https://live.staticflickr.com/8382/8691827103_4ebd45083a.jpg
Neyraudia reynaudiana	Commelinids	Poales	Poaceae	?	?	0			Liu, Q., Zhao, N. X., & Hao, G. (2004). Pollen morphology of the Chloridoideae (Gramineae). Grana, 43(4), 238-248.
Oryza sativa	Commelinids	Poales	Poaceae	0	?	0		Teppner, H. (2002). Poaceae in the greenhouses of the Botanic Garden of the Institute of Botany in Graz (Austria, Europe). Inst. für Botanik.	FENG, J. H., LU, Y. G., LIU, X. D., & XU, X. B. (2001). Pollen development and its stages in rice (Oryza sativa L.). Chinese Journal of Rice Science, 15(1), 21.
Pharus lappulaceus	Commelinids	Poales	Poaceae	0	0	0		JN, R., Cunha, D. J., & Bauermann, S. G. Diporate Pollen Grains of Poaceae Species: High Pollen Resolution for Reconstruction of Grasslands Vegetation.	JN, R., Cunha, D. J., & Bauermann, S. G. Diporate Pollen Grains of Poaceae Species: High Pollen Resolution for Reconstruction of Grasslands Vegetation.
Pharus latifolius	Commelinids	Poales	Poaceae	0	?	?		Teppner, H. (2002). Poaceae in the greenhouses of the Botanic Garden of the Institute of Botany in Graz (Austria, Europe). Inst. für Botanik.
Phragmites australis	Commelinids	Poales	Poaceae	?	0	0		Ishii, J., & Kadono, Y. (2002). Factors influencing seed production of Phragmites australis. Aquatic Botany, 72(2), 129-141.
Puelia ciliata	Commelinids	Poales	Poaceae	?	?	?
Puelia olyriformis	Commelinids	Poales	Poaceae	?	?	?
Rhynchoryza subulata	Commelinids	Poales	Poaceae	?	?	?
Sartidia dewinteri	Commelinids	Poales	Poaceae	0	?	?		Balkwill, K., Campbell-Young, G. J., Fish, L., Munday, J., Frean, M. L., & Stalmans, M. (2011). A new species of Sartidia (Graminae), endemic to ultramafic soils. South African Journal of Botany, 77(3), 598-607.
Streptochaeta angustifolia	Commelinids	Poales	Poaceae	0	?	?		WFO (2025): Streptochaeta angustifolia Soderstr. Published on the Internet;http://www.worldfloraonline.org/taxon/wfo-0000903198. Accessed on: 11 Aug 2025
Streptogyna americana	Commelinids	Poales	Poaceae	0	?	0		Teppner, H. (2002). Poaceae in the greenhouses of the Botanic Garden of the Institute of Botany in Graz (Austria, Europe). Inst. für Botanik.
Thysanolaena latifolia	Commelinids	Poales	Poaceae	?	?	?
Zea mays	Commelinids	Poales	Poaceae	0	?	0		Aylor, D. E. (2003). Rate of dehydration of corn (Zea mays L.) pollen in the air. Journal of experimental botany, 54(391), 2307-2312.
Rapatea paludosa	Commelinids	Poales	Rapateaceae	0	0	?		Hentrich, H., & Gottsberger, G. THE REPRODUCTIVE BIOLOGY OF EUGLOSSINE-POLLINATED UNDERSTORY PLANTS IN A LOWLAND RAINFOREST IN FRENCH GUIANA–A COMPARATIVE STUDY. NATURAL RESERVE NOURAGUES, FRENCH GUIANA, 117.
Stegolepis ligulata	Commelinids	Poales	Rapateaceae	0	0	?		WFO (2025): Stegolepis ligulata Maguire. Published on the Internet;http://www.worldfloraonline.org/taxon/wfo-0000558425. Accessed on: 11 Aug 2025
Anarthria polyphylla	Commelinids	Poales	Restionaceae	?	0	?		WFO (2025): Anarthria polyphylla Nees. Published on the Internet;http://www.worldfloraonline.org/taxon/wfo-0000339542. Accessed on: 11 Aug 2025
Baloskion tetraphyllum	Commelinids	Poales	Restionaceae	?	0	?		Briggs, B. G., & Connelly, C. L. (2022). Seeds and indehiscent fruit of Anarthriaceae and Australian Restionaceae: a gallery of micromorphology. Telopea, 25, 7-32.
Prionium serratum	Commelinids	Poales	Thurniaceae	0	0	0	tetrads	WFO (2025): Prionium serratum (L.f.) Drège. Published on the Internet;http://www.worldfloraonline.org/taxon/wfo-0000502276. Accessed on: 11 Aug 2025	Silva, A. D. L., Alves, M. V., & Coan, A. I. (2020). Comparative floral morphology and anatomy of Thurniaceae, an early-diverging family in the cyperids (Poales, Monocotyledons). Plant Systematics and Evolution, 306(3), 53.
Thurnia sphaerocephala	Commelinids	Poales	Thurniaceae	?	0	0	tetrads	WFO (2025): Thurnia sphaerocephala Hook.f. Published on the Internet;http://www.worldfloraonline.org/taxon/wfo-0000572900. Accessed on: 11 Aug 2025	Silva, A. D. L., Alves, M. V., & Coan, A. I. (2020). Comparative floral morphology and anatomy of Thurniaceae, an early-diverging family in the cyperids (Poales, Monocotyledons). Plant Systematics and Evolution, 306(3), 53.
Sparganium eurycarpum	Commelinids	Poales	Typhaceae	?	0	0		WFO (2025): Sparganium eurycarpum Engelm. Published on the Internet;http://www.worldfloraonline.org/taxon/wfo-0000553910. Accessed on: 11 Aug 2025	Finkelstein, S. A. (2003). Identifying pollen grains of Typha latifolia, Typha angustifolia, and Typha× glauca. Canadian Journal of Botany, 81(9), 985-990.
Typha latifolia	Commelinids	Poales	Typhaceae	?	?	0	tetrads	WFO (2025): Typha latifolia L. Published on the Internet;http://www.worldfloraonline.org/taxon/wfo-0000595260. Accessed on: 11 Aug 2025	Berdnikov, V. A., Kosterin, O. E., & Bogdanova, V. S. (2002). Mortality of pollen grains may result from errors of meiosis: study of pollen tetrads in Typha latifolia L. Heredity, 89(5), 358-362.
Abolboda macrostachya	Commelinids	Poales	Xyridaceae	0	0	0		WFO (2025): Abolboda macrostachya Spruce ex Malme. Published on the Internet;http://www.worldfloraonline.org/taxon/wfo-0000336967. Accessed on: 11 Aug 2025	Luz, C. F. P. D., Santos, V. L. D., Silva, G. D. O., & Wanderley, M. D. G. L. (2023). Pollen morphology of selected Brazilian species of Abolboda Humb. et Bonpl.(Xyridaceae): a statistical approach. Grana, 62(4), 228-244.
Xyris jupicai	Commelinids	Poales	Xyridaceae	0	0	?		WFO (2025): Xyris jupicai Rich. Published on the Internet;http://www.worldfloraonline.org/taxon/wfo-0000611735. Accessed on: 11 Aug 2025
Canna flaccida	Commelinids	Zingiberales	Cannaceae	0	0	0		WFO (2025): Canna flaccida Salisb. Published on the Internet;http://www.worldfloraonline.org/taxon/wfo-0000343781. Accessed on: 11 Aug 2025	Maw, K. H. Pollen Morphology of Nine Species of Monocots found in Amarapura Township (Doctoral dissertation, MERAL Portal).
Canna indica	Commelinids	Zingiberales	Cannaceae	0	0	0		Miao, M. Z., Liu, H. F., Kuang, Y. F., Zou, P., & Liao, J. P. (2014). Floral vasculature and ontogeny in Canna indica. Nordic Journal of Botany, 32(4), 485-492.	Chen, F., Ciampolini, F., Tiezzi, A., & Cresti, M. (1989). The ultrastructure of polymorphic pollen grains of Canna indica L. Sexual Plant Reproduction, 2(3), 193-198.
Costus barbatus	Commelinids	Zingiberales	Costaceae	0	0	0		WFO (2025): Costus barbatus Suess. Published on the Internet;http://www.worldfloraonline.org/taxon/wfo-0000362873. Accessed on: 11 Aug 2025	Halbritter H. 2016. Costus barbatus. In: PalDat - A palynological database. https://www.paldat.org/pub/Costus_barbatus/301087; accessed 2025-08-11
Monocostus uniflorus	Commelinids	Zingiberales	Costaceae	0	?	?		WFO (2025): Monocostus uniflorus (Poepp. ex Petersen) Maas. Published on the Internet;http://www.worldfloraonline.org/taxon/wfo-0000472779. Accessed on: 11 Aug 2025
Heliconia irrasa	Commelinids	Zingiberales	Heliconiaceae	0	?	0		WFO (2025): Heliconia irrasa R.R.Sm. Published on the Internet;http://www.worldfloraonline.org/taxon/wfo-0000437846. Accessed on: 11 Aug 2025	Kress, W. J., Stone, D. E., & Sellers, S. C. (1978). Ultrastructure of exine‐less pollen: Heliconia (Heliconiaceae). American Journal of Botany, 65(10), 1064-1076.
Heliconia rostrata	Commelinids	Zingiberales	Heliconiaceae	0	0	0		WFO (2025): Heliconia rostrata Ruiz & Pav. Published on the Internet;http://www.worldfloraonline.org/taxon/wfo-0000438784. Accessed on: 11 Aug 2025	Halbritter H. 2016. Heliconia rostrata. In: PalDat - A palynological database. https://pc8.botanik.univie.ac.at/pub/Heliconia_rostrata/301195;jsessionid=F7E7CAE9DFD656D9B8373B5C8E2AF5A1; accessed 2025-08-11
Orchidantha chinensis	Commelinids	Zingiberales	Lowiaceae	0	0	?		iPlant Digital Herbarium. 2025. *Orchidantha chinensis* T.L.Wu – 兰花蕉. iPlant.cn [Online database]. Retrieved 11 August 2025, from https://www.iplant.cn/info/Orchidantha%20chinensis?t=foc
Orchidantha siamensis	Commelinids	Zingiberales	Lowiaceae	0	0	?		WFO (2025): Orchidantha siamensis K.Larsen. Published on the Internet;http://www.worldfloraonline.org/taxon/wfo-0000480198. Accessed on: 11 Aug 2025
Calathea crotalifera	Commelinids	Zingiberales	Marantaceae	0	0	?		Areces-Berazain, F. (2024). Calathea lutea (calathea).
Maranta cristata	Commelinids	Zingiberales	Marantaceae	0	0	?		WFO (2025): Maranta cristata Nees & Mart. Published on the Internet;http://www.worldfloraonline.org/taxon/wfo-0000466711. Accessed on: 11 Aug 2025
Ensete ventricosum	Commelinids	Zingiberales	Musaceae	0	0	?		WFO (2025): Ensete ventricosum (Welw.) Cheesman. Published on the Internet;http://www.worldfloraonline.org/taxon/wfo-0000407924. Accessed on: 11 Aug 2025
Musa acuminata	Commelinids	Zingiberales	Musaceae	0	0	0		Sukkaewmanee, P. (2019). Pollen morphology of native banana cultivar (Musa acuminata Colla) in Surat Thani Province. The Journals of Gerontology. Series A, Biological Sciences and Medical Sciences, 8, 49-52.	Sukkaewmanee, P. (2019). Pollen morphology of native banana cultivar (Musa acuminata Colla) in Surat Thani Province. The Journals of Gerontology. Series A, Biological Sciences and Medical Sciences, 8, 49-52.
Ravenala madagascariensis	Commelinids	Zingiberales	Strelitiziaceae	0	0	?		Birkinshaw, C. R., & Colquhoun, I. (1998). Pollination of Ravenala madagascariensis and Parkia madagascariensis by Eulemur macaco in Madagascar. Folia Primatologica, 69(5), 252-259.
Strelitzia nicolai	Commelinids	Zingiberales	Strelitiziaceae	0	0	?		WFO (2025): Strelitzia nicolai Regel & Körn. Published on the Internet;http://www.worldfloraonline.org/taxon/wfo-0000561967. Accessed on: 11 Aug 2025
Renealmia alpinia	Commelinids	Zingiberales	Zingiberaceae	0	0	?		WFO (2025): Renealmia alpinia (Rottb.) Maas. Published on the Internet;http://www.worldfloraonline.org/taxon/wfo-0000510219. Accessed on: 11 Aug 2025
Siphonochilus kirkii	Commelinids	Zingiberales	Zingiberaceae	0	0	?		WFO (2025): Siphonochilus kirkii (Hook.f.) B.L.Burtt. Published on the Internet;http://www.worldfloraonline.org/taxon/wfo-0000553592. Accessed on: 11 Aug 2025
Zingiber gramineum	Commelinids	Zingiberales	Zingiberaceae	0	0	0		Anonymous. 2025. Untitled image. Retrieved 11 July 2025, from https://th.bing.com/th/id/R.a8ba93bebbee76153545e729c7552405?rik=h896c8rAKabvTg&riu=http%3a%2f%2ftropicsathome.com%2fwp-content%2fuploads%2f2023%2f12%2fZingiber-gramineum-Tennis-Ball-ginger-for-sale.jpg&ehk=74hGcG1UHbn0FKjrjWQWk9qEGumsh8Hmwx5aptIp%2bDY%3d&risl=&pid=ImgRaw&r=0	Theilade, I., Mærsk-Møller, M. L., Theilade, J., & Larsen, K. (1993). Pollen morphology and structure of Zingiber (Zingiberaceae). Grana, 32(6), 338-342.
Davilla kunthii	Dilleniales	Dilleniales	Dilleniaceae	0	?	0		POWO (2025). Davilla kunthii. In Plants of the World Online. Facilitated by the Royal Botanic Gardens, Kew https://powo.science.kew.org/taxon/urn:lsid:ipni.org:names:316577-1; accessed 2025-07-29.	Montoya-Pfeiffer, Paula María, León-Bonilla, Daniela, & Nates-Parra, Guiomar. (2014). Catálogo de polen en mieles de Apis mellifera provenientes de zonas cafeteras en la Sierra Nevada de Santa Marta, Magdalena, Colombia. Revista de la Academia Colombiana de Ciencias Exactas, Físicas y Naturales, 38(149), 364-384.
Dillenia retusa	Dilleniales	Dilleniales	Dilleniaceae	?	0	?		POWO (2025). Dillenia retusa. In Plants of the World Online. Facilitated by the Royal Botanic Gardens, Kew https://powo.science.kew.org/taxon/urn:lsid:ipni.org:names:316748-1; accessed 2025-07-29.
Hibbertia volubilis	Dilleniales	Dilleniales	Dilleniaceae	0	0	?		Hibbertia volubilis. In: http://www.plantillustrations.org/illustration.php?id_illustration=174533; Spach, E., Histoire naturelle des végétaux, Atlas (black & white edition) (1834-1847) Hist. Nat. Vég.; f. 59 f.1; accessed 2025-07-29.
Tetracera asiatica	Dilleniales	Dilleniales	Dilleniaceae	0	?	0		Tetracera asiatica. In: http://www.plantillustrations.org/illustration.php?id_illustration=146842; Baillon, H.E., Histoire des plantes (1866-1895) Hist. Pl.; vol. 1; p. 104 f. 145; accessed 2025-07-29.	Janssen, T., & Bremer, B. (1996). Comparative morphological studies in Dilleniaceae, II. The pollen. Plant Systematics and Evolution, 200(1–4), 1–14. https://www.jstor.org/stable/43782346
Brexia madagascariensis	Fabids	Celastrales	Celastraceae	0	0	0		Corcoran, M., Dequiret, S., Pickering, T. E., & Cable, S. (2020). 959. BREXIA MADAGASCARIENSIS: Celastraceae. Curtis's Botanical Magazine, 37(3), 366-375.	Hideux, M. (1971). Techniques d'étude du pollen au MEB: effets comparés des différents traitements physico-chimiques. Micron (1969), 3(1), 1-31.
Euonymus americanus	Fabids	Celastrales	Celastraceae	0	0	0		Ma, J., & Moore, G. (2004). Euonymus americanus L. strawberry bush. Wildland Shrubs of the United States and Its Territories: Thamnic Descriptions: Volume, 333.	Gavrilova, O. A., Britski, D. A., Grigorieva, V. V., Tarasevich, V. F., Pozhidaev, A. E., & Leunova, V. M. (2018). Pollen morphology of the genus Euonymus (Celastraceae). Turczaninowia, 21(4), 188-206.
Parnassia palustris	Fabids	Celastrales	Celastraceae	0	0	0		Borgen, L. I. V., & HULTGÅRD, U. M. (2003). Parnassia palustris: a genetically diverse species in Scandinavia. Botanical journal of the Linnean society, 142(4), 347-372.	Halbritter H., Auer W. 2020. Parnassia palustris. In: PalDat - A palynological database. https://www.paldat.org/pub/Parnassia_palustris/303998; accessed 2025-08-11
Stackhousia minima	Fabids	Celastrales	Celastraceae	0	0	0		iNaturalist. 2025. Observation 28237821. Available at: https://www.inaturalist.nz/photos/28237821 [Accessed 6 Aug. 2025]	Moar, N. T., Wilmshurst, J. M., & McGlone, M. S. (2011). Standardizing names applied to pollen and spores in New Zealand Quaternary palynology. New Zealand Journal of Botany, 49(2), 201-229.
Lepidobotrys staudtii	Fabids	Celastrales	Lepidobotryaceae	0	0	？		Matthews, M. L., & Endress, P. K. (2005). Comparative floral structure and systematics in Celastrales (Celastraceae, Parnassiaceae, Lepidobotryaceae). Botanical Journal of the Linnean Society, 149(2), 129-194.
Ruptiliocarpon caracolito	Fabids	Celastrales	Lepidobotryaceae	?	0	？		Tobe, H., & Hammel, B. E. (1993). Floral morphology, embryology, and seed anatomy of Ruptiliocarpon caracolito (Lepidobotryaceae). Novon, 423-428.
Anisophyllea fallax	Fabids	Cucurbitales	Anisophylleaceae	?	0	？		Chen, X., He, H., & Zhang, L. B. (2013). A taxonomic revision of Anisophyllea (Anisophylleaceae) from Madagascar. Phytotaxa, 148(1), 32-46.
Combretocarpus rotundatus	Fabids	Cucurbitales	Anisophylleaceae	0	0	？		TOBE, H., & RAVEN, P. H. (1988). Floral morphology and evolution in Anisophylleaceae. Botanical Journal of the Linnean Society, 98(1), 1-25.
Apodanthes caseariae	Fabids	Cucurbitales	Apodanthaceae	0	0	0		Blarer, A., Nickrent, D. L., & Endress, P. K. (2004). Comparative floral structure and systematics in Apodanthaceae (Rafflesiales). Plant Systematics and Evolution, 245(1), 119-142.
Pilostyles collina	Fabids	Cucurbitales	Apodanthaceae	?	0	0		Dell, B. (1983). A new species of Pilostyles (Rafflesiaceae) from Western Australia. Nuytsia 4: 293, 4.	Pabón Mora, N., & González Garavito, F. A. (2014). First reports and generic descriptions of the achlorophyllous holoparasites Apodanthaceae (Cucurbitales) of Colombia.
Begonia sanguinea	Fabids	Cucurbitales	Begoniaceae	?	0	0		WFO (2025): Begonia sanguinea Raddi. Published on the Internet;http://www.worldfloraonline.org/taxon/wfo-0000825425. Accessed on: 11 Aug 2025	Rajbhandary, S., Hughes, M., & Shrestha, K. K. (2012). Pollen morphology of Begonia L.(Begoniaceae) in Nepal. Bangladesh Journal of Plant Taxonomy, 19(2), 191-200.
Hillebrandia sandwicensis	Fabids	Cucurbitales	Begoniaceae	?	0	0		Wang, J. R., & Ronse De Craene, L. P. (2025). Floral Development of Hillebrandia sandwicensis (Begoniaceae) with Emphasis on the Ovary Structure and the Nature of the Petaloid Organs. International Journal of Plant Sciences, 186(4), 000-000.
Coriaria myrtifolia	Fabids	Cucurbitales	Coriariaceae	0	0	0		Kubitzki, K. (2010). Coriariaceae. In Flowering Plants. Eudicots: Sapindales, Cucurbitales, Myrtaceae (pp. 105-108). Berlin, Heidelberg: Springer Berlin Heidelberg.	Halbritter H., Weis B. 2015. Coriaria myrtifolia. In: PalDat - A palynological database. https://www.paldat.org/pub/Coriaria_myrtifolia/300090; accessed 2025-08-11
Coriaria ruscifolia	Fabids	Cucurbitales	Coriariaceae	0	0	0		Skog, L. E. (1972). The genus Coriaria (Coriariaceae) in the western Hemisphere. Rhodora, 74(798), 242-253.	Halbritter H., Heigl H. 2021. Coriaria ruscifolia. In: PalDat - A palynological database. https://www.paldat.org/pub/Coriaria_ruscifolia/306466; accessed 2025-08-11
Corynocarpus laevigatus	Fabids	Cucurbitales	Corynocarpaceae	0	?	0		Kubitzki, K. (2010). Corynocarpaceae. In Flowering Plants. Eudicots: Sapindales, Cucurbitales, Myrtaceae (pp. 109-111). Berlin, Heidelberg: Springer Berlin Heidelberg.	Australasian Pollen and Spore Atlas. 2025. Corynocarpus laevigatus sample 158-1-3. Available at: https://apsa.anu.edu.au/samples/sample.php?id=158-1-3 [Accessed 6 Aug. 2025]
Corynocarpus similis	Fabids	Cucurbitales	Corynocarpaceae	0	0	0		Kubitzki, K. (2010). Corynocarpaceae. In Flowering Plants. Eudicots: Sapindales, Cucurbitales, Myrtaceae (pp. 109-111). Berlin, Heidelberg: Springer Berlin Heidelberg.	Nowicke, J. W., & Skvarla, J. J. (1983). Pollen morphology and the relationships of the Corynocarpaceae. Taxon, 32(2), 176-183.
Bolbostemma paniculatum	Fabids	Cucurbitales	Cucurbitaceae	?	0	0		Zhou, Y., Liu, J., Zhang, J., Xu, Y., Li, W., Gao, P., ... & Jin, S. (2022). Chinese endemic medicinal plant Bolbostemma paniculatum (Maxim.) Franquet: A comprehensive review. Frontiers in Pharmacology, 13, 974054.	van der Ham, R., Mennes, C., & Joan van Heuven, B. (2010). Fevilleoideae pollen (Cucurbitaceae): a study in striate ornamentation. Grana, 49(3), 157-169.
Cucurbita pepo	Fabids	Cucurbitales	Cucurbitaceae	?	0	0		Tarhan, L., Kayali, H. A., & Urek, R. O. (2007). In vitro antioxidant properties of Cucurbita pepo L. male and female flowers extracts. Plant Foods for Human Nutrition, 62(2), 49-51.	Halbritter H., Hesse M. 2016. Cucurbita pepo. In: PalDat - A palynological database. https://www.paldat.org/pub/Cucurbita_pepo/302526; accessed 2025-08-11
Fevillea pedatifolia	Fabids	Cucurbitales	Cucurbitaceae	?	0	0		Nee, M., Schaefer, H., & Renner, S. S. (2009). The relationship between Anisosperma and Fevillea (Cucurbitaceae), and a new species of Fevillea from Bolivia. Systematic Botany, 34(4), 704-708.	Lima, L. F. P., Evaldt, A. C. P., Bauermann, S. G., & Miotto, S. T. S. (2010). Pollen morphology of Brazilian Fevillea (Cucurbitaceae). Grana, 49(4), 263-268.
Gynostemma pentaphyllum	Fabids	Cucurbitales	Cucurbitaceae	?	0	？		WFO (2025): Gynostemma pentaphyllum (Thunb.) Makino. Published on the Internet;http://www.worldfloraonline.org/taxon/wfo-0000713306. Accessed on: 11 Aug 2025
Xerosicyos danguyi	Fabids	Cucurbitales	Cucurbitaceae	?	？	？
Datisca cannabina	Fabids	Cucurbitales	Datiscaceae	?	0	0		WFO (2025): Datisca cannabina L. Published on the Internet;http://www.worldfloraonline.org/taxon/wfo-0000638366. Accessed on: 11 Aug 2025	Stebler Th., Datisca cannabina, In: Pollen-Wiki (11. Aug. 2025). https://pollen.tstebler.ch/MediaWiki/index.php?title=Datisca_cannabina
Datisca glomerata	Fabids	Cucurbitales	Datiscaceae	?	0	0		Davidson, C. (1973). An anatomical and morphological study of Datiscaceae. Aliso: A Journal of Systematic and Floristic Botany, 8(1), 49-110.	Halbritter H., Heigl H. 2021. Dactylis glomerata. In: PalDat - A palynological database. https://www.paldat.org/pub/Dactylis_glomerata/304798;jsessionid=694A2CDFF6C97949613678A7AA3239A7; accessed 2025-08-11
Octomeles sumatrana	Fabids	Cucurbitales	Tetramelaceae	?	0	0		Matthews, M. L., & Endress, P. K. (2004). Comparative floral structure and systematics in Cucurbitales (Corynocarpaceae, Coriariaceae, Tetramelaceae, Datiscaceae, Begoniaceae, Cucurbitaceae, Anisophylleaceae). Botanical Journal of the Linnean Society, 145(2), 129-185.	Australasian Pollen and Spore Atlas. 2025. Octomeles sumatrana sample 208-2-1a. Available at: https://apsa.anu.edu.au/samples/sample.php?id=208-2-1a [Accessed 12 Aug. 2025]
Tetrameles nudiflora	Fabids	Cucurbitales	Tetramelaceae	?	0	0		Archana, R. (2024). Tetrameles nudiflora (R. Br.) A lesser-known gigantic anti-cancerous tree observed in the Western Ghats of India. Food Sci. Rep., 5(1), 44-46.	Basumatary, S. K., Bera, S. K., Sangma, S. N., & Marak, G. (2014). Modern pollen deposition in relation to vegetation and climate of Balpakram valley, Meghalaya, northeast India: Implications for Indo-Burma palaeoecological contexts. Quaternary International, 325, 30-40.
X Dakotanthus cordiformis	Fabids	EarlyCretaceous	?	0	0	0		Manchester, S. R., Dilcher, D. L., Judd, W. S., Corder, B., & Basinger, J. F. (2018). Early Eudicot flower and fruit: Dakotanthus gen. nov. from the Cretaceous Dakota Formation of Kansas and Nebraska, USA. Acta Palaeobotanica, 58(1), 27-40.
Adenanthera microsperma	Fabids	Fabales	Fabaceae	0	?	1	polyad	Ramírez‐Domenech, J. I., & Tucker, S. C. (1990). Comparative ontogeny of the perianth in mimosoid legumes. American Journal of Botany, 77(5), 624-635.	Banks, H., Himanen, I., & Lewis, G. P. (2010). Evolution of pollen, stigmas and ovule numbers at the caesalpinioid–mimosoid interface (Fabaceae). Botanical Journal of the Linnean Society, 162(4), 594-615.
Albizia julibrissin	Fabids	Fabales	Fabaceae	?	?	1	polyad	Wyatt, R., & Lipow, S. R. (2021). Reproductive biology of Mimosa microphylla and Albizia julibrissin (Fabaceae: Caesalpinioideae) with a new explanation for the evolution of polyads, restricted stigmas, and polycarpelly in the mimosoid clade1. The Journal of the Torrey Botanical Society, 148(2), 97-108.	Halbritter H., Buchner R. 2016. Albizia julibrissin. In: PalDat - A palynological database. https://www.paldat.org/pub/Albizia_julibrissin/300439; accessed 2025-08-11
Bauhinia galpinii	Fabids	Fabales	Fabaceae	0	?	0		Silva, A. V., Johnson, S. D., Mansano, V. F., De Craene, L. P. R., Pedersoli, G. D., & Paulino, J. V. (2024). Puzzling androecium development in Bauhinia galpinii (Fabaceae) facilitates wing pollination by butterflies. Perspectives in Plant Ecology, Evolution and Systematics, 65, 125832.	Moreira, F. D. F., Vaz, Â. M. S. D. F., Mendonça, C. B. F., & Gonçalves-Esteves, V. (2013). The systematic value of pollen morphology in trees and shrubs species of Bauhinia L.(Caesalpinioideae-subg. Bauhinia-sect. Pauletia) occurring in Brazil. Acta Botanica Brasilica, 27, 400-417.
Ceratonia siliqua	Fabids	Fabales	Fabaceae	0	?	0		Retana, J., Ramoneda, J., Garcia del Pino, F., & Bosch, J. (1994). Flowering phenology of carob, Ceratonia siliqua L.(Cesalpinaceae). Journal of horticultural science, 69(1), 97-103.	Halbritter H., Auer W. 2020. Ceratonia siliqua. In: PalDat - A palynological database. https://www.paldat.org/pub/Ceratonia_siliqua/304062; accessed 2025-08-11
Cercis canadensis	Fabids	Fabales	Fabaceae	0	?	0		Tucker, S. C. (2002). Floral ontogeny of Cercis (Leguminosae: Caesalpinioideae: Cercideae): does it show convergence with papilionoids?. International Journal of Plant Sciences, 163(1), 75-87.	Susko, D. J., & Jamil, A. N. (2024). Effects of ovule position on seed maturation, seed mass, and seedling size in eastern redbud (Cercis canadensis). International Journal of Plant Sciences, 185(4), 380-388.
Dialium guianense	Fabids	Fabales	Fabaceae	0	?	0		Tucker, S. C. (1998). Floral ontogeny in legume genera Petalostylis, Labichea, and Dialium (Caesalpinioideae: Cassieae), a series in floral reduction. American Journal of Botany, 85(2), 184-208.	de Almeida, L. T., de Azevedo Falcão, M. J., Mendonça, C. B. F., & Gonçalves-Esteves, V. (2024). Pollen diversity in Neotropical representatives of Dialioideae (Fabaceae). Flora, 315, 152508.
Duparquetia orchidacea	Fabids	Fabales	Fabaceae	0	?	0	tetrads	Prenner, G., & Klitgaard, B. B. (2008). Towards unlocking the deep nodes of Leguminosae: floral development and morphology of the enigmatic Duparquetia orchidacea (Leguminosae, Caesalpinioideae). American Journal of Botany, 95(11), 1349-1365.	Banks, H., Feist-Burkhart, S., & Klitgaard, B. (2006). The unique pollen morphology of Duparquetia (Leguminosae: Caesalpinioideae): developmental evidence of aperture orientation using confocal microscopy. Annals of Botany, 98(1), 107-115.
Medicago sativa	Fabids	Fabales	Fabaceae	0	?	0		Gunn, C. R., Skrdla, W. H., & Spencer, H. C. (1978). Classification of Medicago sativa L. using legume characters and flower colors (No. 1574). Department of Agriculture, Agricultural Research Service.	Heigl H., Auer W. 2021. Medicago sativa. In: PalDat - A palynological database. https://www.paldat.org/pub/Medicago_sativa/306282; accessed 2025-08-11
Poeppigia procera	Fabids	Fabales	Fabaceae	0	?	0		Falcão, M. J. A., & Mansano, V. F. (2021). A taxonomic revision of the genus Poeppigia (Fabaceae: Dialioideae). Phytotaxa, 513(3), 175-202.
Schotia brachypetala	Fabids	Fabales	Fabaceae	0	?	0		Tucker, S. C. (2001). Floral development in Schotia and Cynometra (Leguminosae: Caesalpinioideae: Detarieae). American Journal of Botany, 88(7), 1164-1180.	Halbritter H. 2016. Schotia brachypetala. In: PalDat - A palynological database. https://www.paldat.org/pub/Schotia_brachypetala/301006; accessed 2025-08-11
Tamarindus indica	Fabids	Fabales	Fabaceae	0	?	0		De Caluwé, E., Halamouá, K., & Van Damme, P. (2010). Tamarindus indica L.–A review of traditional uses, phytochemistry and pharmacology. Afrika focus, 23(1), 53-83.	Thimmaraju, K. R., Bhaskar, V., & Usha, K. (1989). Pollen-limited seed set in pods of tamarind (Tamarindus indica L.). In Annales des sciences forestières (Vol. 46, No. Suppl, pp. 56s-59s).
Xanthocercis zambesiaca	Fabids	Fabales	Fabaceae	0	?	0		Manduna, I. T., Mashele, S. S., & Ntsoelinyane, P. H. (2014). The anticancer, antioxidant and phytochemical screening of Philenoptera violacea and Xanthocercis zambesiaca leaf, flower & twig extracts.	Leite, V. G., Teixeira, S. P., & Sartori, Â. (2022). LB; Mansano, VF Evolution of the Anther Gland in Early-Branching Papilionoids (ADA Clade, Papilionoideae, Leguminosae). Plants 2022, 11, 835.
Polygala pauciflora	Fabids	Fabales	Polygalaceae	0	0	0		van der Meijden, R. (1984). Polygalaceae. Flora Malesiana-Series 1, Spermatophyta, 10(1), 455-539.	Banks, H., Klitgaard, B. B., Claxton, F., Forest, F., & Crane, P. R. (2008). Pollen morphology of the family Polygalaceae (Fabales). Botanical Journal of the Linnean Society, 156(2), 253-289.
Xanthophyllum octandrum	Fabids	Fabales	Polygalaceae	0	0	0		Van der Meijden, R. (1982). Systematics and evolution of Xanthophyllum:(Polygalaceae) (Vol. 7). Brill Archive.	Banks, H., Klitgaard, B. B., Claxton, F., Forest, F., & Crane, P. R. (2008). Pollen morphology of the family Polygalaceae (Fabales). Botanical Journal of the Linnean Society, 156(2), 253-289.
Quillaja saponaria	Fabids	Fabales	Quillajaceae	?	0	0		Delporte, C., Rodríguez-Díaz, M., & Cassels, B. K. (2021). Quillaja saponaria Molina. In Medicinal and Aromatic Plants of South America Vol. 2: Argentina, Chile and Uruguay (pp. 461-473). Cham: Springer International Publishing.	Heigl H. 2021. Quillaja saponaria. In: PalDat - A palynological database. https://www.paldat.org/pub/Quillaja_saponaria/305415; accessed 2025-08-11
Recchia mexicana	Fabids	Fabales	Surianaceae	?	?	0		Wendt, T., & Lott, E. J. (1985). A new simple-leaved species of Recchia (Simaroubaceae) from southeastern Mexico. Brittonia, 37(2), 219-225.	Claxton, F., Banks, H., Klitgaard, B. B., & Crane, P. R. (2005). Pollen morphology of families Quillajaceae and Surianaceae (Fabales). Review of Palaeobotany and Palynology, 133(3-4), 221-233.
Stylobasium spathulatum	Fabids	Fabales	Surianaceae	0	?	0		Prance, G. T. (1965). The systematic position of Stylobasium Desf. Bulletin du Jardin botanique de l'État a Bruxelles, 35(Fasc. 4), 435-448.	Claxton, F., Banks, H., Klitgaard, B. B., & Crane, P. R. (2005). Pollen morphology of families Quillajaceae and Surianaceae (Fabales). Review of Palaeobotany and Palynology, 133(3-4), 221-233.
Alnus alnobetula	Fabids	Fagales	Betulaceae	?	0	0		Furlow, J. J. (1979). The systematics of the American species of Alnus (Betulaceae). Rhodora, 81(825), 1-121.	Heigl H., Auer W. 2021. Alnus alnobetula. In: PalDat - A palynological database. https://www.paldat.org/pub/Alnus_alnobetula/306088; accessed 2025-08-11
Betula ermanii	Fabids	Fagales	Betulaceae	?	?	0		Zhu, J., Zhang, L., Ren, B., Chen, M., Li, R., Zhou, Y., ... & Chen, Z. (2018). Comparative flower and inflorescence organogenesis among genera of Betulaceae: implications for phylogenetic relationships. The Botanical Review, 84(1), 79-98.	Zhi-Duan, C. (1991). Pollen morphology of the Betulaceae. Journal of Systematics and Evolution, 29(6), 494.
Casuarina cunninghamiana	Fabids	Fagales	Casuarinaceae	?	0	0		Woolfrey, A. R., & Ladd, P. G. (2001). Habitat preference and reproductive traits of a major Australian riparian tree species (Casuarina cunninghamiana). Australian Journal of Botany, 49(6), 705-715.	Pauldasan, A., Vipin, P., Durai, A., Mayavel, A., Gideon, V. A., & Nicodemus, A. (2023). Floral biology, pollen viability and stigma receptivity in three species of Casuarina. South African Journal of Botany, 152, 182-191.
Gymnostoma deplancheanum	Fabids	Fagales	Casuarinaceae	?	0	0		Dilcher, D. L., Christophel, D. C., Bhagwandin Jr, H. O., & Scriven, L. J. (1990). Evolution of the Casuarinaceae: morphological comparisons of some extant species. American Journal of Botany, 77(3), 338-355.	Zavada, M. S., & Dilcher, D. L. (1986). Comparative pollen morphology and its relationship to phylogeny of pollen in the Hamamelidae. Annals of the Missouri Botanical Garden, 348-381.
Fagus grandifolia	Fabids	Fagales	Fagaceae	?	0	0		Garrison, H. J. (1957). FLORAL MORPHOLOGY AND ONTOGENY OF FAGUS GRANDIFOLIA, EHRH. The Pennsylvania State University.	Gortemaker, R. E. (1986). A method to identify pollen of some recent and fossil species of Fagus L.(Fagaceae). Review of palaeobotany and palynology, 47(3-4), 263-292.
Quercus rubra	Fabids	Fagales	Fagaceae	?	0	0		Fernández-González, M., González-Fernández, E., Ribeiro, H., Abreu, I., & Rodríguez-Rajo, F. J. (2020). Pollen production of Quercus in the North-Western Iberian Peninsula and airborne pollen concentration trends during the last 27 years. Forests, 11(6), 702.	Cecich, R. A., Isebrands, J. G., & Dickson, R. E. (1994). The reproductive biology of Quercus, with an emphasis on Q. Rubra. Biology and Silviculture of Northern Red Oak in the North Central Region: A Synopsis. St. Paul, MN: USDA Forest Service: Gen. Tech. Rep. NC-173, 11-19.
Juglans mandshurica	Fabids	Fagales	Juglandaceae	?	0	0		Zhang, L., Guo, C., Lu, X., Sun, X., Liu, C., Zhou, Q., & Deng, J. (2021). Flower development of heterodichogamous Juglans mandshurica (Juglandaceae). Frontiers in Plant Science, 12, 541163.	Bai, W. N., Zeng, Y. F., & Zhang, D. Y. (2007). Mating patterns and pollen dispersal in a heterodichogamous tree, Juglans mandshurica (Juglandaceae). New Phytologist, 176(3), 699-707.
Rhoiptelea chiliantha	Fabids	Fagales	Juglandaceae	?	0	0		Sun, S. G., Lu, Y., & Huang, S. Q. (2006). Floral phenology and sex expression in functionally monoecious Rhoiptelea chiliantha (Rhoipteleaceae). Botanical Journal of the Linnean Society, 152(2), 145-151.	Skarby, A., Morbelli, M. A., & Rowley, J. R. (2009). Structure of the pollen exine of Rhoiptelea chiliantha. Taiwania, 54(2), 101-112.
Canacomyrica monticola	Fabids	Fagales	Myricaceae	0	?	0		Kubitzki, K. (1993). Myricaceae. In Flowering Plants· Dicotyledons: Magnoliid, Hamamelid and Caryophyllid Families (pp. 453-457). Berlin, Heidelberg: Springer Berlin Heidelberg.	Sundberg, M. D. (1977). Pollen of the Myricaceae-a Preliminary Report. Journal of the Minnesota Academy of Science, 43(1), 2-5.
Myrica cerifera	Fabids	Fagales	Myricaceae	?	0	0		Elias, T. S. (1971). The genera of Myricaceae in the southeastern United States. Journal of the Arnold Arboretum, 52(2), 305-318.	Kubitzki, K. (1993). Myricaceae. In Flowering Plants· Dicotyledons: Magnoliid, Hamamelid and Caryophyllid Families (pp. 453-457). Berlin, Heidelberg: Springer Berlin Heidelberg.
Nothofagus antarctica	Fabids	Fagales	Nothofagaceae	?	0	0		González, S. B. (2021). Nothofagus antarctica (G. Forster) Oersted. In Medicinal and Aromatic Plants of South America Vol. 2: Argentina, Chile and Uruguay (pp. 389-397). Cham: Springer International Publishing.	Griener, K. W., & Warny, S. (2015). Nothofagus pollen grain size as a proxy for long-term climate change: An applied study on Eocene, Oligocene, and Miocene sediments from Antarctica. Review of Palaeobotany and Palynology, 221, 138-143.
Nothofagus cunninghamii	Fabids	Fagales	Nothofagaceae	?	0	0		Rozefelds, A. C., & Drinnan, A. N. (1998). Ontogeny and diversity in staminate flowers of Nothofagus (Nothofagaceae). International Journal of Plant Sciences, 159(6), 906-922.	Fernández, D. A., Santamarina, P. E., Tellería, M. C., Palazzesi, L., & Barreda, V. D. (2016). Pollen morphology of Nothofagus (Nothofagaceae, Fagales) and its phylogenetic significance. Acta Palaeobotanica, 56.
Ticodendron incognitum	Fabids	Fagales	Ticodendraceae	?	0	0		WFO (2025): Ticodendron incognitum Gómez-Laur. & L.D.Gómez. Published on the Internet;http://www.worldfloraonline.org/taxon/wfo-0000325059. Accessed on: 11 Aug 2025	Feuer, S. (1991). Pollen morphology and the systematic relationships of Ticodendron incognitum. Annals of the Missouri Botanical Garden, 143-151.
X Antiquacupula sulcata	Fabids	LateCretaceous	?	0	0	?		Sims, H. J., Herendeen, P. S., & Crane, P. R. (1998). New genus of fossil Fagaceae from the Santonian (Late Cretaceous) of central Georgia, USA. International Journal of Plant Sciences, 159(2), 391-404.
X Antiquocarya verruculosa	Fabids	LateCretaceous	?	0	0	0		Friis, E. M. (1983). Upper Cretaceous (Senonian) floral structures of juglandalean affinity containing Normapolles pollen. Review of Palaeobotany and Palynology, 39(1-2), 161-188.
X Archaefagacea futabensis	Fabids	LateCretaceous	?	0	0	0		Takahashi, M., Friis, E. M., Herendeen, P. S., & Crane, P. R. (2008). Fossil flowers of Fagales from the Kamikitaba locality (early Coniacian; Late Cretaceous) of northeastern Japan. International Journal of Plant Sciences, 169(7), 899-907.
X Bedellia pusilla	Fabids	LateCretaceous	?	?	?	0		Herendeen, P. S., Magallón-Puebla, S., Lupia, R., Crane, P. R., & Kobylinska, J. (1999). A preliminary conspectus of the Allon flora from the Late Cretaceous (late Santonian) of central Georgia, USA. Annals of the Missouri Botanical Garden, 407-471.
X Budvaricarpus serialis	Fabids	LateCretaceous	?	0	0	0		Heřmanová, Z., Kvaček, J., & Friis, E. M. (2011). Budvaricarpus serialis Knobloch & Mai, an unusual new member of the Normapolles complex from the Late Cretaceous of the Czech Republic. International Journal of Plant Sciences, 172(2), 285-293.
X Caryanthus knoblochii	Fabids	LateCretaceous	?	0	0	0		Friis, E. M., Pedersen, K. R., & Schönenberger, J. (2006). Normapolles plants: a prominent component of the Cretaceous rosid diversification. Plant Systematics and Evolution, 260(2), 107-140.
X Coahuilanthus belindae	Fabids	LateCretaceous	?	0	?	0		Calvillo‐Canadell, L., & Cevallos‐Ferriz, S. R. (2007). Reproductive structures of Rhamnaceae from the Cerro del Pueblo (Late Cretaceous, Coahuila) and Coatzingo (Oligocene, Puebla) Formations, Mexico. American Journal of Botany, 94(10), 1658-1669.
X Endressianthus miraensis	Fabids	LateCretaceous	?	?	0	0		Friis, E. M., Pedersen, K. R., & Schönenberger, J. (2003). Endressianthus, a new Normapolles-producing plant genus of fagalean affinity from the Late Cretaceous of Portugal. International Journal of Plant Sciences, 164(S5), S201-S223.
X Manningia crassa	Fabids	LateCretaceous	?	0	0	0		Friis, E. M., Pedersen, K. R., & Schönenberger, J. (2006). Normapolles plants: a prominent component of the Cretaceous rosid diversification. Plant Systematics and Evolution, 260(2), 107-140.
X Normanthus miraensis	Fabids	LateCretaceous	?	0	0	0		Friis, E. M., Pedersen, K. R., & Schönenberger, J. (2006). Normapolles plants: a prominent component of the Cretaceous rosid diversification. Plant Systematics and Evolution, 260(2), 107-140.
X Paleoclusia chevalieri	Fabids	LateCretaceous	?	?	0	0		Crepet, W. L., & Nixon, K. C. (1998). Fossil Clusiaceae from the Late Cretaceous (Turonian) of New Jersey and implications regarding the history of bee pollination. American Journal of Botany, 85(8), 1122-1133.
X Platydiscus peltatus	Fabids	LateCretaceous	?	0	0	0		Schönenberger, J., Pedersen, K. R., & Friis, E. M. (2001). Normapolles flowers of fagalean affinity from the Late Cretaceous of Portugal. Plant Systematics and Evolution, 226(3), 205-230.
X Protofagacea allonensis	Fabids	LateCretaceous	?	?	?	0		Sims, H. J., Herendeen, P. S., & Crane, P. R. (1998). New genus of fossil Fagaceae from the Santonian (Late Cretaceous) of central Georgia, USA. International Journal of Plant Sciences, 159(2), 391-404.
X Zlivifructus vachae	Fabids	LateCretaceous	?	0	0	0		Heřmanová, Z., Dašková, J., Ekrt, B., & Kvaček, J. (2017). Zlivifructus gen. nov., a new member of the Normapolles complex. Review of Palaeobotany and Palynology, 246, 177-184.
Erythrospermum phytolaccoides	Fabids	Malpighiales	Achariaceae	0	0	?		Anonymous. 2025. Untitled image [Stock photo]. Shutterstock. Retrieved 11 July 2025, from https://editorial01.shutterstock.com/preview-440/13794404cl/dcddae4f/Shutterstock_13794404cl.jpg
Hydnocarpus heterophylla	Fabids	Malpighiales	Achariaceae	?	0	0		van Heel, W. (1979). Flowers and fruits in Flacourtiaceae. IV. Hydnocarpus spp., Kiggelaria africana L., Casearia spp., Berberidopsis corallina Hook. f. Blumea: Biodiversity, Evolution and Biogeography of Plants, 25(2), 513-529.	Schaeffer, J. (1972). Pollen morphology of the genus Hydnocarpus (Flacourtiaceae) with notes on related genera. Blumea: Biodiversity, Evolution and Biogeography of Plants, 20(1), 65-88.
Balanops pancheri	Fabids	Malpighiales	Balanopaceae	?	0	?		Carlquist, S. (1980). Anatomy and systematics of Balanopaceae. Allertonia, 2(3), 191-246.
Balanops vieillardii	Fabids	Malpighiales	Balanopaceae	?	0	?		Sutter, D. M., & Endress, P. K. (2003). Female flower and cupule structure in Balanopaceae, an enigmatic rosid family. Annals of Botany, 92(3), 459-469.
Bonnetia sessilis	Fabids	Malpighiales	Bonnetiaceae	0	0	?		Dickison, W. C., & Weitzman, A. L. (1998). Floral morphology and anatomy of Bonnetiaceae. Journal of the Torrey Botanical Society, 268-286.
Ploiarium alternifolium	Fabids	Malpighiales	Bonnetiaceae	0	0	?		Dickison, W. C., & Weitzman, A. L. (1998). Floral morphology and anatomy of Bonnetiaceae. Journal of the Torrey Botanical Society, 268-286.
Endodesmia calophylloides	Fabids	Malpighiales	Calophyllaceae	0	?	0		WFO (2025): Endodesmia calophylloides Benth. Published on the Internet;http://www.worldfloraonline.org/taxon/wfo-0000667843. Accessed on: 12 Aug 2025	Sah, S. C. D., & Kar, R. K. (1972). Palynology of the Tertiary sediments of Palana, Rajasthan.
Mammea americana	Fabids	Malpighiales	Calophyllaceae	?	0	0		Lim, T. K. (2011). Mammea americana. In Edible Medicinal And Non-Medicinal Plants: Volume 2, Fruits (pp. 134-142). Dordrecht: Springer Netherlands.	Dunthorn, M. (2004). Cryptic dioecy in Mammea (Clusiaceae). Plant Systematics and Evolution, 249(3), 191-196.
Anthodiscus amazonicus	Fabids	Malpighiales	Caryocaraceae	0	0	0		Dickison, W. C. (1990). A study of the floral morphology and anatomy of the Caryocaraceae. Bulletin of the Torrey Botanical Club, 123-137.	Prance, G. T., & Da Silva, M. F. (1973). Caryocaraceae. Flora neotropica, 1-75.
Caryocar glabrum	Fabids	Malpighiales	Caryocaraceae	0	0	0		Dickison, W. C. (1990). A study of the floral morphology and anatomy of the Caryocaraceae. Bulletin of the Torrey Botanical Club, 123-137.	Prance, G. T., & Da Silva, M. F. (1973). Caryocaraceae. Flora neotropica, 1-75.
Bhesa paniculata	Fabids	Malpighiales	Centroplacaceae	0	0	?		AsianPlant.net. 2025. *Bhesa paniculata* Arn. In: AsianPlant.net – Centroplacaceae. Retrieved 11 July 2025, from https://asianplant.net/Centroplacaceae/Bhesa_paniculata.htm
Centroplacus glaucinus	Fabids	Malpighiales	Centroplacaceae	0	0	0		WFO (2025): Centroplacus glaucinus Pierre. Published on the Internet;http://www.worldfloraonline.org/taxon/wfo-0000825607. Accessed on: 12 Aug 2025	Wurdack, K. J., & Davis, C. C. (2009). Malpighiales phylogenetics: gaining ground on one of the most recalcitrant clades in the angiosperm tree of life. American Journal of Botany, 96(8), 1551-1570.
Afrolicania elaeosperma	Fabids	Malpighiales	Chrysobalanaceae	0	?	?		Prance GT. 2025. *Afrolicania elaeosperma* – habit and stipules. ResearchGate figure. Retrieved 11 July 2025, from https://www.researchgate.net/profile/Gt-Prance/publication/288328028/figure/fig2/AS:613895093907456@1523375404008/Afrolicania-elaeosperma-A-habit-FCDeighton-1508-B-stipules-RAAOldeman-855.png
Chrysobalanus icaco	Fabids	Malpighiales	Chrysobalanaceae	0	0	0		Francis, J. K. (2004). Chrysobalanus icaco L. coco-plum. Wildland Shrubs of the United States and Its Territories: Thamnic Descriptions: Volume, 199.	Heigl H. 2021. Chrysobalanus icaco. In: PalDat - A palynological database. https://www.paldat.org/pub/Chrysobalanus_icaco/305380; accessed 2025-08-11
Clusia gundlachii	Fabids	Malpighiales	Clusiaceae	0	0	?		Gustafsson, M. H. (2000). Floral morphology and relationships of Clusia gundlachii with a discussion of floral organ identity and diversity in the genus Clusia. International Journal of Plant Sciences, 161(1), 43-53.
Garcinia subelliptica	Fabids	Malpighiales	Clusiaceae	?	0	0		Inoue, T., Kainuma, M., Baba, K., Oshiro, N., Kimura, N., & Chan, E. W. C. (2017). Garcinia subelliptica Merr.(Fukugi): A multipurpose coastal tree with promising medicinal properties. Journal of Intercultural Ethnopharmacology, 6(1), 121.	Yapwattanaphun, C. (2019). Microscopic Analysis of the Pollen Morphology of Some Garcinia Species. Microscopy and Microanalysis Research–The Journal of The Microscopy Society of Thailand, 32(1), 31-40.
Ctenolophon englerianus	Fabids	Malpighiales	Ctenolophonaceae	0	0	0		WFO (2025): Ctenolophon englerianus Mildbr. Published on the Internet;http://www.worldfloraonline.org/taxon/wfo-0000933409. Accessed on: 12 Aug 2025	Van Hooren, A. M. N., & Nooteboom, H. P. (1984). Linaceae and Ctenolophonaceae especially of Malesia, with notes on their demarcation anf the realtionships with Ixonanthaceae. Blumea: Biodiversity, Evolution and Biogeography of Plants, 29(2), 547-563.
Ctenolophon parvifolius	Fabids	Malpighiales	Ctenolophonaceae	0	0	0		WFO (2025): Ctenolophon parvifolius Oliv. Published on the Internet;http://www.worldfloraonline.org/taxon/wfo-0000933411. Accessed on: 12 Aug 2025	Van Hooren, A. M. N., & Nooteboom, H. P. (1984). Linaceae and Ctenolophonaceae especially of Malesia, with notes on their demarcation anf the realtionships with Ixonanthaceae. Blumea: Biodiversity, Evolution and Biogeography of Plants, 29(2), 547-563.
Dichapetalum rugosum	Fabids	Malpighiales	Dichapetalaceae	0	0	0		WFO (2025): Dichapetalum rugosum (Vahl) Prance. Published on the Internet;http://www.worldfloraonline.org/taxon/wfo-0000645419. Accessed on: 12 Aug 2025	Punt, W. (1975). Pollen morphology of the Dichapetalaceae with special reference to evolutionary trends and mutual relationships of pollen types. Review of Palaeobotany and Palynology, 19(1), 1-97.
Tapura guianensis	Fabids	Malpighiales	Dichapetalaceae	0	0	0		WFO (2025): Tapura guianensis Aubl. Published on the Internet;http://www.worldfloraonline.org/taxon/wfo-0000407024. Accessed on: 12 Aug 2025	Prance, G. T. (2013). Dichapetalaceae: Chailletiaceae R. Br.(1818). In Flowering Plants. Eudicots: Malpighiales (pp. 33-37). Berlin, Heidelberg: Springer Berlin Heidelberg.
Bergia texana	Fabids	Malpighiales	Elatinaceae	0	0	?		Anonymous. 2025. Image of [Plant species name] (Calflora observation). Retrieved 11 July 2025, from https://www.calflora.org/app/up/entry/350/105145.jpg
Elatine triandra	Fabids	Malpighiales	Elatinaceae	0	0	0		Razifard, H. (2016). Systematics of Elatine L (Elatinaceae). University of Connecticut.	Razifard, H. (2016). Systematics of Elatine L (Elatinaceae). University of Connecticut.
Aneulophus africanus	Fabids	Malpighiales	Erythroxylaceae	0	0	0		Matthews, M. L., & Endress, P. K. (2011). Comparative floral structure and systematics in Rhizophoraceae, Erythroxylaceae and the potentially related Ctenolophonaceae, Linaceae, Irvingiaceae and Caryocaraceae (Malpighiales). Botanical Journal of the Linnean Society, 166(4), 331-416.	Bittrich, V. (2013). Erythroxylaceae: Nectaropetalaceae Exell & Mendonça (1951). In Flowering Plants. Eudicots: Malpighiales (pp. 43-49). Berlin, Heidelberg: Springer Berlin Heidelberg.
Erythroxylum confusum	Fabids	Malpighiales	Erythroxylaceae	?	0	0		Anonymous. 2025. Untitled image. Retrieved 11 July 2025, from https://cdn.plantatlas.org/img/plants/USF/Erythroxylum_confusum.jpg	Matias, R., Pérez-Barrales, R., & Consolaro, H. N. (2025). Consistency in patterns of pollen sterility between floral morphs in distylous populations of Erythroxylum (Erythroxylaceae). Plant Systematics and Evolution, 311(1), 3.
Cheilosa montana	Fabids	Malpighiales	Euphorbiaceae	?	0	?		Welzen, P. C., Banka, R. A., & Leoncito, C. D. (1993). A revision of the Malesian monotypic genus Cheilosa Blume (Euphorbiaceae). Blumea: Biodiversity, Evolution and Biogeography of Plants, 38(1), 161-166.
Codiaeum peltatum	Fabids	Malpighiales	Euphorbiaceae	?	0	0		Anonymous. 2025. Untitled plant image. Retrieved 11 July 2025, from https://inaturalist-open-data.s3.amazonaws.com/photos/135428056/medium.jpeg	Albert, B., Gouyon, P. H., & Ressayre, A. (2009). Microsporogenesis variation in Codiaeum producing inaperturate pollen grain. Comptes rendus. Biologies, 332(6), 507-516.
Croton alabamensis	Fabids	Malpighiales	Euphorbiaceae	?	0	0		Thaowetsuwan, P., Riina, R., & Ronse De Craene, L. P. (2024). Floral morphology and development reveal extreme diversification in some species of Croton (Euphorbiaceae). Journal of plant research, 137(5), 721-743.	de Souza, L. R., Carneiro-Torres, D. S., Saba, M. D., & dos Santos, F. D. A. (2016). Pollen morphology of Crotonoideae (Euphorbiaceae) from seasonally dry tropical forests, Northeastern Brazil. Plant Systematics and Evolution, 302(7), 795-817.
Dalechampia spathulata	Fabids	Malpighiales	Euphorbiaceae	?	0	0		WFO (2025): Dalechampia spathulata (Scheidw.) Baill. Published on the Internet;http://www.worldfloraonline.org/taxon/wfo-0000937434. Accessed on: 12 Aug 2025	Heigl H., Brkic A. 2022. Dalechampia spathulata. In: PalDat - A palynological database. https://www.paldat.org/pub/Dalechampia_spathulata/306543; accessed 2025-08-11
Endospermum moluccanum	Fabids	Malpighiales	Euphorbiaceae	?	0	?		Schaeffer, J. (1971). Revision of the genus Endospermum Bth.(Euphorbiaceae). Blumea: Biodiversity, Evolution and Biogeography of Plants, 19(1), 171-192.
Euphorbia epithymoides	Fabids	Malpighiales	Euphorbiaceae	?	0	0		Anonymous. 2025. Untitled image (Euphorbia epithymoides). Retrieved 11 July 2025, from https://www.urbanjungle.uk.com/wp-content/uploads/2022/04/euphorbia-epithymoides1-1.jpg	Şafak Odabaşı, N. (2024). Palynological investigation of some Euphorbia L.(Euphorbiaceae) taxa from Turkey using light and scanning electron microscopy. Microscopy Research and Technique, 87(2), 291-305.
Hevea brasiliensis	Fabids	Malpighiales	Euphorbiaceae	?	0	0		Lim, T. K. (2011). Hevea brasiliensis. In Edible Medicinal And Non-Medicinal Plants: Volume 2, Fruits (pp. 476-483). Dordrecht: Springer Netherlands.	Warmke, H. E. (1951). Studies on pollination of Hevea brasiliensis in Puerto Rico. Science, 113(2945), 646-648.
Manihot esculenta	Fabids	Malpighiales	Euphorbiaceae	?	0	?		Ceballos, H., & Hershey, C. H. (2017). Cassava (Manihot esculenta Crantz). In Genetic improvement of tropical crops (pp. 129-180). Cham: Springer International Publishing.	Vieira, L. D. J., Soares, T. L., Rossi, M. L., Alves, A. A. C., Santos, F. D. A. R. D., & Souza, F. V. D. (2012). Viability, production and morphology of pollen grains for different species in the genus Manihot (Euphorbiaceae). Acta Botanica Brasilica, 26, 350-356.
Moultonianthus leembruggianus	Fabids	Malpighiales	Euphorbiaceae	0	0	0		Anonymous. 2025. Untitled image (female structure of Moulleem). Retrieved 11 July 2025, from https://www.nationaalherbarium.nl/Euphorbs/images/M/Moulleem-female.gif	Nowicke, J. W., Takahashi, M., & Webster, G. L. (1998). Pollen morphology, exine structure and systematics of Acalyphoideae (Euphorbiaceae) Part 1. Tribes Clutieae (Clutia), Pogonophoreae (Pogonophora), Chaetocarpeae (Chaetocarpus, Trigonopleura), Pereae (Pera), Cheiloseae (Cheilosa, Neoscortechinia), Erismantheae pro parte (Erismanthus, Moultonianthus), Dicoelieae (Dicoelia), Galearieae (Galeari…
Neoscortechinia kingii	Fabids	Malpighiales	Euphorbiaceae	?	0	?		Welzen, P. C. (1994). Taxonomy, phylogeny, and geography of Neoscortechinia Hook. f. ex Pax (Euphorbiaceae). Blumea: Biodiversity, Evolution and Biogeography of Plants, 39(1/2), 301-320.
Pimelodendron zoanthogyne	Fabids	Malpighiales	Euphorbiaceae	?	0	?		Djarwaningsih, T. (2004). Revision of Pimelodendron (Euphorbiaceae) in Malesia. Blumea-Biodiversity, Evolution and Biogeography of Plants, 49(2-3), 407-423.
Suregada boiviniana	Fabids	Malpighiales	Euphorbiaceae	?	0	?		Radcliffe-Smith, A. (1991). Notes on Madagascan Euphorbiaceae IV: The Genus Suregada in Madagascar and the Comoro Is. Kew bulletin, 711-726.
Tetrorchidium gabonense	Fabids	Malpighiales	Euphorbiaceae	?	0	?		BRETELER, F. J. (1999). Novitates Gabonenses 36. Tetrorchidium (Euphorbiaceae) in Africa with special reference to Gabon. Adansonia, 21(1), 97-105.
Euphronia guianensis	Fabids	Malpighiales	Euphroniaceae	0	0	?		Lleras, E. (1976). Revision and taxonomic position of the genus Euphronia Martius ex Martius & Zuccarini (Vochysiaceae). Acta Amazonica, 6(1), 43-47.
Goupia glabra	Fabids	Malpighiales	Goupiaceae	0	0	0		Anonymous. 2025. Image of *Goupia glabra*. Retrieved 12 July 2025, from https://img.over-blog-kiwi.com/0/96/45/29/20181021/ob_7bc16b_goupia-glabra-1.JPG	SÁNCHEZ, L. R. (1940). CARACTERIZACIÓN PALINOLÓGICA DE LA FAMI-LIA CELASTRACEAE PARA COLOMBIA. Caldasia, 23(1), 269-280zyxwvutsrqponmlkj.
Humiria balsamifera	Fabids	Malpighiales	Humiriaceae	0	0	0		Pinto, R. S., dos Anjos, J. V., & de Albuquerque, P. M. C. (2024). Pollination biology of Humiria balsamifera var. floribunda (Humiriaceae) on the coast of Maranhão, Brazil. Scientia Plena, 20(5).	Pinto, R. S., Albuquerque, P. M. C., & Rêgo, M. M. C. (2014). Pollen analysis of food pots stored by Melipona subnitida Ducke (Hymenoptera: Apidae) in a restinga area. Sociobiology, 61(4), 461-469.
Sacoglottis amazonica	Fabids	Malpighiales	Humiriaceae	0	0	?		WFO (2025): Sacoglottis guianensis Benth. Published on the Internet;http://www.worldfloraonline.org/taxon/wfo-0000497462. Accessed on: 12 Aug 2025
Cratoxylum cochinchinense	Fabids	Malpighiales	Hypericaceae	0	0	0		Mustaqim, W. A., & Amboupe, D. S. (2020). Cratoxylum cochinchinense (Hypericaceae): A New Record for Sulawesi, Indonesia. Philippine Journal of Science, 149(3).	Lewis, D. (1982). Incompatibility, stamen movement and pollen economy in a heterostyled tropical forest tree, Cratoxylum formosum (Guttiferae). Proceedings of the Royal Society of London. Series B. Biological Sciences, 214(1195), 273-283.
Hypericum perforatum	Fabids	Malpighiales	Hypericaceae	0	0	0		Kapoor, S., Chandel, R., Kaur, R., Kumar, S., Kumar, R., Janghu, S., ... & Kumar, V. (2023). The flower of Hypericum perforatum L.: A traditional source of bioactives for new food and pharmaceutical applications. Biochemical Systematics and Ecology, 110, 104702.	Halbritter H., Auer W. 2021. Hypericum perfoliatum. In: PalDat - A palynological database. https://www.paldat.org/pub/Hypericum_perfoliatum/305627; accessed 2025-08-11
Allantospermum borneense	Fabids	Malpighiales	Irvingiaceae	0	0	?		Kubitzki, K. (2013). Irvingiaceae: Irvingiaceae Exell & Mendonça (1951), nom. cons. In Flowering plants. Eudicots: Malpighiales (pp. 229-232). Berlin, Heidelberg: Springer Berlin Heidelberg.
Irvingia malayana	Fabids	Malpighiales	Irvingiaceae	0	0	?		Asianplant. 2025. *Irvingia malayana* Oliv. ex A.W.Benn. Retrieved 12 July 2025, from https://asianplant.net/Irvingiaceae/Irvingia_malayana.htm
Ixonanthes reticulata	Fabids	Malpighiales	Ixonanthaceae	0	0	0		WFO (2025): Ixonanthes reticulata Jack. Published on the Internet;http://www.worldfloraonline.org/taxon/wfo-0001253365. Accessed on: 12 Aug 2025	Kool, R. (1984). Ixonanthaceae. Flora Malesiana-Series 1, Spermatophyta, 10(1), 621-627.
Ochthocosmus longipedicellatus	Fabids	Malpighiales	Ixonanthaceae	0	0	?		Steyermark, J. A., & Luteyn, J. L. (1980). Revision of the genus Ochthocosmus (Linaceae). Brittonia, 32(2), 128-143.
Lacistema aggregatum	Fabids	Malpighiales	Lacistemataceae	0	0	0		WFO (2025): Lacistema aggregatum (P.J.Bergius) Rusby. Published on the Internet;http://www.worldfloraonline.org/taxon/wfo-0000363935. Accessed on: 12 Aug 2025	Liu, Y. S., Zetter, R., Ferguson, D. K., & Zou, C. (2008). Lagerstroemia (Lythraceae) pollen from the Miocene of eastern China. Grana, 47(4), 262-271.
Lozania pittieri	Fabids	Malpighiales	Lacistemataceae	0	0	?		WFO (2025): Lozania pittieri (S.F.Blake) L.B.Sm. Published on the Internet;http://www.worldfloraonline.org/taxon/wfo-0000363945. Accessed on: 12 Aug 2025
Durandea pentagyna	Fabids	Malpighiales	Linaceae	?	?	?
Linum perenne	Fabids	Malpighiales	Linaceae	0	0	0		Ockendon, D. J. (1971). Taxonomy of the Linum perenne group in Europe. Watsonia, 8(3), 205-235.	Auer W. 2020. Linum perenne. In: PalDat - A palynological database. https://www.paldat.org/pub/Linum_perenne/304151; accessed 2025-08-11
Lophopyxis maingayi	Fabids	Malpighiales	Lophopyxidaceae	?	0	0		Turner, I. M. (2020). A new synonym of Lophopyxis maingayi (Lophopyxidaceae). [" Gardens’ Bulletin Singapore"], 72(1).	Sleumer, H. (1968). The genus Lophopyxis Hook. f.(Lophopyxidaceae). Blumea: Biodiversity, Evolution and Biogeography of Plants, 16(2), 321-323.
Acridocarpus natalitius	Fabids	Malpighiales	Malpighiaceae	0	0	?		WFO (2025): Acridocarpus natalitius A.Juss. Published on the Internet;http://www.worldfloraonline.org/taxon/wfo-0000518537. Accessed on: 12 Aug 2025
Byrsonima crassifolia	Fabids	Malpighiales	Malpighiaceae	0	0	0		WFO (2025): Byrsonima verbascifolia Rich. ex Juss. Published on the Internet;http://www.worldfloraonline.org/taxon/wfo-0000577076. Accessed on: 12 Aug 2025	Heigl H. 2021. Byrsonima crassifolia. In: PalDat - A palynological database. https://www.paldat.org/pub/Byrsonima_crassifolia/305470; accessed 2025-08-11
Malpighia emarginata	Fabids	Malpighiales	Malpighiaceae	0	0	0		Mohammed, M. (2011). Acerola (Malpighia emarginata DC.). In Postharvest biology and technology of tropical and subtropical fruits (pp. 27-48e). Woodhead Publishing.	dos Santos Sousa, A., Rego, E. J. L., & dos Santos, F. D. A. R. (2013). Viability and action of CPL lectin on in vitro germinability of pollen grains of Malpighia emarginata DC.—(Malpighiaceae). American Journal of Plant Sciences, 4(7), 53-58.
Medusagyne oppositifolia	Fabids	Malpighiales	Ochnaceae	?	0	0		Dickison, W. C. (1990). An additional note on the floral morphology and affinities of Medusagyne oppositifolia (Medusagynaceae). Brittonia, 42(3), 191-196.	Furness, C. A. (2014). Development of the remarkable pollen apertures of the jellyfish tree Medusagyne oppositifolia (Ochnaceae, Malpighiales). International Journal of Plant Sciences, 175(7), 803-813.
Quiina pteridophylla	Fabids	Malpighiales	Ochnaceae	?	0	0		WFO (2025): Quiina pteridophylla (Radlk.) Pires. Published on the Internet;http://www.worldfloraonline.org/taxon/wfo-0000733489. Accessed on: 12 Aug 2025	Kubitzki, K. (2013). Quiinaceae: Quiinaceae Engl.(1888), nom. cons. In Flowering Plants. Eudicots: Malpighiales (pp. 277-281). Berlin, Heidelberg: Springer Berlin Heidelberg.
Sauvagesia erecta	Fabids	Malpighiales	Ochnaceae	0	0	0		Farrar, J., & De Craene, L. P. (2013). TO BE OR NOT TO BE A STAMINODE: THE FLORAL DEVELOPMENT OF SAUVAGESIA (OCHNACEAE) REVEALS DIFFERENT ORIGINS OF PRESUMED STAMINODES. Environmental Research Journal, 7(3).	Ferreira de Sousa, H. C., Gonçalves‐Esteves, V., Trovó, M., & Mendonça, C. B. F. (2020). Palynology of Ochnaceae from the Itatiaia National Park, Brazil. Feddes Repertorium, 131(2), 93-100.
Galearia filiformis	Fabids	Malpighiales	Pandaceae	?	0	0		Anonymous. 2025. Image of Galearia inflorescence. Retrieved 11 July 2025, from https://www.nationaalherbarium.nl/Euphorbs/specG/Galearia.htm	Welzen, P. C. (2011). Pandaceae. Flora Malesiana-Series 1, Spermatophyta, 20(1), 15-43.
Microdesmis puberula	Fabids	Malpighiales	Pandaceae	?	0	0		Nurhaman, A. S. Microdesmis puberula Hook. f. ex Planch.	Welzen, P. C. (2011). Pandaceae. Flora Malesiana-Series 1, Spermatophyta, 20(1), 15-43.
Malesherbia linearifolia	Fabids	Malpighiales	Passifloraceae	0	0	?		Knees, S.G. 2025. *Malesherbia linearifolia* flower. Retrieved 12 August 2025, from https://chileanendemics.rbge.org.uk/images/uploads/_hero/Malesherbia-linearifolia_SGK_IMG_2112145844.jpg
Passiflora biflora	Fabids	Malpighiales	Passifloraceae	0	0	0		WFO (2025): Passiflora biflora Lam. Published on the Internet;http://www.worldfloraonline.org/taxon/wfo-0000479840. Accessed on: 12 Aug 2025	Mezzonato-Pires, A. C., Mendonça, C. B. F., & Gonçalves-Esteves, V. (2015). Pollen morphology of selected species of Passiflora L.(Passifloraceae) from the Atlantic Forest. Acta Botanica Brasilica, 29(3), 391-399.
Turnera ulmifolia	Fabids	Malpighiales	Passifloraceae	0	0	0		Barrett, S. C. (1985). Turnera ulmifolia L.(Turneraceae). Heredity, 55, 167-174.	Halbritter H. 2016. Turnera ulmifolia. In: PalDat - A palynological database. https://www.paldat.org/pub/Turnera_ulmifolia/301078; accessed 2025-08-08
Clutia pulchella	Fabids	Malpighiales	Peraceae	?	0	0		Thompson, D. I., & Edwards, T. J. (2001). Breeding biology, resource partitioning and reproductive effort of a dioecious shrub, Clutia pulchella L.(Euphorbiaceae). Plant Systematics and Evolution, 226(1), 13-22.	Dlamini, T. (1996). Pollen morphology and taxonomy of Clutia L.(Euphorbiaceae) (Doctoral dissertation).
Pogonophora schomburgkiana	Fabids	Malpighiales	Peraceae	?	0	0		Unknown author. 2025. Plant image. Retrieved 12 August 2025, from https://live.staticflickr.com/7743/17848587200_b4a5f3e883_b.jpg	Nowicke, J. W., Takahashi, M., & Webster, G. L. (1998). Pollen morphology, exine structure and systematics of Acalyphoideae (Euphorbiaceae) Part 1. Tribes Clutieae (Clutia), Pogonophoreae (Pogonophora), Chaetocarpeae (Chaetocarpus, Trigonopleura), Pereae (Pera), Cheiloseae (Cheilosa, Neoscortechinia), Erismantheae pro parte (Erismanthus, Moultonianthus), Dicoelieae (Dicoelia), Galearieae (Galeari…
Aporosa frutescens	Fabids	Malpighiales	Phyllanthaceae	?	0	0		Schot, A. M. (2004). Systematics of Aporosa (Euphorbiaceae). Blumea. Supplement, 17, 1-380.	Schot, A. M. (2004). Systematics of Aporosa (Euphorbiaceae). Blumea. Supplement, 17, 1-380.
Bischofia javanica	Fabids	Malpighiales	Phyllanthaceae	?	0	?		WFO (2025): Bischofia javanica Blume. Published on the Internet;http://www.worldfloraonline.org/taxon/wfo-0000342237. Accessed on: 12 Aug 2025
Heywoodia lucens	Fabids	Malpighiales	Phyllanthaceae	?	0	?		Milne-Redhead, E. (1957). Heywoodia lucens Sim, a Tree New to Tropical Africa. Bulletin Du Jardin Botanique de l’État a Bruxelles, 27(2), 327. doi:10.2307/3666967
Phyllanthus flexuosus	Fabids	Malpighiales	Phyllanthaceae	?	0	0		Gama, T. S., Cordeiro, I., & Demarco, D. (2016). Floral structure and development reveal presence of petals in Phyllanthus L.(Phyllanthaceae). International Journal of Plant Sciences, 177(9), 749-759.	Halbritter H. 2017. Phyllanthus spec. In: PalDat - A palynological database. https://www.paldat.org/pub/Phyllanthus_spec/302971; accessed 2025-08-08
Androstachys johnsonii	Fabids	Malpighiales	Picrodendraceae	?	0	0		WFO (2025): Androstachys johnsonii Prain. Published on the Internet;http://www.worldfloraonline.org/taxon/wfo-0000972676. Accessed on: 12 Aug 2025	Levin, G. A., & Simpson, M. G. (1994). Phylogenetic implications of pollen ultrastructure in the Oldfieldioideae (Euphorbiaceae). Annals of the Missouri Botanical Garden, 203-238.
Podocalyx loranthoides	Fabids	Malpighiales	Picrodendraceae	?	0	?		Unknown author. 2025. Image of Podocalyx loranthoides. Retrieved 12 August 2025, from https://live.staticflickr.com/65535/50770282123_407533ffd7_b.jpg
Dalzellia ceylanica	Fabids	Malpighiales	Podostemaceae	0	0	?		Jäger-Zürn, I. (1997). Comparative morphology of the vegetative structures of Tristicha trifaria, Indotristicha ramosissima and Dalzellia ceylanica (Podostemaceae, Tristichoideae): a review. Aquatic Botany, 57(1-4), 71-96.
Marathrum rubrum	Fabids	Malpighiales	Podostemaceae	0	0	0		Philbrick, C. T., & Retana, A. N. (1998). Flowering phenology, pollen flow, and seed production in Marathrum rubrum (Podostemaceae). Aquatic Botany, 62(3), 199-206.	Guzmán-Merodio, D., Luna-Ramos, R., Núñez-Farfán, J., Collazo-Ortega, M., & Márquez-Guzmán, J. (2024). The reproductive biology of Marathrum rubrum Novelo & CT Philbrick: morphological and anatomical changes during flower development. Botanical Sciences, 102(3), 937-950.
Putranjiva roxburghii	Fabids	Malpighiales	Putranjivaceae	?	0	0		Sharma, S. K., Baliyan, P., & Alam, A. (2024). Putranjiva roxburghii Wall. In Medicinal and Aromatic Plants of India, Vol. 3 (pp. 343-357). Cham: Springer Nature Switzerland.	Rutuparna, J., Ali, A., & Ghazi, I. A. (2022). Comparative metabolomic analysis of unreleased and released pollen from Putranjiva roxburghii Wall. South African Journal of Botany, 149, 758-767.
Putranjiva zeylanica	Fabids	Malpighiales	Putranjivaceae	?	?	?
Rafflesia keithii	Fabids	Malpighiales	Rafflesiaceae	?	0	?		Wicaksono, A., Mursidawati, S., Sukamto, L. A., & Teixeira da Silva, J. A. (2016). Rafflesia spp.: propagation and conservation. Planta, 244(2), 289-296.
Rhizanthes lowii	Fabids	Malpighiales	Rafflesiaceae	?	0	0		Patiño, S., Grace, J., & Bänziger, H. (2000). Endothermy by flowers of Rhizanthes lowii (Rafflesiaceae). Oecologia, 124, 149-155.	Nikolov, L. A., Tomlinson, P. B., Manickam, S., Endress, P. K., Kramer, E. M., & Davis, C. C. (2014). Holoparasitic Rafflesiaceae possess the most reduced endophytes and yet give rise to the world's largest flowers. Annals of Botany, 114(2), 233-242.
Bruguiera gymnorhiza	Fabids	Malpighiales	Rhizophoraceae	0	0	0		Wahab, N. S., Ismail, N. A., Adzemi, A. F., & Nor Zalipah, M. (2018). Observations on Flowers of the Genus Bruguiera from Setiu Mangrove Areas, Terengganu. In Greater Kenyir Landscapes: Social Development and Environmental Sustainability: From Ridge to Reef (pp. 101-110). Cham: Springer International Publishing.	Tyagi, A. P., & Singh, V. V. (1998). Pollen fertility and intraspecific and interspecific compatibility in mangroves of Fiji. Sexual Plant Reproduction, 11(1), 60-63.
Cassipourea lanceolata	Fabids	Malpighiales	Rhizophoraceae	0	0	?		Tulasne, E. 1856. *Cassipourea lanceolata*. Ann. Sci. Nat., Bot., sér. 4, 6: 121.
Rhizophora stylosa	Fabids	Malpighiales	Rhizophoraceae	0	0	0		Sharma, S., Kamruzzaman, M., Hoque, A. T. M. R., Analuddin, K., & Hagihara, A. (2011). Vegetative and reproductive phenology, and litterfall production of Rhizophora stylosa in Okinawa Island, Japan. Int J Enviorn, 1, 20-26.	Mohd-Arrabe', A. B., & Noraini, T. N. (2013, November). Pollen morphology of Rhizophora L. in Peninsular Malaysia. In AIP Conference Proceedings (Vol. 1571, No. 1, pp. 377-381). American Institute of Physics.
Abatia parviflora	Fabids	Malpighiales	Salicaceae	0	0	?		Bernhard, A. (1999). Flower structure, development, and systematics in Passifloraceae and in Abatia (Flacourtiaceae). International Journal of Plant Sciences, 160(1), 135-150.
Casearia sylvestris	Fabids	Malpighiales	Salicaceae	0	0	?		WFO (2025): Casearia sylvestris Sw. Published on the Internet;http://www.worldfloraonline.org/taxon/wfo-0000924251. Accessed on: 12 Aug 2025
Populus tremuloides	Fabids	Malpighiales	Salicaceae	?	0	0		Nagaraj, M. (1952). Floral Morphology of Populus deltoides and P. tremuloides. Contributions from the Hull Botanical Laboratory 639. Botanical Gazette, 114(2), 222-243.	Halbritter H., Sam S., Auer W. 2020. Populus tremula. In: PalDat - A palynological database. https://www.paldat.org/pub/Populus_tremula/303755; accessed 2025-08-08
Salix reticulata	Fabids	Malpighiales	Salicaceae	?	0	0		WFO (2025): Salix reticulata L. Published on the Internet;http://www.worldfloraonline.org/taxon/wfo-0000930333. Accessed on: 12 Aug 2025	Maciejewska-Rutkowska, I., Bocianowski, J., & Wrońska-Pilarek, D. (2021). Pollen morphology and variability of Polish native species from genus Salix L. Plos one, 16(2), e0243993.
Scyphostegia borneensis	Fabids	Malpighiales	Salicaceae	?	0	0		van Heel, W. (1967). Anatomical and ontogenetic investigations on the morphology of the flowers and the fruit of Scyphostegia borneensis Stapf (Scyphostegiaceae). Blumea: Biodiversity, Evolution and Biogeography of Plants, 15(1), 107-125.	van Steenis, C. G. G. J. (1955). Scyphostegiaceae. Flora Malesiana-Series 1, Spermatophyta, 5(1), 297-299.
Trigonia nivea	Fabids	Malpighiales	Trigoniaceae	0	0	0		WFO (2025): Trigonia nivea Cambess. Published on the Internet;http://www.worldfloraonline.org/taxon/wfo-0000458314. Accessed on: 12 Aug 2025	Corrêa, A. M. D. S., & Barros, M. A. V. D. C. (2011). Flora Polínica da Reserva do Parque Estadual das Fontes do Ipiranga (São Paulo, Brasil): Famílias: 67-Ericaceae, 96-Olacaceae e 126-Trigoniaceae. Hoehnea, 38, 109-113.
Trigoniastrum hypoleucum	Fabids	Malpighiales	Trigoniaceae	0	0	?		Trigoniastrum hypoleucum
Fusispermum laxiflorum	Fabids	Malpighiales	Violaceae	0	0	0		Hekking, W. H. A. (1983). Studies on neotropical Violaceae: the genus Fusispermum. Miscellaneous publications of the University of Utrecht Herbarium, 1(1), 121-130.	Mark, P. J., Wortley, A. H., & Furness, C. A. (2012). Not a shrinking violet: Pollen morphology of Violaceae (Malpighiales). Grana, 51(3), 181-193.
Viola pubescens	Fabids	Malpighiales	Violaceae	0	0	0		Culley, T. M. (2002). Reproductive biology and delayed selfing in Viola pubescens (Violaceae), an understory herb with chasmogamous and cleistogamous flowers. International Journal of Plant Sciences, 163(1), 113-122.	Shrestha, K. K., Paudyal, K. N., & Ferguson, D. K. (2005). Pollen Morphology of Himalayan Viola (Violaceae). Nepal Journal of Science and Technology, 6(1).
Brunellia acutangula	Fabids	Oxalidales	Brunelliaceae	0	0	0		WFO (2025): Brunellia acutangula Bonpl. Published on the Internet;http://www.worldfloraonline.org/taxon/wfo-0000437876. Accessed on: 12 Aug 2025	Orozco, C. I. (2001). Pollen morphology of Brunellia (Brunelliaceae) and related taxa in the Cunoniaceae. Grana, 40(6), 245-255.
Cephalotus follicularis	Fabids	Oxalidales	Cephalotaceae	0	0	0		Conran, J. G. (2004). Cephalotaceae. In Flowering Plants· Dicotyledons: Celastrales, Oxalidales, Rosales, Cornales, Ericales (pp. 65-68). Berlin, Heidelberg: Springer Berlin Heidelberg.	Conran, J. G. (2004). Cephalotaceae. In Flowering Plants· Dicotyledons: Celastrales, Oxalidales, Rosales, Cornales, Ericales (pp. 65-68). Berlin, Heidelberg: Springer Berlin Heidelberg.
Connarus championii	Fabids	Oxalidales	Connaraceae	?	?	?
Rourea minor	Fabids	Oxalidales	Connaraceae	0	0	?		WFO (2025): Rourea minor (Gaertn.) Merr. Published on the Internet;http://www.worldfloraonline.org/taxon/wfo-0000403186. Accessed on: 12 Aug 2025
Eucryphia lucida	Fabids	Oxalidales	Cunoniaceae	0	0	0		Mallick, S. A. (2001). Production and consumption of nectar in flowers of Tasmanian leatherwood, Eucryphia lucida (Eucryphiaceae). Australian Journal of Botany, 49(4), 435-442.	Mallick, S. A. (2001). Pollination ecology of Tasmanian leatherwood (Eucryphia lucida Eucryphiaceae Labill.) and the impacts of hive honeybees (Doctoral dissertation, University of Tasmania).
Spiraeanthemum ellipticum	Fabids	Oxalidales	Cunoniaceae	0	0	?		Coode, M. J. E. (1996). Elaeocarpus for Flora Malesiana: notes, new taxa and combinations in the Acronodia group. Kew Bulletin, 267-300.
Elaeocarpus reticulatus	Fabids	Oxalidales	Elaeocarpaceae	?	?	?
Sloanea latifolia	Fabids	Oxalidales	Elaeocarpaceae	0	0	?		WFO (2025): Sloanea latifolia (Rich.) K.Schum. Published on the Internet;http://www.worldfloraonline.org/taxon/wfo-0000499107. Accessed on: 12 Aug 2025
Afrostyrax lepidophyllus	Fabids	Oxalidales	Huaceae	0	0	?		WFO (2025): Afrostyrax lepidophyllus Mildbr. Published on the Internet;http://www.worldfloraonline.org/taxon/wfo-0000522690. Accessed on: 12 Aug 2025
Hua gabonii	Fabids	Oxalidales	Huaceae	0	0	?		WFO (2025): Hua gabonii Pierre ex De Wild. Published on the Internet;http://www.worldfloraonline.org/taxon/wfo-0000725599. Accessed on: 12 Aug 2025
Averrhoa carambola	Fabids	Oxalidales	Oxalidaceae	0	0	0		Dasgupta, P., Chakraborty, P., & Bala, N. N. (2013). Averrhoa carambola: an updated review. International Journal of Pharma Research & Review, 2(7), 54-63.	Halbritter H., Heigl H., Weis B. 2021. Averrhoa carambola. In: PalDat - A palynological database. https://www.paldat.org/pub/Averrhoa_carambola/305377; accessed 2025-08-08
Oxalis dillenii	Fabids	Oxalidales	Oxalidaceae	0	0	0		WFO (2025): Oxalis dillenii Jacq. Published on the Internet;http://www.worldfloraonline.org/taxon/wfo-0000387441. Accessed on: 12 Aug 2025	Halbritter H. 2016. Oxalis dillenii. In: PalDat - A palynological database. https://www.paldat.org/pub/Oxalis_dillenii/302404; accessed 2025-08-08
X Acacia eocaribbeanensis	Fabids	Paleogene	?	?	0	?		Poinar Jr, G. O., & Chambers, K. L. (2016). Mimosoideae (Fabaceae) diversity and associates in Mid-Tertiary Dominican amber. Journal of the Botanical Research Institute of Texas, 121-136.
X Barnebyanthus buchananensis	Fabids	Paleogene	?	0	?	?		Na, Y., Blanchard, J., & Wang, H. (2020). Fruits, seeds and flowers from the Puryear clay pit (middle Eocene Cockfield Formation), western Tennessee, USA.
X Castaneoidea puryearensis	Fabids	Paleogene	?	?	?	0		Na, Y., Blanchard, J., & Wang, H. (2020). Fruits, seeds and flowers from the Puryear clay pit (middle Eocene Cockfield Formation), western Tennessee, USA.
X Castanopsis kaulli	Fabids	Paleogene	?	?	?	?
X Cedrelospermum nervosum	Fabids	Paleogene	?	?	?	0			Magallón-Puebla, S., & Cevallos-Ferriz, S. R. (1994). Latest occurrence of the extinct genus Cedrelospermum (Ulmaceae) in North America: Cedrelospermum manchesteri from Mexico. Review of Palaeobotany and Palynology, 81(2-4), 115-128.
X Cunoniantha bicarpellata	Fabids	Paleogene	?	0	0	0		Jud, N. A., & Gandolfo, M. A. (2021). Fossil evidence from South America for the diversification of Cunoniaceae by the earliest Palaeocene. Annals of Botany, 127(3), 305-315.
X Eoglandulosa warmanensis	Fabids	Paleogene	?	?	?	0		Taylor, D. W., & Crepet, W. L. (1987). Fossil floral evidence of Malpighiaceae and an early plant‐pollinator relationship. American Journal of Botany, 74(2), 274-286.
X Eomimosoidea plumosa	Fabids	Paleogene	?	0	?	0		Daghlian, C. P., Crepet, W. L., & Delevoryas, T. (1980). Investigations of Tertiary angiosperms: a new flora including Eomimosoidea plumosa from the Oligocene of eastern Texas. American Journal of Botany, 67(3), 309-320.
X Hymenaea protera	Fabids	Paleogene	?	0	?	0		Poinar Jr, G. O. (1991). Hymenaea protera sp. n.(Leguminosae, Caesalpinioideae) from Dominican amber has African affinities. Experientia, 47(10), 1075-1082.
X Lacinipetalum spectabilum	Fabids	Paleogene	?	0	0	0		Jud, N. A., Gandolfo, M. A., Iglesias, A., & Wilf, P. (2018). Fossil flowers from the early Palaeocene of Patagonia, Argentina, with affinity to Schizomerieae (Cunoniaceae). Annals of Botany, 121(3), 431-442.
X Nahinda axamilpensis	Fabids	Paleogene	?	0	0	?		Calvillo‐Canadell, L., & Cevallos‐Ferriz, S. R. (2007). Reproductive structures of Rhamnaceae from the Cerro del Pueblo (Late Cretaceous, Coahuila) and Coatzingo (Oligocene, Puebla) Formations, Mexico. American Journal of Botany, 94(10), 1658-1669.
X Notiantha grandensis	Fabids	Paleogene	?	0	?	?		Jud, N. A., Gandolfo, M. A., Iglesias, A., & Wilf, P. (2017). Flowering after disaster: Early Danian buckthorn (Rhamnaceae) flowers and leaves from Patagonia. PLoS One, 12(5), e0176164.
X Paleorosa similkameenensis	Fabids	Paleogene	?	0	0	?		Basinger, J. F. (1976). Paleorosa similkameenensis, gen. et sp. nov., permineralized flowers (Rosaceae) from the Eocene of British Columbia. Canadian Journal of Botany, 54(20), 2293-2305.
X Protomimosoidea buchananensis	Fabids	Paleogene	?	0	?	0		Crepet, W. L., & Taylor, D. W. (1986). Primitive mimosoid flowers from the Paleocene‐Eocene and their systematic and evolutionary implications. American Journal of Botany, 73(4), 548-563.
X Prunus cathybrownae	Fabids	Paleogene	?	0	?	0		Benedict, J. C., DeVore, M. L., & Pigg, K. B. (2011). Prunus and Oemleria (Rosaceae) flowers from the late early Eocene Republic flora of northeastern Washington State, USA. International Journal of Plant Sciences, 172(7), 948-958.
X Salacia lombardii	Fabids	Paleogene	?	0	0	?		Lombardi, J. A. (2009). Three new species of Salacia from Mesoamerica (Celastraceae, Salacioideae). Novon: A Journal for Botanical Nomenclature, 19(3), 372-379.
X Solanites pusilus	Fabids	Paleogene	?	0	?	0		Millan, M., & Crepet, W. (2014). The fossil record of the Solanaceae revisited and revised—The fossil record of Rhamnaceae enhanced. The Botanical Review, 80(2), 73-106.
Barbeya oleoides	Fabids	Rosales	Barbeyaceae	?	0	0		Dickison, W. C., & Sweitzer, E. M. (1970). The morphology and relationships of Barbeya oleoides. American Journal of Botany, 57(4), 468-476.	Dickison, W. C., & Sweitzer, E. M. (1970). The morphology and relationships of Barbeya oleoides. American Journal of Botany, 57(4), 468-476.
Aphananthe aspera	Fabids	Rosales	Cannabaceae	?	0	?		Unknown author. 2025. Aphananthe aspera. iPlant.cn. Retrieved 12 August 2025, from https://www.iplant.cn/info/Aphananthe%20aspera?t=foc
Humulus lupulus	Fabids	Rosales	Cannabaceae	?	0	0		iPlant Center. 2025. Humulus lupulus. Available at: https://www.iplant.cn/info/Humulus%20lupulus?t=z [Accessed 6 Aug. 2025].	Halbritter H., Heigl H. 2020. Humulus lupulus. In: PalDat - A palynological database. https://www.paldat.org/pub/Humulus_lupulus/303778; accessed 2025-08-08
Dirachma socotrana	Fabids	Rosales	Dirachmaceae	0	0	?		Dirachma socotrana
Elaeagnus umbellata	Fabids	Rosales	Elaeagnaceae	?	?	0		Soley, N. M., & Sipes, S. D. (2021). Reproductive biology and pollinators of the invasive shrub Autumn olive (Elaeagnus umbellata Thunberg). Plant Species Biology, 36(2), 170-186.	Pi, H. Q., Quan, Q. M., Wu, B., Lv, X. W., Shen, L. M., & Huang, S. Q. (2021). Altitude‐related shift of relative abundance from insect to sunbird pollination in Elaeagnus umbellata (Elaeagnaceae). Journal of Systematics and Evolution, 59(6), 1266-1275.
Hippophae rhamnoides	Fabids	Rosales	Elaeagnaceae	?	?	0		WFO (2025): Hippophae rhamnoides L. Published on the Internet;http://www.worldfloraonline.org/taxon/wfo-0000723743. Accessed on: 12 Aug 2025	Halbritter H., Heigl H., Svojtka M. 2020. Hippophae rhamnoides. In: PalDat - A palynological database. https://www.paldat.org/pub/Hippophae_rhamnoides/304215; accessed 2025-08-08
Ficus carica	Fabids	Rosales	Moraceae	?	?	0		Condit, I. J. (1932). The structure and development of flowers in Ficus carica L.	Galil, J., & Neeman, G. (1977). Pollen transfer and pollination in the common fig (Ficus carica L.). New Phytologist, 79(1), 163-171.
Morus indica	Fabids	Rosales	Moraceae	?	0	0		TEJAVATHI, D., SHREE, M., PUSHPAVATHJ, B., & MURTHY, S. M. OF MORUS INDICA Var. MYSORE LOCAL. Revue des Vers a Soie Journal of Silkworms, 411.	Jain, A. K., Sarkar, A., & Datra, R. K. (1996). Induction of haploid callus and embryogenesis in in vitro cultured anthers of mulberry (Morus indica). Plant cell, tissue and organ culture, 44(2), 143-147.
Ceanothus sanguineus	Fabids	Rosales	Rhamnaceae	0	0	?		WFO (2025): Ceanothus americanus L. Published on the Internet;http://www.worldfloraonline.org/taxon/wfo-0000591761. Accessed on: 12 Aug 2025
Rhamnus cathartica	Fabids	Rosales	Rhamnaceae	？	0	0		iPlant Center. 2025. Rhamnus cathartica. Available at: https://www.iplant.cn/info/Rhamnus%20cathartica?t=z [Accessed 6 Aug. 2025]	Halbritter H., Heigl H., Auer W., Svojtka M. 2021. Rhamnus cathartica. In: PalDat - A palynological database. https://www.paldat.org/pub/Rhamnus_cathartica/306359; accessed 2025-08-08
Cercocarpus montanus	Fabids	Rosales	Rosaceae	0	?	?		WFO (2025): Cercocarpus montanus Raf. Published on the Internet;http://www.worldfloraonline.org/taxon/wfo-0001016679. Accessed on: 12 Aug 2025
Dryas octopetala	Fabids	Rosales	Rosaceae	0	?	0		Elkington, T. T. (1971). Dryas Octopetala L. Journal of Ecology, 59(3), 887-905.	Halbritter H., Heigl H. 2020. Dryas octopetala. In: PalDat - A palynological database. https://www.paldat.org/pub/Dryas_octopetala/304022; accessed 2025-08-08
Filipendula vulgaris	Fabids	Rosales	Rosaceae	0	0	0		Serebryanaya, F. K., Geonya, I. V., & Alieva, K. M. (2016). СOMPARATIVE MORPHOLOGICAL AND ANATOMICAL INVESTIGATION OF THE VEGETATIVE ORGANS OF FILIPENDULA VULGARIS MOENCH. AND FILIPENDULA ULMARIA (L.) MAXIM. FROM THE NORTHERN CAUCASUS REGION. Pharmacy & Pharmacology, 4(5), 63-80.	Halbritter H., Heigl H. 2020. Filipendula vulgaris. In: PalDat - A palynological database. https://www.paldat.org/pub/Filipendula_vulgaris/304007; accessed 2025-08-08
Lyonothamnus floribundus	Fabids	Rosales	Rosaceae	0	0	0		Juliano, J. B. (1931). Floral morphology of Lyonothamnus floribundus. Botanical Gazette, 91(4), 426-440.	Song, J. H., Moon, H. K., & Hong, S. P. (2016). Pollen morphology of the tribe Sorbarieae (Rosaceae). Plant systematics and evolution, 302(7), 853-869.
Potentilla indica	Fabids	Rosales	Rosaceae	0	0	0		WFO (2025): Potentilla indica (Andrews) Th.Wolf. Published on the Internet;http://www.worldfloraonline.org/taxon/wfo-0000984000. Accessed on: 12 Aug 2025	Faghir, M., Attar, F., Ertter, B., & Eriksen, B. (2012). Pollen morphology of the genus Potentilla (Rosaceae) in Iran. Acta Botanica Hungarica, 54(1-2), 1-16.
Prunus persica	Fabids	Rosales	Rosaceae	0	?	0		WFO (2025): Prunus persica (L.) Batsch. Published on the Internet;http://www.worldfloraonline.org/taxon/wfo-0001005418. Accessed on: 12 Aug 2025	Halbritter H., Heigl H., Auer W. 2021. Prunus persica. In: PalDat - A palynological database. https://www.paldat.org/pub/Prunus_persica/306339; accessed 2025-08-08
Spiraea betulifolia	Fabids	Rosales	Rosaceae	0	0	0		WFO (2025): Spiraea betulifolia Pall. Published on the Internet;http://www.worldfloraonline.org/taxon/wfo-0001015251. Accessed on: 12 Aug 2025	Polyakova, T. A., & Gataulina, G. N. (2008). Morphology and variability of pollen of the genus Spiraea L.(Rosaceae) in Siberia and the Far East. Contemporary Problems of Ecology, 1(4), 420-424.
Ampelocera hottlei	Fabids	Rosales	Ulmaceae	0	0	0		WFO (2025): Ampelocera hottlei Standl. Published on the Internet;http://www.worldfloraonline.org/taxon/wfo-0000531438. Accessed on: 12 Aug 2025	Todzia, C. A. (1993). Ulmaceae. In Flowering Plants· Dicotyledons: Magnoliid, Hamamelid and Caryophyllid Families (pp. 603-611). Berlin, Heidelberg: Springer Berlin Heidelberg.
Zelkova serrata	Fabids	Rosales	Ulmaceae	?	0	0		Suo, Z., & Hashizume, H. (1995). Flower-bearing habits, flowering, pollination, pollen production and pollen dispersal in Zelkova serrata Makino. Journal of the Japanese Forestry Society, 77(4), 332-339.	Morita, Y., Fujiki, T., Kataoka, H., & Miyoshi, N. (1998). Identification of Ulmus and Zelkova pollen. Japanese Journal of Palynology, 44, 11-18.
Boehmeria nivea	Fabids	Rosales	Urticaceae	?	?	0		WFO (2025): Boehmeria nivea Gaudich. Published on the Internet;http://www.worldfloraonline.org/taxon/wfo-0000567636. Accessed on: 12 Aug 2025	Pierozzi, N. I., Baroni, R. M., & Benatti, R. (2008). Cytological investigations of the microsporogenesis in male-sterile ramie (Boehmeria nivea Gaud.) and its offspring. Cytologia, 73(1), 21-31.
Cecropia insignis	Fabids	Rosales	Urticaceae	?	?	?
Leucosyke quadrinervia	Fabids	Rosales	Urticaceae	?	?	?
Parietaria debilis	Fabids	Rosales	Urticaceae	?	?	0			Pedersoli, G. D., & Teixeira, S. P. (2020). Flower morphogenesis and gametophyte fertility attest to the rare condition of gynomonoecy in Parietaria debilis (Urticaceae). Botany, 98(12), 703-715.
Pellionia repens	Fabids	Rosales	Urticaceae	?	?	0			Brkic A. 2022. Pellionia repens. In: PalDat - A palynological database. https://www.paldat.org/pub/Pellionia_repens/306555; accessed 2025-08-08
Pilea cadierei	Fabids	Rosales	Urticaceae	0	?	0		Sastry, K. S., Mandal, B., Hammond, J., Scott, S. W., & Briddon, R. W. (2020). Pilea cadierei (Aluminum plant). In Encyclopedia of Plant Viruses and Viroids (pp. 1863-1863). New Delhi: Springer India.	Halbritter H. 2016. Pilea cadierei. In: PalDat - A palynological database. https://www.paldat.org/pub/Pilea_cadierei/302542; accessed 2025-08-08
Poikilospermum suaveolens	Fabids	Rosales	Urticaceae	0	?	?		WFO (2025): Poikilospermum suaveolens (Blume) Merr. Published on the Internet;http://www.worldfloraonline.org/taxon/wfo-0001143694. Accessed on: 12 Aug 2025
Urtica dioica	Fabids	Rosales	Urticaceae	?	?	0		Batsatsashvili, K., Mehdiyeva, N. P., Fayvush, G., Kikvidze, Z., Khutsishvili, M., Maisaia, I., ... & Bussmann, R. W. (2017). Urtica dioica L. Urticaceae. In Ethnobotany of the Caucasus (pp. 707-715). Springer, Cham.	Pollen-Wiki. 2025. Urtica dioica pollen [image]. Available at: https://pollen.tstebler.ch/MediaWiki/images/1/18/Urtica_dioica.jpg [Accessed 6 Aug. 2025]
Krameria ixine	Fabids	Zygophyllales	Krameriaceae	0	?	0		Francis, J. K. (2004). Krameria ixine L. abrojo colorado EUPHORBIACEAE. Wildland Shrubs of the United States and Its Territories: Thamnic Descriptions: Volume, 412.	Simpson, B. B., & Skvarla, J. J. (1981). Pollen morphology and ultrastructure of Krameria (Krameriaceae): Utility in questions of intrafamilial and interfamilial classification. American journal of Botany, 68(2), 277-294.
Larrea tridentata	Fabids	Zygophyllales	Zygophyllaceae	0	0	0		Wikipedia. 2025. Larrea tridentata. Available at: https://en.wikipedia.org/wiki/Larrea_tridentata [Accessed 6 Aug. 2025]	https://tse1.mm.bing.net/th/id/OIP.AFh7I3Z0GkaA5RMzyWW6rAHaHa?r=0&rs=1&pid=ImgDetMain&o=7&rm=3
Tribulus terrestris	Fabids	Zygophyllales	Zygophyllaceae	0	0	0		Akram, M., Asif, H. M., Akhtar, N., Shah, P. A., Uzair, M. U. H. A. M. M. A. D., Shaheen, G., ... & Ahmad, K. (2011). Tribulus terrestris Linn.: a review article. J Med Plants Res, 5(16), 3601-3605.	Semerdjieva, I., Yankova-Tsvetkova, E., Baldjiev, G., & Yurukova-Grancharova, P. (2011). Pollen and Seed Morphology of Tribulus Terrestris L. (Zygophyllaceae). Biotechnology & Biotechnological Equipment, 25(2), 2379–2382. https://doi.org/10.5504/BBEQ.2011.0031
X Archaefructus eoflora	Fossils	EarlyCretaceous	?	?	?	?		Ji, Q., Li, H., Bowe, L. M., Liu, Y., & Taylor, D. W. (2004). Early Cretaceous Archaefructus eoflora sp. nov. with bisexual flowers from Beipiao, Western Liaoning, China. Acta Geologica Sinica (English Edition), 78(4), 883–896. https://doi.org/10.1111/j.1755-6724.2004.tb00210.x
X Eckhartianthus lusitanicus	Fossils	EarlyCretaceous	?	0	?	0		Friis, E. M., Crane, P. R., & Pedersen, K. R. (2019). The Early Cretaceous mesofossil flora of Torres Vedras (NE of Forte da Forca), Portugal: a palaeofloristic analysis of an early angiosperm community. Fossil Imprint, 75(2), 153–257. https://doi.org/10.2478/if-2019-0013 pure.au.dk+3
X Melloniflora virginiensis	Fossils	EarlyCretaceous	?	0	?	?		Friis, E. M., Crane, P. R., & Pedersen, K. R. (2020). Melloniflora, a new extinct multiparted flower from the early Cretaceous of Virginia, USA. International Journal of Plant Sciences, 181(9), 887–897. https://doi.org/10.1086/710490
X Caliciflora mauldiniensis	Fossils	LateCretaceous	?	0	?	0		Friis, E. M., Pedersen, K. R., & Crane, P. R. (2016). The emergence of core eudicots: New floral evidence from the earliest Late Cretaceous. Proceedings of the Royal Society B: Biological Sciences, 283(1845), Article 20161325. https://doi.org/10.1098/rspb.2016.1325
X Cecilanthus polymerus	Fossils	LateCretaceous	?	0	?	?		Herendeen, P. S., Doyle, J. A., Endress, P. K., & Takahashi, M. (2016). Cecilanthus polymerus, a novel multiparted flower from the mid‑Cretaceous Rocky Point locality, Maryland. Botany, 94(9), 787–803. https://doi.org/10.1139/cjb-2016-0039
X Noferinia fusicarpa	Fossils	LateCretaceous	?	0	0	0		Lupia, R., Herendeen, P. S., & Keller, J. A. (2002). A new fossil flower and associated coprolites: Evidence for angiosperm–insect interactions in the Santonian (Late Cretaceous) of Georgia, U.S.A. International Journal of Plant Sciences, 163(4), 675–686. https://doi.org/10.1086/340737
X Teuschestanthes squamata	Fossils	LateCretaceous	?	0	0	0		Crepet, W. L., Nixon, K. C., & Weeks, A. (2018). Mid-Cretaceous angiosperm radiation and an asterid origin of bilaterality: Diverse and extinct “Ericales” from New Jersey. American Journal of Botany, 105(8), 1412–1423. https://doi.org/10.1002/ajb2.1136
X Tylerianthus crossmanensis	Fossils	LateCretaceous	?	0	0	0		Gandolfo, M. A., Nixon, K. C., & Crepet, W. L. (1998). Tylerianthus crossmanensis gen. et sp. nov. (aff. Hydrangeaceae) from the Upper Cretaceous of New Jersey. American Journal of Botany, 85(3), 376–386. https://doi.org/10.2307/2446331 ifpni.org+3
Gunnera herteri	Gunnerales	Gunnerales	Gunneraceae	?	0	0		Rutishauser, R., Wanntorp, L., & Pfeifer, E. (2004). Gunnera herteri — Morphological development of a dwarf from Uruguay and southern Brazil (Gunneraceae). Plant Systematics and Evolution, 248(1–4), 219–241. https://doi.org/10.1007/s00606-004-0182-7
Gunnera manicata	Gunnerales	Gunnerales	Gunneraceae	0	0	0		Ronse De Craene, L. P., & Wanntorp, L. (2006). Evolution of floral characters in Gunnera (Gunneraceae). Systematic Botany, 31(4), 671–688. https://doi.org/10.1600/036364406779695951	Stebler T. Gunnera manicata. In: Pollen-Wiki. https://pollen.tstebler.ch/MediaWiki/index.php?title=Gunnera_manicata; accessed 2025-07-21.
Myrothamnus flabellifolia	Gunnerales	Gunnerales	Myrothamnaceae	?	0	0	tetrad	Kubitzki, K. (1993). Myrothamnaceae. In: Kubitzki, K., Rohwer, J.G., Bittrich, V. (eds) Flowering Plants · Dicotyledons. The Families and Genera of Vascular Plants, vol 2. Springer, Berlin, Heidelberg
Myrothamnus moschata	Gunnerales	Gunnerales	Myrothamnaceae	?	0	0	tetrad	Kubitzki, K. (1993). Myrothamnaceae. In: Kubitzki, K., Rohwer, J.G., Bittrich, V. (eds) Flowering Plants · Dicotyledons. The Families and Genera of Vascular Plants, vol 2. Springer, Berlin, Heidelberg
Borago officinalis	Lamiids	Boraginales	Boraginaceae	0	0	0		Kadereit, J. W., & Bittrich, V. (Eds.). (2016). Flowering plants. Eudicots: Aquifoliales, Boraginales, Bruniales, Dipsacales, Escalloniales, Garryales, Paracryphiales, Solanales (except Convolvulaceae), Icacinaceae, Metteniusaceae, Vahliaceae (Vol. 14). In K. Kubitzki (Ed.), The Families and Genera of Vascular Plants (Vol. 14, pp. i–xiv, 1–412). Springer Nature. https://doi.org/10.1007/978-3-319-…	Halbritter H., Heigl H. 2020. Borago officinalis. In: PalDat - A palynological database. https://www.paldat.org/pub/Borago_officinalis/304382; accessed 2025-07-21
Echiochilon fruticosum	Lamiids	Boraginales	Boraginaceae	0	0	?		Kadereit, J. W., & Bittrich, V. (Eds.). (2016). Flowering plants. Eudicots: Aquifoliales, Boraginales, Bruniales, Dipsacales, Escalloniales, Garryales, Paracryphiales, Solanales (except Convolvulaceae), Icacinaceae, Metteniusaceae, Vahliaceae (Vol. 14). In K. Kubitzki (Ed.), The Families and Genera of Vascular Plants (Vol. 14, pp. i–xiv, 1–412). Springer Nature. https://doi.org/10.1007/978-3-319-…
Codon royenii	Lamiids	Boraginales	Codonaceae	0	0	?		Kadereit, J. W., & Bittrich, V. (Eds.). (2016). Flowering plants. Eudicots: Aquifoliales, Boraginales, Bruniales, Dipsacales, Escalloniales, Garryales, Paracryphiales, Solanales (except Convolvulaceae), Icacinaceae, Metteniusaceae, Vahliaceae (Vol. 14). In K. Kubitzki (Ed.), The Families and Genera of Vascular Plants (Vol. 14, pp. i–xiv, 1–412). Springer Nature. https://doi.org/10.1007/978-3-319-…	Jeiter, J., Danisch, F., & Hilger, H. H. (2016, abril). Polymery and nectary chambers in Codon (Codonaceae): Flower and fruit development in a small, capsule-bearing family of Boraginales. Flora: Morphology, Distribution, Functional Ecology of Plants, 220, 94–102. https://doi.org/10.1016/j.flora.2016.02.010
Codon schenckii	Lamiids	Boraginales	Codonaceae	0	0	?		Kadereit, J. W., & Bittrich, V. (Eds.). (2016). Flowering plants. Eudicots: Aquifoliales, Boraginales, Bruniales, Dipsacales, Escalloniales, Garryales, Paracryphiales, Solanales (except Convolvulaceae), Icacinaceae, Metteniusaceae, Vahliaceae (Vol. 14). In K. Kubitzki (Ed.), The Families and Genera of Vascular Plants (Vol. 14, pp. i–xiv, 1–412). Springer Nature. https://doi.org/10.1007/978-3-319-…	Jeiter, J., Danisch, F., & Hilger, H. H. (2016, abril). Polymery and nectary chambers in Codon (Codonaceae): Flower and fruit development in a small, capsule-bearing family of Boraginales. Flora: Morphology, Distribution, Functional Ecology of Plants, 220, 94–102. https://doi.org/10.1016/j.flora.2016.02.010
Coldenia procumbens	Lamiids	Boraginales	Coldeniaceae	0	?	?		Kadereit, J. W., & Bittrich, V. (Eds.). (2016). Flowering plants. Eudicots: Aquifoliales, Boraginales, Bruniales, Dipsacales, Escalloniales, Garryales, Paracryphiales, Solanales (except Convolvulaceae), Icacinaceae, Metteniusaceae, Vahliaceae (Vol. 14). In K. Kubitzki (Ed.), The Families and Genera of Vascular Plants (Vol. 14, pp. i–xiv, 1–412). Springer Nature. https://doi.org/10.1007/978-3-319-…
Cordia decandra	Lamiids	Boraginales	Cordiaceae	0	0	?		Kadereit, J. W., & Bittrich, V. (Eds.). (2016). Flowering plants. Eudicots: Aquifoliales, Boraginales, Bruniales, Dipsacales, Escalloniales, Garryales, Paracryphiales, Solanales (except Convolvulaceae), Icacinaceae, Metteniusaceae, Vahliaceae (Vol. 14). In K. Kubitzki (Ed.), The Families and Genera of Vascular Plants (Vol. 14, pp. i–xiv, 1–412). Springer Nature. https://doi.org/10.1007/978-3-319-…	Cordia decandra. In: http://www.plantillustrations.org/illustration.php?id_illustration=38706; Hooker, W.J., Arnott, G.A.W., botany of Captain Beechey’s voyage (1830-1841) Bot. Beechey Voy. (1830-1841); t.10; accessed 2025-07-21
Varronia bullata	Lamiids	Boraginales	Cordiaceae	0	0	?		Kadereit, J. W., & Bittrich, V. (Eds.). (2016). Flowering plants. Eudicots: Aquifoliales, Boraginales, Bruniales, Dipsacales, Escalloniales, Garryales, Paracryphiales, Solanales (except Convolvulaceae), Icacinaceae, Metteniusaceae, Vahliaceae (Vol. 14). In K. Kubitzki (Ed.), The Families and Genera of Vascular Plants (Vol. 14, pp. i–xiv, 1–412). Springer Nature. https://doi.org/10.1007/978-3-319-…	Varronia bullata. In: http://www.plantillustrations.org/illustration.php?id_illustration=338919; Sessé, M., Cervantes, V., Mociño, M., Drawings from the Spanish Royal Expedition to New Spain (1787–1803) (to be published in the Flora Mexicana, Real Jardin Botanico, Madrid, Spain); (1787-1803); t.59; accessed 2025-07-21.
Bourreria succulenta	Lamiids	Boraginales	Ehretiaceae	0	0	?		Jeiter, J., Vasile, M.-A., Lewin, E. M., & Weigend, M. (2022). The odd one out: A comparison of flower and fruit development in holoparasitic Pholisma arenarium (Lennoaceae, Boraginales) to that in closely related Ehretiaceae. International Journal of Plant Sciences, 184(1), 1–18. https://doi.org/10.1086/722593
Ehretia acuminata	Lamiids	Boraginales	Ehretiaceae	0	0	?		Kadereit, J. W., & Bittrich, V. (Eds.). (2016). Flowering plants. Eudicots: Aquifoliales, Boraginales, Bruniales, Dipsacales, Escalloniales, Garryales, Paracryphiales, Solanales (except Convolvulaceae), Icacinaceae, Metteniusaceae, Vahliaceae (Vol. 14). In K. Kubitzki (Ed.), The Families and Genera of Vascular Plants (Vol. 14, pp. i–xiv, 1–412). Springer Nature. https://doi.org/10.1007/978-3-319-…	Ehretia acuminata. In: http://www.plantillustrations.org/illustration.php?id_illustration=230622; Baillon, H.E., Histoire des plantes (1866-1895) Hist. Pl. Vol 10 (1888); p. 355 f. 279-281; accessed 2025-07-21.
Heliotropium arborescens	Lamiids	Boraginales	Heliotropiaceae	0	0	0		Kadereit, J. W., & Bittrich, V. (Eds.). (2016). Flowering plants. Eudicots: Aquifoliales, Boraginales, Bruniales, Dipsacales, Escalloniales, Garryales, Paracryphiales, Solanales (except Convolvulaceae), Icacinaceae, Metteniusaceae, Vahliaceae (Vol. 14). In K. Kubitzki (Ed.), The Families and Genera of Vascular Plants (Vol. 14, pp. i–xiv, 1–412). Springer Nature. https://doi.org/10.1007/978-3-319-…	Stebler Th., Heliotropium arborescens, In: Pollen-Wiki. https://pollen.tstebler.ch/MediaWiki/index.php?title=Heliotropium_arborescens; accessed 2025-07-21.
Ixorhea tschudiana	Lamiids	Boraginales	Heliotropiaceae	0	0	0		Kadereit, J. W., & Bittrich, V. (Eds.). (2016). Flowering plants. Eudicots: Aquifoliales, Boraginales, Bruniales, Dipsacales, Escalloniales, Garryales, Paracryphiales, Solanales (except Convolvulaceae), Icacinaceae, Metteniusaceae, Vahliaceae (Vol. 14). In K. Kubitzki (Ed.), The Families and Genera of Vascular Plants (Vol. 14, pp. i–xiv, 1–412). Springer Nature. https://doi.org/10.1007/978-3-319-…	Di Fulvio, T. E. (1980). Sobre el polen de Ixorhea tschudiana (Heliotropiaceae). Boletín de la Sociedad Argentina de Botánica, 19(1–2), 83–90.
Hoplestigma klaineanum	Lamiids	Boraginales	Hoplestigmataceae	0	0	?		Kadereit, J. W., & Bittrich, V. (Eds.). (2016). Flowering plants. Eudicots: Aquifoliales, Boraginales, Bruniales, Dipsacales, Escalloniales, Garryales, Paracryphiales, Solanales (except Convolvulaceae), Icacinaceae, Metteniusaceae, Vahliaceae (Vol. 14). In K. Kubitzki (Ed.), The Families and Genera of Vascular Plants (Vol. 14, pp. i–xiv, 1–412). Springer Nature. https://doi.org/10.1007/978-3-319-…
Hydrophyllum capitatum	Lamiids	Boraginales	Hydrophyllaceae	0	0	?		Kadereit, J. W., & Bittrich, V. (Eds.). (2016). Flowering plants. Eudicots: Aquifoliales, Boraginales, Bruniales, Dipsacales, Escalloniales, Garryales, Paracryphiales, Solanales (except Convolvulaceae), Icacinaceae, Metteniusaceae, Vahliaceae (Vol. 14). In K. Kubitzki (Ed.), The Families and Genera of Vascular Plants (Vol. 14, pp. i–xiv, 1–412). Springer Nature. https://doi.org/10.1007/978-3-319-…	Hydrophyllum capitatum. In: http://www.plantillustrations.org/illustration.php?id_illustration=180283; Engler, H.G.A., (1900-1968) Pflanzenr. Vol. 251 (1913); p.31 f. 5 A-C; accessed 2025-07-21.
Phacelia campanularia	Lamiids	Boraginales	Hydrophyllaceae	0	0	0		Phacelia campanularia. In: http://www.plantillustrations.org/illustration.php?id_illustration=4254; Curtis, W., Botanical Magazine (1787-1948) Bot. Mag. Vol. 110; t. 6735; accessed 2025-07-21.	Halbritter H. 2016. Phacelia campanularia. In: PalDat - A palynological database. https://www.paldat.org/pub/Phacelia_campanularia/300291; accessed 2025-07-21
Eriodictyon californicum	Lamiids	Boraginales	Namaceae	0	0	?		Eriodictyon californicum. In: http://www.plantillustrations.org/illustration.php?id_illustration=38814; Hooker, W.J., Arnott, G.A.W., botany of Captain Beechey’s voyage (1830-1841) Bot. Beechey Voy. (1830-1841); t.88; accessed 2025-07-21.
Nama demissa	Lamiids	Boraginales	Namaceae	?	?	?
Wellstedia dinteri	Lamiids	Boraginales	Wellstediaceae	0	0	?		Kadereit, J. W., & Bittrich, V. (Eds.). (2016). Flowering plants. Eudicots: Aquifoliales, Boraginales, Bruniales, Dipsacales, Escalloniales, Garryales, Paracryphiales, Solanales (except Convolvulaceae), Icacinaceae, Metteniusaceae, Vahliaceae (Vol. 14). In K. Kubitzki (Ed.), The Families and Genera of Vascular Plants (Vol. 14, pp. i–xiv, 1–412). Springer Nature. https://doi.org/10.1007/978-3-319-…
Wellstedia somalensis	Lamiids	Boraginales	Wellstediaceae	0	0	?		Kadereit, J. W., & Bittrich, V. (Eds.). (2016). Flowering plants. Eudicots: Aquifoliales, Boraginales, Bruniales, Dipsacales, Escalloniales, Garryales, Paracryphiales, Solanales (except Convolvulaceae), Icacinaceae, Metteniusaceae, Vahliaceae (Vol. 14). In K. Kubitzki (Ed.), The Families and Genera of Vascular Plants (Vol. 14, pp. i–xiv, 1–412). Springer Nature. https://doi.org/10.1007/978-3-319-…
Eucommia ulmoides	Lamiids	Garryales	Eucommiaceae	?	?	?
Aucuba japonica	Lamiids	Garryales	Garryaceae	?	?	0		Halbritter H. 2016. Aucuba japonica. In: PalDat - A palynological database. https://www.paldat.org/pub/Aucuba_japonica/302207; accessed 2025-07-21
Garrya elliptica	Lamiids	Garryales	Garryaceae	?	0	0		Kadereit, J. W., & Bittrich, V. (Eds.). (2016). Flowering plants. Eudicots: Aquifoliales, Boraginales, Bruniales, Dipsacales, Escalloniales, Garryales, Paracryphiales, Solanales (except Convolvulaceae), Icacinaceae, Metteniusaceae, Vahliaceae (Vol. 14). In K. Kubitzki (Ed.), The Families and Genera of Vascular Plants (Vol. 14, pp. i–xiv, 1–412). Springer Nature. https://doi.org/10.1007/978-3-319-…	Stebler T. Garrya elliptica. In: Pollen-Wiki. https://pollen.tstebler.ch/MediaWiki/index.php?title=Diskussion:Garrya_elliptica; accessed 2025-07-21.
Alstonia scholaris	Lamiids	Gentianales	Apocynaceae	0	?	0		Alstonia scholaris. In Wikimedia Commons. https://commons.m.wikimedia.org/wiki/File:Pollen_grains_of_Alstonia_scholaris.jpg; accessed 2025-07-10.	Alstonia scholaris. In http://www.plantillustrations.org/illustration.php?id_illustration=276495; Koorders, S.H., Valeton, T., Atlas der Baumarten von Java (1913-1918) Atlas Baumart. Java. vol. 1 (1913). t. 77. accessed 2025-07-10.
Amsonia tabernaemontana	Lamiids	Gentianales	Apocynaceae	0	0	?		Amsonia tabernaemontana. In: http://www.plantillustrations.org/illustration.php?id_illustration=477564; Nees von Esenbeck, T.F.L., Sinning, W., Sammlung schönblühender Gewächse (1825-1831) Samml. Schönbl. Gew.; t.90; accessed 2025-07-21.
Asclepias albicans	Lamiids	Gentianales	Apocynaceae	?	?	0	pollinium	Thomas J. Rosatti & Carol A. Hoffman 2013, Asclepias albicans, in Jepson Flora Project (eds.) Jepson eFlora, Revision 1; https://ucjeps.berkeley.edu/eflora/eflora_display.php?tid=14348. accessed 2025-07-10.
Aspidosperma australe	Lamiids	Gentianales	Apocynaceae	0	?	0		Barth, O. M., & Luz, C. F. P. (2008). Pollen grain morphology of the arboreal Apocynaceae in the state of Santa Catarina, Brazil [Morfologia polínica das espécies arbóreas de Apocynaceae do Estado de Santa Catarina, Brasil]. Hoehnea, 35(4), 465–474. https://doi.org/10.1590/S2236-89062008000400009	Maximo, D., & Demarco, D. (2024). Style head in Apocynaceae: a very complex secretory activity performed by one tissue. European Journal of Histochemistry, 68(1), Article 4027. https://doi.org/10.4081/ejh.2024.4027
Catharanthus roseus	Lamiids	Gentianales	Apocynaceae	0	?	0		Walker, D. B. (1975). Postgenital carpel fusion in Catharanthus roseus (Apocynaceae). I. Light and scanning electron microscopic study of gynoecial ontogeny. American Journal of Botany, 62(5), 457–467. https://doi.org/10.1002/j.1537-2197.1975.tb14070.x	Halbritter, H. (2016). Catharanthus roseus. In PalDat – A palynological database. https://pc8.botanik.univie.ac.at/pub/Catharanthus_roseus/301079; accessed 2025-07-10.
Dyera costulata	Lamiids	Gentianales	Apocynaceae	0	0	?		Middleton, D. (2007). Apocynaceae (subfamilies Rauvolfioideae and Apocynoideae). Flora Malesiana 18: 1-452. https://repository.naturalis.nl/pub/579348/FM1S2007018001001.pdf
Haplophyton crooksii	Lamiids	Gentianales	Apocynaceae	0	0	?		Haplophyton crooksii. In: http://www.plantillustrations.org/illustration.php?id_illustration=356597; Standley, P.C., Steyermark, J.A., Flora of Guatemala [Fieldiana no. 24] (1946-1977) Fl. Guatemala; vol. 8; p. 355 f. 99; accessed 2025-07-21.
Tabernaemontana divaricata	Lamiids	Gentianales	Apocynaceae	0	?	0		Naz, S., Zafar, M., Ahmad, M., Memon, R. A., Sultana, S., Bahadur, S., Ozdemir, F. A., Siddiq, Z., & Shah, M. A. (2019). Palynological investigation of lactiferous flora (Apocynaceae) of District Rawalpindi, Pakistan, using light and scanning electron microscopy. Microscopy Research and Technique, 82(9), 1410–1418. https://doi.org/10.1002/jemt.23293	Maximo, D., & Demarco, D. (2024). Style head in Apocynaceae: a very complex secretory activity performed by one tissue. European Journal of Histochemistry, 68(1), Article 4027. https://doi.org/10.4081/ejh.2024.4027	WFO (2025). Tabernaemontana divaricata. In http://www.worldfloraonline.org/taxon/wfo-0000319835. accessed 2025-07-10.
Gelsemium sempervirens	Lamiids	Gentianales	Gelsemiaceae	0	0	0		Halbritter H. 2016. Gelsemium sempervirens. In: PalDat - A palynological database. https://www.paldat.org/pub/Gelsemium_sempervirens/302206; accessed 2025-07-21	Gelsemium sempervirens. In: http://www.plantillustrations.org/illustration.php?id_illustration=230581; Baillon, H.E., Histoire des plantes (1866-1895) Hist. Pl. Vol. 10; p.164 f. 149-156; accessed 2025-07-21
Mostuea brunonis	Lamiids	Gentianales	Gelsemiaceae	0	0	?		Mostuea brunonis. In: http://www.plantillustrations.org/illustration.php?id_illustration=88737; Journal of the Linnean society, Botany (1865-1968) J. Linn. Soc., Bot. Vol 8; t.12; accessed 2025-07-21
Anthocleista grandiflora	Lamiids	Gentianales	Gentianaceae	0	0	0		Gosling, W. D., Miller, C. S., & Livingstone, D. A. (2013). Atlas of the tropical West African pollen flora. Review of Palaeobotany and Palynology, 199, 1–135. https://doi.org/10.1016/j.revpalbo.2013.01.003	Anthocleista grandiflora. In http://www.plantillustrations.org/illustration.php?id_illustration=41816; Botanische Jahrbucher fur Systematik, Pflanzengeschichte und Pflanzengeographie (1881-1923) Bot. Jahrb. Syst. vol. 30 (1902). t. 17 (1902); accessed 2025-07-10.
Centaurium pulchellum	Lamiids	Gentianales	Gentianaceae	0	?	0		Halbritter H., Auer W. 2021. Centaurium pulchellum. In: PalDat - A palynological database. https://pc8.botanik.univie.ac.at/pub/Centaurium_pulchellum/306096. accessed 2025-07-16	Centaurium pulchellum. In Flora of China. eFloras. http://www.efloras.org/florataxon.aspx?flora_id=2&taxon_id=200017845; accessed 2025-07-10.
Chelonanthus purpurascens	Lamiids	Gentianales	Gentianaceae	0	?	1	polyad	Halbritter H. 2023. Chelonanthus purpurascens. In: PalDat - A palynological database. https://pc8.botanik.univie.ac.at/pub/Chelonanthus_purpurascens/306629; accessed 2025-07-16	POWO (2025). Chelonanthus purpurascens. In Plants of the World Online. Facilitated by the Royal Botanic Gardens, Kew. https://powo.science.kew.org/taxon/urn:lsid:ipni.org:names:1002418-1; accessed 2025-07-09.
Exacum affine	Lamiids	Gentianales	Gentianaceae	0	0	0		Halbritter H. 2016. Exacum affinae. In: PalDat - A palynological database. https://pc8.botanik.univie.ac.at/pub/Exacum_affinae/302643; accessed 2025-07-16
Gentiana saponaria	Lamiids	Gentianales	Gentianaceae	0	0	?		WFO (2025): Gentiana saponaria L. http://www.worldfloraonline.org/taxon/wfo-0000698543; accessed 2025-07-21.	Gentiana saponaria. In: http://www.plantillustrations.org/illustration.php?id_illustration=325912; Regel, E.A. von, Gartenflora (1852-1938); vol. 29; t.1016; accessed 2025-07-21.
Saccifolium bandeirae	Lamiids	Gentianales	Gentianaceae	?	?	?
Voyria tenuiflora	Lamiids	Gentianales	Gentianaceae	?	?	?
Antonia ovata	Lamiids	Gentianales	Loganiaceae	0	0	0		Antonia ovata. In: http://www.plantillustrations.org/illustration.php?id_illustration=60759; Pohl, J.B.E., Plantarum Brasiliae icones et descriptiones hactenus ineditae, Plates (1827-1831) Pl. Bras. Icon. Descr; t. 109; accessed 2025-07-21
Spigelia marilandica	Lamiids	Gentianales	Loganiaceae	0	0	0		Spigelia marilandica. In: http://www.plantillustrations.org/illustration.php?id_illustration=403499; Nees von Esenbeck, T.F.L., Wijhe (Weyhe), M.F., Plantae medicinales, Supplement (1828-1833) Pl. Medicin., Suppl.; t.52; accessed 2025-07-21	Stebler T. Spigelia marilandica. In: Pollen-Wiki. https://pollen.tstebler.ch/MediaWiki/index.php?title=Spigelia_marilandica; accessed 2025-07-21.
Amphidasya ambigua	Lamiids	Gentianales	Rubiaceae	0	0	0		WFO (2025): Amphidasya Standl. http://www.worldfloraonline.org/taxon/wfo-4000001704; accessed 2025-07-09.	Huysmans, S., Robbrecht, E., & Smets, E. (1998). A collapsed tribe revisited: Pollen morphology of the Isertieae (Cinchonoideae – Rubiaceae). Review of Palaeobotany and Palynology, 104, 85–113. https://doi.org/10.1016/S0034-6667(98)00054-2
Cinchona pubescens	Lamiids	Gentianales	Rubiaceae	0	0	0		Cinchona pubescens. In: http://www.plantillustrations.org/illustration.php?id_illustration=120549; Ruíz López, H., Pavon, J.A., Flora Peruviana, et Chilensis (1798-1802) Fl. Peruv.; vol.2; t. 195 p.52; accessed 2025-07-09.	Willis, K & Froyd, C (2018). Cinchona pubescens. Digitised palynological slide. In: Galapagos Islands Modern Reference Material (Version 2, published 04/30/2018). Original material located at Oxford Long-Term Ecology Laboratory; https://globalpollenproject.org/Reference/6c52dca0-3e32-44e1-9462-a17f542cd258/GPP183; accessed 2025-07-09.
Coffea arabica	Lamiids	Gentianales	Rubiaceae	0	0	0		Halbritter H. 2015. Coffea arabica. In: PalDat - A palynological database. https://www.paldat.org/pub/Coffea_arabica/300133; accessed 2025-07-21
Coptosapelta diffusa	Lamiids	Gentianales	Rubiaceae	0	0	0		WFO (2025): Coptosapelta Korth. http://www.worldfloraonline.org/taxon/wfo-4000009238; accessed 2025-07-22.	Coptosapelta diffusa. In Flora of China. eFloras. http://www.efloras.org/object_page.aspx?object_id=119849&flora_id=2; accessed 2025-07-22.	Verellen, J., Smets, E., & Huysmans, S. (2004). The remarkable genus Coptosapelta (Rubiaceae): pollen and orbicule morphology and systematic implications. Journal of Plant Research, 117(1), 57–68. https://doi.org/10.1007/s10265-003-0128-0
Galium aparine	Lamiids	Gentianales	Rubiaceae	0	0	0		Halbritter H., Heigl H., Svojtka M. 2020. Galium aparine. In: PalDat - A palynological database. https://www.paldat.org/pub/Galium_aparine/304361; accessed 2025-07-22	Galium aparine. In: http://www.plantillustrations.org/illustration.php?id_illustration=266665; Masclef, A., Atlas des plantes de France (1890-1893) Atlas Pl. France; vol. 2; t.154; accessed 2025-07-22
Guettarda uruguensis	Lamiids	Gentianales	Rubiaceae	0	0	0		Guettarda uruguensis (2018). Flora Argentina. Instituto de Botánica Darwinion. https://buscador.floraargentina.edu.ar/species/details/5585; accessed 2025-07-08.	Dutra, F. V., Bellonzi, T. K., Souza, C. N. de, & Gasparino, E. C. (2020). Pollen morphology of Rubiaceae from Cerrado forest fragments: Pollen unit, polarity, and diversity of aperture types. Review of Palaeobotany and Palynology, 282, Article 104297, 1–17. https://doi.org/10.1016/j.revpalbo.2020.104297
Luculia gratissima	Lamiids	Gentianales	Rubiaceae	0	0	?		Luculia gratissima. In: http://www.plantillustrations.org/illustration.php?id_illustration=416588; Wallich, N., Tentamen florae Napalensis illustratae (1826) Tent. Fl. Napal.; t.21; accessed 2025-07-22
Posoqueria latifolia	Lamiids	Gentianales	Rubiaceae	0	0	0		Halbritter H. 2016. Posoqueria latifolia. In: PalDat - A palynological database. https://www.paldat.org/pub/Posoqueria_latifolia/301591; accessed 2025-07-22	Posoqueria latifolia. In: http://www.plantillustrations.org/illustration.php?id_illustration=5022; Curtis, W., Botanical Magazine (1787-1948) Bot. Mag.; vol. 122; t.7467; accessed 2025-07-22
Cassinopsis madagascariensis	Lamiids	Icacinales	Icacinaceae	0	?	?		Potgieter, M. J., & Duno, R. (2016). Icacinaceae. In J. W. Kadereit & V. Bittrich (Eds.), Flowering Plants. Eudicots. The Families and Genera of Vascular Plants (Vol. 14, pp. 239–256). Springer, Cham. https://doi.org/10.1007/978-3-319-28534-4_21
Icacina mannii	Lamiids	Icacinales	Icacinaceae	0	?	?		Potgieter, M. J., & Duno, R. (2016). Icacinaceae. In J. W. Kadereit & V. Bittrich (Eds.), Flowering Plants. Eudicots. The Families and Genera of Vascular Plants (Vol. 14, pp. 239–256). Springer, Cham. https://doi.org/10.1007/978-3-319-28534-4_21
Oncotheca balansae	Lamiids	Icacinales	Oncothecaceae	0	?	?		Oncotheca balansae. In: http://www.plantillustrations.org/illustration.php?id_illustration=366460; Bulletin du Muséum National d’Histoire Naturelle Section B, Adansonia, botanique, phytochimie (1981-1996) Bull. Mus. Natl. Hist. Nat., B, Adansonia; vol. 3 (1981); t. 1 p. 307 f. 12-21; accessed 2025-07-21.
Acanthus montanus	Lamiids	Lamiales	Acanthaceae	0	0	0		Heigl H. 2021. Acanthus montanus. In: PalDat - A palynological database. https://www.paldat.org/pub/Acanthus_montanus/305327; accessed 2025-07-25	POWO (2025). Acanthus montanus. In Plants of the World Online. Facilitated by the Royal Botanic Gardens, Kew https://powo.science.kew.org/taxon/urn:lsid:ipni.org:names:44894-1; accessed 2025-07-22.	Watson, L., and Dallwitz, M.J. 1992 onwards. The families of flowering plants: descriptions, illustrations, identification, and information retrieval. https://www.delta-intkey.com/angio/www/acanthac.htm; accessed 2025-07-25
Avicennia bicolor	Lamiids	Lamiales	Acanthaceae	0	0	0		Duke, N.C., 2025. 'World Mangrove ID: expert information at your finger-tips'. Version: 2.1. MangroveWatch Publications, Australia - e-book. ISBN: 978-0-9923659-4-3. https://profiles.ala.org.au/opus/mangrovewatch/profile/Avicennia%20bicolor; accessed 2025-07-25	WFO (2025): Avicennia bicolor. https://worldfloraonline.org/taxon/wfo-4000003773; accessed 2025-07-22.	Bhattacharyya, A., Kakani, N. R., Misra, S., Kommareddi, C. V. N., Gajji, D., & Bandaru, H. M. (2013). Palynological indicators of mangrove habitat in the Kolleru Lake region during the Early to Middle Holocene. Current Science, 104(1), 121–125. https://doi.org/10.1007/s00334-008-0203-5
Avicennia marina	Lamiids	Lamiales	Acanthaceae	0	0	0		Bhattacharyya, A., Kakani, N. R., Misra, S., Kommareddi, C. V. N., Gajji, D., & Bandaru, H. M. (2013). Palynological indicators of mangrove habitat in the Kolleru Lake region during the Early to Middle Holocene. Current Science, 104(1), 121–125. https://doi.org/10.1007/s00334-008-0203-5	POWO (2025). Avicennia marina. In Plants of the World Online. Facilitated by the Royal Botanic Gardens, Kew https://powo.science.kew.org/taxon/urn:lsid:ipni.org:names:861130-1; accessed 2025-07-22.
Justicia americana	Lamiids	Lamiales	Acanthaceae	0	0	?		Justicia americana. In: http://www.plantillustrations.org/illustration.php?id_illustration=432388; Correll, D.S., Correll, H.B., Aquatic and wetland plants of southwestern United States (1972) Aquatic Wetl. Pl. SW U.S.; f. 720; accessed 2025-07-22.
Mendoncia gracilis	Lamiids	Lamiales	Acanthaceae	?	?	0		Mendoncia gracilis. In Smithsonian Tropical Research Institute. https://biogeodb.stri.si.edu/bioinformatics/dfm/metas/view/16134; accessed 2025-07-15.
Nelsonia canescens	Lamiids	Lamiales	Acanthaceae	0	0	0		Choopan, T., Grote, P. J., Chayamarit, K., & Simpson, D. A. (2018). Pollen morphology of subfamily Nelsonioideae (Acanthaceae) in Thailand. Asia‑Pacific Journal of Science and Technology, 23(2), Article APST‑23. https://doi.org/10.14456/kkurj.2018.7	Nelsonia canescens. In: http://www.plantillustrations.org/illustration.php?id_illustration=164955; Endlicher, S.L., Iconographia generum plantarum (1837-1838) Iconogr. Gen. Pl.; t.79; accessed 2025-07-22.
Staurogyne concinnula	Lamiids	Lamiales	Acanthaceae	0	0	0		Staurogyne concinnula. In iNaturalist. https://www.inaturalist.org/taxa/705441-Staurogyne-concinnula; accessed 2025-07-22.	Daniel, T. F., & McDade, L. A. (2014). Nelsonioideae (Lamiales: Acanthaceae): Revision of genera and catalog of species. Aliso: A Journal of Systematic and Evolutionary Botany, 32(1), 1–45. https://doi.org/10.5642/aliso.20143201.02
Thunbergia alata	Lamiids	Lamiales	Acanthaceae	0	0	0		Yang, L.-E., Lu, L., Burgess, K. S., Wang, H., Li, D.-Z., & Swenson, N. G. (2020). Evolution of angiosperm pollen: 8. Lamiids. Annals of the Missouri Botanical Garden, 105(3), 323–376. https://doi.org/10.3417/2020500
Catalpa speciosa	Lamiids	Lamiales	Bignoniaceae	0	0	0	tetrads	Kadereit, J. W. (Ed.). (2004). Flowering plants. Dicotyledons: Lamiales (except Acanthaceae including Avicenniaceae) (Vol. 7, pp. i–ix, 1–478). In K. Kubitzki (Series Ed.), The Families and Genera of Vascular Plants (Vol. 7). Springer-Verlag Berlin Heidelberg. https://doi.org/10.1007/978-3-642-18617-2	Catalpa speciosa. In: http://www.plantillustrations.org/illustration.php?id_illustration=70671; Sargent, C.S., Silva of North America (1891-1902) Silva; vol. 6 (1894); t. 290 (1892); accessed 2025-07-21.
Jacaranda mimosifolia	Lamiids	Lamiales	Bignoniaceae	0	0	0		Kadereit, J. W. (Ed.). (2004). Flowering plants. Dicotyledons: Lamiales (except Acanthaceae including Avicenniaceae) (Vol. 7, pp. i–ix, 1–478). In K. Kubitzki (Series Ed.), The Families and Genera of Vascular Plants (Vol. 7). Springer-Verlag Berlin Heidelberg. https://doi.org/10.1007/978-3-642-18617-2	Brkic A., Heigl H. 2022. Jacaranda mimosifolia. In: PalDat - A palynological database. https://www.paldat.org/pub/Jacaranda_mimosifolia/306562; accessed 2025-07-21.	Jacaranda mimosifolia. In: http://www.plantillustrations.org/illustration.php?id_illustration=98456; Edwards, S.T., Botanical Register (1815-1828) Bot. Reg. Vol. 8; t. 631; accessed 2025-07-21.
Byblis gigantea	Lamiids	Lamiales	Byblidaceae	0	0	?		Kadereit, J. W. (Ed.). (2004). Flowering plants. Dicotyledons: Lamiales (except Acanthaceae including Avicenniaceae) (Vol. 7, pp. i–ix, 1–478). In K. Kubitzki (Series Ed.), The Families and Genera of Vascular Plants (Vol. 7). Springer-Verlag Berlin Heidelberg. https://doi.org/10.1007/978-3-642-18617-2
Byblis liniflora	Lamiids	Lamiales	Byblidaceae	0	0	?		Kadereit, J. W. (Ed.). (2004). Flowering plants. Dicotyledons: Lamiales (except Acanthaceae including Avicenniaceae) (Vol. 7, pp. i–ix, 1–478). In K. Kubitzki (Series Ed.), The Families and Genera of Vascular Plants (Vol. 7). Springer-Verlag Berlin Heidelberg. https://doi.org/10.1007/978-3-642-18617-2
Calceolaria integrifolia	Lamiids	Lamiales	Calceolariaceae	?	0	?		Calceolaria integrifolia. In: http://www.plantillustrations.org/illustration.php?id_illustration=477550; Nees von Esenbeck, T.F.L., Sinning, W., Sammlung schönblühender Gewächse (1825-1831) Samml. Schönbl. Gew. T.76; accessed 2025-07-21.
Jovellana violacea	Lamiids	Lamiales	Calceolariaceae	0	0	0		Mayr, E. M., & Weber, A. (2006). Calceolariaceae: floral development and systematic implications. American Journal of Botany, 93(3), 327–343. https://doi.org/10.3732/ajb.93.3.327
Carlemannia tetragona	Lamiids	Lamiales	Carlemanniaceae	0	0	?		Kadereit, J. W. (Ed.). (2004). Flowering plants. Dicotyledons: Lamiales (except Acanthaceae including Avicenniaceae) (Vol. 7, pp. i–ix, 1–478). In K. Kubitzki (Series Ed.), The Families and Genera of Vascular Plants (Vol. 7). Springer-Verlag Berlin Heidelberg. https://doi.org/10.1007/978-3-642-18617-2
Silvianthus bracteatus	Lamiids	Lamiales	Carlemanniaceae	0	0	?		Kadereit, J. W. (Ed.). (2004). Flowering plants. Dicotyledons: Lamiales (except Acanthaceae including Avicenniaceae) (Vol. 7, pp. i–ix, 1–478). In K. Kubitzki (Series Ed.), The Families and Genera of Vascular Plants (Vol. 7). Springer-Verlag Berlin Heidelberg. https://doi.org/10.1007/978-3-642-18617-2
Besleria affinis	Lamiids	Lamiales	Gesneriaceae	0	0	0		Kadereit, J. W. (Ed.). (2004). Flowering plants. Dicotyledons: Lamiales (except Acanthaceae including Avicenniaceae) (Vol. 7, pp. i–ix, 1–478). In K. Kubitzki (Series Ed.), The Families and Genera of Vascular Plants (Vol. 7). Springer-Verlag Berlin Heidelberg. https://doi.org/10.1007/978-3-642-18617-2
Gesneria viridiflora	Lamiids	Lamiales	Gesneriaceae	0	0	0		Kadereit, J. W. (Ed.). (2004). Flowering plants. Dicotyledons: Lamiales (except Acanthaceae including Avicenniaceae) (Vol. 7, pp. i–ix, 1–478). In K. Kubitzki (Series Ed.), The Families and Genera of Vascular Plants (Vol. 7). Springer-Verlag Berlin Heidelberg. https://doi.org/10.1007/978-3-642-18617-2
Rhynchoglossum notonianum	Lamiids	Lamiales	Gesneriaceae	0	0	0		Kadereit, J. W. (Ed.). (2004). Flowering plants. Dicotyledons: Lamiales (except Acanthaceae including Avicenniaceae) (Vol. 7, pp. i–ix, 1–478). In K. Kubitzki (Series Ed.), The Families and Genera of Vascular Plants (Vol. 7). Springer-Verlag Berlin Heidelberg. https://doi.org/10.1007/978-3-642-18617-2
Sanango racemosum	Lamiids	Lamiales	Gesneriaceae	0	0	0		Kadereit, J. W. (Ed.). (2004). Flowering plants. Dicotyledons: Lamiales (except Acanthaceae including Avicenniaceae) (Vol. 7, pp. i–ix, 1–478). In K. Kubitzki (Series Ed.), The Families and Genera of Vascular Plants (Vol. 7). Springer-Verlag Berlin Heidelberg. https://doi.org/10.1007/978-3-642-18617-2
Streptocarpus holstii	Lamiids	Lamiales	Gesneriaceae	0	0	0		Kadereit, J. W. (Ed.). (2004). Flowering plants. Dicotyledons: Lamiales (except Acanthaceae including Avicenniaceae) (Vol. 7, pp. i–ix, 1–478). In K. Kubitzki (Series Ed.), The Families and Genera of Vascular Plants (Vol. 7). Springer-Verlag Berlin Heidelberg. https://doi.org/10.1007/978-3-642-18617-2
Ajuga reptans	Lamiids	Lamiales	Lamiaceae	0	0	0		Ulrich S., Heigl H. 2020. Ajuga reptans. In: PalDat - A palynological database. https://www.paldat.org/pub/Ajuga_reptans/304400; accessed 2025-07-25	Ajuga reptans. In: http://www.plantillustrations.org/illustration.php?id_illustration=230678; Baillon, H.E., Histoire des plantes (1866-1895) Hist. Pl.; vol. 11; p.24 f 67-69; accessed 2025-07-25
Callicarpa dichotoma	Lamiids	Lamiales	Lamiaceae	0	?	0		Ma, Z.‑H., Bramley, G. L. C., & Zhang, D. X. (2016). Pollen morphology of Callicarpa L. (Lamiaceae) from China and its systematic implications. Plant Systematics and Evolution, 302(1), 67–88. https://doi.org/10.1007/s00606-015-1244-8	Callicarpa dichotoma. In: http://www.plantillustrations.org/illustration.php?id_illustration=202088; Nakai, T., Trees and shrubs indigenous in Japan proper [Dai Nihon jumokushi] (1922) Trees Shrubs Japan; vol. 1; p. 344 f. 181; accessed 2025-07-25
Callicarpa pentandra	Lamiids	Lamiales	Lamiaceae	0	0	0		APSA Members (2007). Callicarpa pentandra. In: The Australasian Pollen and Spore Atlas V1.0. Australian National University. https://apsa.anu.edu.au/samples/sample.php?id=258-8-2; accessed 2025-07-25	Callicarpa pentandra. In: http://www.plantillustrations.org/illustration.php?id_illustration=276698; Koorders, S.H., Valeton, T., Atlas der Baumarten von Java (1913-1918) Atlas Baumart. Java; vol. 2; t. 279; accessed 2025-07-25.
Chloanthes parviflora	Lamiids	Lamiales	Lamiaceae	?	?	0		APSA Members (2007). Chloanthes parviflora. In: The Australasian Pollen and Spore Atlas V1.0. Australian National University. https://apsa.anu.edu.au/samples/sample.php?id=258-2-4; accessed 2025-07-25
Colebrookea oppositifolia	Lamiids	Lamiales	Lamiaceae	0	0	0		Bahadur, S., Taj, S., Ahmad, M., Zafar, M., Gul, S., Shuaib, M., Butt, M. A., Hanif, U., Nizamani, M. M., Hussain, F., & Romman, M. (2022, June). Authentication of the therapeutic Lamiaceae taxa by using pollen traits observed under scanning electron microscopy. Microscopy Research and Technique, 85(6), 2026–2044. https://doi.org/10.1002/jemt.24061	Colebrookea oppositifolia. In Flora of China. eFloras. http://www.efloras.org/florataxon.aspx?flora_id=2&taxon_id=210000306; accessed 2025-07-25
Congea tomentosa	Lamiids	Lamiales	Lamiaceae	0	0	0		Silva, G. P. V., Possamai, B. T., Schroeder, G. R., Vieira Junior, N. P., Dec, E., & Mouga, D. M. D. S. (2017). Palynological characterization of species of Verbenaceae J. St.-Hil. and Lamiaceae Martinov (Lamiales Bromhead). Acta Biológica Catarinense, 4(2), 68–76. https://doi.org/10.21726/abc.v4i2.429	Congea tomentosa. In: http://www.plantillustrations.org/illustration.php?id_illustration=245132; Gardens’ bulletin Singapore Gard. Bull. Singapore; vol. 21; p.311 f. 10a; accessed 2025-07-25
Cornutia pyramidata	Lamiids	Lamiales	Lamiaceae	0	0	0		Cornutia pyramidata. In OREME DATA. Montpellier University Pollen Atlas. https://data.oreme.org/palyno/palyno_gallery; accessed 2025-07-25	Cornutia pyramidata. In: http://www.plantillustrations.org/illustration.php?id_illustration=356666; Standley, P.C., Steyermark, J.A., Flora of Guatemala [Fieldiana no. 24] (1946-1977) Fl. Guatemala; accessed 2025-07-25
Cymaria dichotoma	Lamiids	Lamiales	Lamiaceae	0	0	?		Cymaria dichotoma. In Flora of China. eFloras. http://www.efloras.org/florataxon.aspx?flora_id=2&taxon_id=200019565; accessed 2025-07-25
Karomia speciosa	Lamiids	Lamiales	Lamiaceae	0	0	?		POWO (2025). Karomia speciosa. In Plants of the World Online. Facilitated by the Royal Botanic Gardens, Kew https://powo.science.kew.org/taxon/urn:lsid:ipni.org:names:945326-1; accessed 2025-07-22.	WFO (2025): Karomia speciosa. https://worldfloraonline.org/taxon/wfo-0000220630; accessed 2025-07-22.
Lavandula angustifolia	Lamiids	Lamiales	Lamiaceae	0	0	0		Halbritter H., Weber M., Heigl H. 2020. Lavandula angustifolia. In: PalDat - A palynological database. https://www.paldat.org/pub/Lavandula_angustifolia/304412; accessed 2025-07-25	Lavandula angustifolia. In: http://www.plantillustrations.org/illustration.php?id_illustration=321619; Nees von Esenbeck, T.F.L., Wijhe (Weyhe), M.F., Plantae medicinales (1828-1833) Pl. Medicin.; vol. 2; accessed 2025-07-25.
Perilla frutescens	Lamiids	Lamiales	Lamiaceae	0	0	0		Brkic A. 2022. Perilla frutescens. In: PalDat - A palynological database. https://www.paldat.org/pub/Perilla_frutescens/306556; accessed 2025-07-25	POWO (2025). Perilla frutescens. In Plants of the World Online. Facilitated by the Royal Botanic Gardens, Kew https://powo.science.kew.org/taxon/urn:lsid:ipni.org:names:190343-2; accessed 2025-07-22.
Peronema canescens	Lamiids	Lamiales	Lamiaceae	0	0	?		Peronema canescens. In: http://www.plantillustrations.org/illustration.php?id_illustration=276699; Koorders, S.H., Valeton, T., Atlas der Baumarten von Java (1913-1918) Atlas Baumart. Java; vol. 2; t. 280; accessed 2025-07-22.
Petraeovitex wolfei	Lamiids	Lamiales	Lamiaceae	?	0	?		Petraeovitex wolfei. In: http://www.plantillustrations.org/illustration.php?id_illustration=244730; Gardens’ bulletin Singapore Gard. Bull. Singapore; vol. 15; p. 21 f. 2; accessed 2025-07-22.
Pogostemon cablin	Lamiids	Lamiales	Lamiaceae	0	0	0		Li, C.-g., Wu, Y.-g., & Guo, Q.-s. (2011). Floral and pollen morphology of Pogostemon cablin (Lamiaceae) from different habitats and its taxonomic significance. Procedia Engineering, 18, 295–300. https://doi.org/10.1016/j.proeng.2011.11.046	Pogostemon cablin. In: http://www.plantillustrations.org/illustration.php?id_illustration=230671; Baillon, H.E., Histoire des plantes (1866-1895) Hist. Pl.; vol. 11; p.15 f. 45-46; accessed 2025-07-22.
Premna microphylla	Lamiids	Lamiales	Lamiaceae	0	0	?		Premna microphylla. In: http://www.plantillustrations.org/illustration.php?id_illustration=202096; Nakai, T., Trees and shrubs indigenous in Japan proper [Dai Nihon jumokushi] (1922) Trees Shrubs Japan; vol. 1; p. 348 f. 189; accessed 2025-07-22.	Premna microphylla. In Flora of China. eFloras. http://www.efloras.org/object_page.aspx?object_id=3093&flora_id=2; accessed 2025-07-25
Prostanthera calycina	Lamiids	Lamiales	Lamiaceae	0	0	0		Abu-Asab, M. S., & Cantino, P. D. (1992). Pollen morphology in subfamily Lamioideae (Labiatae): Systematic implications. Systematic Botany, 17(4), 544–561. https://doi.org/10.2307/2419534	Prostanthera calycina. In Atlas of Living Australia. https://bie.ala.org.au/species/https://id.biodiversity.org.au/node/apni/2905099#gallery; accessed 2025-07-25
Scutellaria indica	Lamiids	Lamiales	Lamiaceae	0	0	?		Scutellaria indica. In: http://www.plantillustrations.org/illustration.php?id_illustration=130537; Wight, R., Icones plantarum Indiae orientalis (1840-1853) Icon. Pl. Ind. Orient.; vol. 4; t. 1449; accessed 2025-07-25
Tectona grandis	Lamiids	Lamiales	Lamiaceae	0	0	0		Anilkumar, G. S., & Rajasekharan, P. E. (2023). Cryopreservation of pollen for long‑term storage in teak (Tectona grandis). En Pollen Cryopreservation Protocols (pp. 609–616). Springer Protocols Handbooks. Springer US. https://doi.org/10.1007/978-1-0716-2843-0_58	Tectona grandis. In: http://www.plantillustrations.org/illustration.php?id_illustration=276674; Koorders, S.H., Valeton, T., Atlas der Baumarten von Java (1913-1918) Atlas Baumart. Java; vol. 2; t. 255; accessed 2025-07-25	POWO (2025). Tectona grandis. In Plants of the World Online. Facilitated by the Royal Botanic Gardens, Kew https://powo.science.kew.org/taxon/urn:lsid:ipni.org:names:864923-1; accessed 2025-07-22.
Tectona hamiltoniana	Lamiids	Lamiales	Lamiaceae	0	?	?		Tectona hamiltoniana. In: http://www.plantillustrations.org/illustration.php?id_illustration=10960; Wallich, N., Plantae Asiaticae Rariores (1830-1832) Pl. Asiat. Rar.; vol.3; t. 294; accessed 2025-07-22.
Vitex agnuscastus	Lamiids	Lamiales	Lamiaceae	0	0	0		Halbritter H., Auer W. 2020. Vitex agnus-castus. In: PalDat - A palynological database. https://www.paldat.org/pub/Vitex_agnus-castus/304398; accessed 2025-07-25	Vitex agnus-castus In: http://www.plantillustrations.org/illustration.php?id_illustration=230687; Baillon, H.E., Histoire des plantes (1866-1895) Hist. Pl.; vol. 11; p. 85 f. 93-96; accessed 2025-07-25
Wenchengia alternifolia	Lamiids	Lamiales	Lamiaceae	0	0	?		Wenchengia alternifolia. In Flora of China. eFloras. http://www.efloras.org/florataxon.aspx?flora_id=2&taxon_id=200020499; accessed 2025-07-25
Pinguicula moranensis	Lamiids	Lamiales	Lentibulariaceae	0	0	0		Halbritter H., Buchner R. 2016. Pinguicula moranensis. In: PalDat - A palynological database. https://www.paldat.org/pub/Pinguicula_moranensis/302897; accessed 2025-07-21	Kadereit, J. W. (Ed.). (2004). Flowering plants. Dicotyledons: Lamiales (except Acanthaceae including Avicenniaceae) (Vol. 7, pp. i–ix, 1–478). In K. Kubitzki (Series Ed.), The Families and Genera of Vascular Plants (Vol. 7). Springer-Verlag Berlin Heidelberg. https://doi.org/10.1007/978-3-642-18617-2
Utricularia alpina	Lamiids	Lamiales	Lentibulariaceae	0	0	?		Kadereit, J. W. (Ed.). (2004). Flowering plants. Dicotyledons: Lamiales (except Acanthaceae including Avicenniaceae) (Vol. 7, pp. i–ix, 1–478). In K. Kubitzki (Series Ed.), The Families and Genera of Vascular Plants (Vol. 7). Springer-Verlag Berlin Heidelberg. https://doi.org/10.1007/978-3-642-18617-2
Lindernia nummulariifolia	Lamiids	Lamiales	Linderniaceae	0	0	?		Lindernia nummulariifolia. In Flora of China. eFloras. http://www.efloras.org/florataxon.aspx?flora_id=2&taxon_id=210001036; accessed 2025-07-22.	POWO (2025). Lindernia nummulariifolia. In Plants of the World Online. Facilitated by the Royal Botanic Gardens, Kewhttps://powo.science.kew.org/taxon/urn:lsid:ipni.org:names:37553-1/general-information; accessed 2025-07-22.
Stemodiopsis ruandensis	Lamiids	Lamiales	Linderniaceae	0	0	?		WFO (2025): Stemodiopsis ruandensis. https://worldfloraonline.org/taxon/wfo-4000036440; accessed 2025-07-22.
Ibicella lutea	Lamiids	Lamiales	Martyniaceae	0	0	0		Halbritter H. 2016. Ibicella lutea. In: PalDat - A palynological database. https://www.paldat.org/pub/Ibicella_lutea/301894; accessed 2025-07-22	WFO (2025): Ibicella lutea. https://worldfloraonline.org/taxon/wfo-0000728990; accessed 2025-07-22.	Ibicella lutea. In: http://www.plantillustrations.org/illustration.php?id_illustration=230553; Baillon, H.E., Histoire des plantes (1866-1895) Hist. Pl.; vol. 10; p. 69 f. 72-74; accessed 2025-07-22.
Martynia annua	Lamiids	Lamiales	Martyniaceae	0	0	0		Bretting, P. K., & Nilsson, S. (1988). Pollen Morphology of the Martyniaceae and Its Systematic Implications. Systematic Botany, 13(1), 51. Doi:10.2307/2419240	Martynia annua. In: http://www.plantillustrations.org/illustration.php?id_illustration=232080; Flora Malesiana Fl. Males.; vol. 4; p. 220 f.3; accessed 2025-07-22.
Dodartia orientalis	Lamiids	Lamiales	Mazaceae	0	0	0		Dodartia orientalis. In: http://www.plantillustrations.org/illustration.php?id_illustration=350080; Lamarck, J.B.P.A. de Monet de, Poiret, J.L.M., Tableau encyclopedique et methodique des trois règnes de la nature, Botanique. Illustration des genres (1791-1823) Tabl. Encycl.; vol. 3; t. 530; accessed 2025-07-22.
Mazus pumilus	Lamiids	Lamiales	Mazaceae	0	0	?		Mazus pumilus. In: http://www.plantillustrations.org/illustration.php?id_illustration=412922; Reichenbach, H.G.L., Iconographia botanica exotica (coloured version) (1827-1830) Iconogr. Bot. Exot. (coloured version); vol. 1; t. 37; accessed 2025-07-22.
Nyctanthes arbortristis	Lamiids	Lamiales	Oleaceae	0	0	0		Heigl H. 2021. Nyctanthes arbor-tristis. In: PalDat - A palynological database. https://www.paldat.org/pub/Nyctanthes_arbor-tristis/305537; accessed 2025-07-22	Nyctanthes arbortristis. In: http://www.plantillustrations.org/illustration.php?id_illustration=162263; Kirtikar, K.R., Basu, B.D., Indian medicinal plants, Plates (1918) Ind. Med. Pl., Plates; vol. 3; t. 594; accessed 2025-07-22
Olea europaea	Lamiids	Lamiales	Oleaceae	0	0	0		Halbritter H., Heigl H., Auer W., Ulrich S. 2025. Olea europaea. In: PalDat - A palynological database. https://www.paldat.org/pub/Olea_europaea/306793; accessed 2025-07-22	WFO (2025): Olea europaea. https://worldfloraonline.org/taxon/wfo-4000026703; accessed 2025-07-22.
Syringa vulgaris	Lamiids	Lamiales	Oleaceae	0	0	0		Halbritter H., Sam S., Heigl H. 2020. Syringa vulgaris. In: PalDat - A palynological database. https://www.paldat.org/pub/Syringa_vulgaris/304333; accessed 2025-07-22	Syringa vulgaris. In: http://www.plantillustrations.org/illustration.php?id_illustration=397451; Nees von Esenbeck, T.F.L., Spenner, F.KL., Putterlick, A., Genera plantarum florae germanicae (1835-1860) Gen. Fl. Germ.; vol. 6; accessed 2025-07-22.
Alectra sessiliflora	Lamiids	Lamiales	Orobanchaceae	0	0	?		WFO (2025): Alectra sessiliflora. https://worldfloraonline.org/taxon/wfo-4000001142; accessed 2025-07-22.
Brandisia hancei	Lamiids	Lamiales	Orobanchaceae	0	0	?		WFO (2025): Brandisia hancei. https://worldfloraonline.org/taxon/wfo-4000005319; accessed 2025-07-22.
Castilleja linariifolia	Lamiids	Lamiales	Orobanchaceae	0	0	?		Castilleja linariifolia. In: http://www.plantillustrations.org/illustration.php?id_illustration=118024; Durand, E., Hilgard, T.C. , Botanical report (1855) Bot. Rep.; vol. 3; t. 13; accessed 2025-07-22.
Cymbaria mongolica	Lamiids	Lamiales	Orobanchaceae	0	0	0		Tsymbalyuk, Z. M., & Mosyakin, S. L. (2018). Palynomorphological peculiarities of representatives of tribes Lindenbergieae and Cymbarieae and pollen evolution in early-branching lineages of Orobanchaceae. Ukrainian Botanical Journal, 75(2), 123–136. https://doi.org/10.15407/ukrbotj75.02.123	Cymbaria mongolica. In: http://www.aitp.com.cn/sf_859DB1A9ED594B11A0C65DC3FCAECE20_275_492D6B80847.html; accessed 2025-07-22.
Epifagus virginiana	Lamiids	Lamiales	Orobanchaceae	0	0	0		Tsymbalyuk, Z. M., Mosyakin, S. L., & Nitsenko, L. M. (2023). Pollen morphology of the Boschniakia–Epifagus clade (Orobanchaceae): Implications for taxonomy and phylogeny. Kew Bulletin, 78(4), 563–575. https://doi.org/10.1007/s12225-023-10131-x	Epifagus virginiana. In: http://www.plantillustrations.org/illustration.php?id_illustration=164956; Endlicher, S.L., Iconographia generum plantarum (1837-1838) Iconogr. Gen. Pl.; t. 80; accessed 2025-07-22.
Lathraea clandestina	Lamiids	Lamiales	Orobanchaceae	0	0	0		Halbritter H., Berger A. 2018. Lathraea clandestina. In: PalDat - A palynological database. https://www.paldat.org/pub/Lathraea_clandestina/303271; accessed 2025-07-22	Lathraea clandestina. In: http://www.plantillustrations.org/illustration.php?id_illustration=124664; Tournefort, J.P. de, Institutiones rei herbariae, ed. altera (1700-1703) Inst. Rei Herb.; vol. 3; t. 424; accessed 2025-07-22.
Lindenbergia muraria	Lamiids	Lamiales	Orobanchaceae	0	0	?		Lindenbergia muraria. In eFlora of India. https://efloraofindia.com/efi/lindenbergia-ruderalis/; accessed 2025-07-22.
Lindenbergia philippensis	Lamiids	Lamiales	Orobanchaceae	0	0	0		Halbritter H., Weis B. 2017. Lindenbergia philippensis. In: PalDat - A palynological database. https://www.paldat.org/pub/Lindenbergia_philippensis/302806; accessed 2025-07-22	Lindenbergia philippensis. In Flora of China. eFloras. http://www.efloras.org/florataxon.aspx?flora_id=2&taxon_id=200020713; accessed 2025-07-22.
Orobanche fasciculata	Lamiids	Lamiales	Orobanchaceae	0	0	?		Orobanche fasciculata. In: http://www.plantillustrations.org/illustration.php?id_illustration=57442; Hooker, W.J., Flora boreali-americana, or, the botany of the northern parts of British America (1829-1840) Fl. Bor.-Amer. (Hooker); vol. 2; t.170; accessed 2025-07-22.	WFO (2025): Orobanche fasciculata. https://worldfloraonline.org/taxon/wfo-4000027206; accessed 2025-07-22.
Pedicularis foliosa	Lamiids	Lamiales	Orobanchaceae	0	0	0		Auer W. 2020. Pedicularis foliosa. In: PalDat - A palynological database. https://www.paldat.org/pub/Pedicularis_foliosa/304520; accessed 2025-07-22	Pedicularis foliosa. In iFLora: https://www.i-flora.com/en/the-smartphone-apps/iflora-alpenpflanzen/arten/art/show/pedicularis-foliosa-1.html; accessed 2025-07-22
Pterygiella duclouxii	Lamiids	Lamiales	Orobanchaceae	0	?	0		WFO (2025): Pterygiella duclouxii. https://worldfloraonline.org/taxon/wfo-4000032051; accessed 2025-07-22.	Pterygiella duclouxii. In: https://www.zhiwutong.com/dan_tu/25/20311.htm; accessed 2025-07-22.
Rehmannia glutinosa	Lamiids	Lamiales	Orobanchaceae	0	0	0		Halbritter H. 2016. Rehmannia glutinosa. In: PalDat - A palynological database. https://www.paldat.org/pub/Rehmannia_glutinosa/301407; accessed 2025-07-22	Rehmannia glutinosa. In: http://www.plantillustrations.org/illustration.php?id_illustration=389528; Engler, H.G.A., natürlichen Pflanzenfamilien (1887-1915) Nat. Pflanzenfam.; vol. 4; p.89 f. 39N; accessed 2025-07-22.
Schwalbea americana	Lamiids	Lamiales	Orobanchaceae	0	?	?		WFO (2025): Schwalbea americana. https://worldfloraonline.org/taxon/wfo-4000034636; accessed 2025-07-22.
Striga asiatica	Lamiids	Lamiales	Orobanchaceae	0	?	?		Striga asiatica. In Flora of China. eFloras. http://www.efloras.org/object_page.aspx?object_id=3807&flora_id=2; accessed 2025-07-22.
Triaenophora rupestris	Lamiids	Lamiales	Orobanchaceae	0	0	?		Triaenophora rupestris. In: http://www.plantillustrations.org/illustration.php?id_illustration=4704; Curtis, W., Botanical Magazine (1787-1948) Bot. Mag.; vol. 117; t. 7191; accessed 2025-07-22.
Paulownia tomentosa	Lamiids	Lamiales	Paulowniaceae	0	0	0		Halbritter H., Auer W. 2021. Paulownia tomentosa. In: PalDat - A palynological database. https://www.paldat.org/pub/Paulownia_tomentosa/306310; accessed 2025-07-22	Paulownia tomentosa. In: http://www.plantillustrations.org/illustration.php?id_illustration=194360; Orbigny, C.V.D. d’ , Dictionnaire universel d’histoire naturelle, plates vol. 3 (1841-1849) Dict. Univ. Hist. Nat.; t. 50; accessed 2025-07-22
Sesamum indicum	Lamiids	Lamiales	Pedaliaceae	0	0	0		Kadereit, J. W. (Ed.). (2004). Flowering Plants. Dicotyledons: Lamiales (except Acanthaceae including Avicenniaceae) (Vol. 7, pp. i–ix, 1–478). In K. Kubitzki (Series Ed.), The Families and Genera of Vascular Plants (Vol. 7). Springer-Verlag. https://doi.org/10.1007/978-3-642-18617-2	Heigl H. 2021. Sesamum indicum. In: PalDat - A palynological database. https://www.paldat.org/pub/Sesamum_indicum/305573; accessed 2025-07-22
Uncarina grandidieri	Lamiids	Lamiales	Pedaliaceae	0	0	0		Kadereit, J. W. (Ed.). (2004). Flowering Plants. Dicotyledons: Lamiales (except Acanthaceae including Avicenniaceae) (Vol. 7, pp. i–ix, 1–478). In K. Kubitzki (Series Ed.), The Families and Genera of Vascular Plants (Vol. 7). Springer-Verlag. https://doi.org/10.1007/978-3-642-18617-2
Peltanthera floribunda	Lamiids	Lamiales	Peltantheraceae	0	0	?		WFO (2025): Peltanthera floribunda. https://worldfloraonline.org/taxon/wfo-0001073963; accessed 2025-07-22.
Mimulus aurantiacus	Lamiids	Lamiales	Phrymaceae	0	0	0		Kadereit, J. W. (Ed.). (2004). Flowering Plants. Dicotyledons: Lamiales (except Acanthaceae including Avicenniaceae) (Vol. 7, pp. i–ix, 1–478). In K. Kubitzki (Series Ed.), The Families and Genera of Vascular Plants (Vol. 7). Springer-Verlag. https://doi.org/10.1007/978-3-642-18617-2	Stebler Th., Mimulus aurantiacus, In: Pollen-Wiki https://pollen.tstebler.ch/MediaWiki/index.php?title=Mimulus_aurantiacus&mobileaction=toggle_view_desktop; accessed 2025-07-09.
Phryma leptostachya	Lamiids	Lamiales	Phrymaceae	0	0	0		Kadereit, J. W. (Ed.). (2004). Flowering Plants. Dicotyledons: Lamiales (except Acanthaceae including Avicenniaceae) (Vol. 7, pp. i–ix, 1–478). In K. Kubitzki (Series Ed.), The Families and Genera of Vascular Plants (Vol. 7). Springer-Verlag. https://doi.org/10.1007/978-3-642-18617-2	Halbritter H. 2016. Phryma leptostachya. In: PalDat - A palynological database. https://www.paldat.org/pub/Phryma_leptostachya/302204; accessed 2025-07-22
Angelonia pubescens	Lamiids	Lamiales	Plantaginaceae	0	0	?		Kadereit, J. W. (Ed.). (2004). Flowering Plants. Dicotyledons: Lamiales (except Acanthaceae including Avicenniaceae) (Vol. 7, pp. i–ix, 1–478). In K. Kubitzki (Series Ed.), The Families and Genera of Vascular Plants (Vol. 7). Springer-Verlag. https://doi.org/10.1007/978-3-642-18617-2
Antirrhinum majus	Lamiids	Lamiales	Plantaginaceae	0	0	0		Kadereit, J. W. (Ed.). (2004). Flowering Plants. Dicotyledons: Lamiales (except Acanthaceae including Avicenniaceae) (Vol. 7, pp. i–ix, 1–478). In K. Kubitzki (Series Ed.), The Families and Genera of Vascular Plants (Vol. 7). Springer-Verlag. https://doi.org/10.1007/978-3-642-18617-2	Halbritter H. 2016. Antirrhinum majus. In: PalDat - A palynological database. https://www.paldat.org/pub/Antirrhinum_majus/300890; accessed 2025-07-22
Gratiola pilosa	Lamiids	Lamiales	Plantaginaceae	0	0	?		Kadereit, J. W. (Ed.). (2004). Flowering Plants. Dicotyledons: Lamiales (except Acanthaceae including Avicenniaceae) (Vol. 7, pp. i–ix, 1–478). In K. Kubitzki (Series Ed.), The Families and Genera of Vascular Plants (Vol. 7). Springer-Verlag. https://doi.org/10.1007/978-3-642-18617-2
Plantago lanceolata	Lamiids	Lamiales	Plantaginaceae	0	0	0		Kadereit, J. W. (Ed.). (2004). Flowering Plants. Dicotyledons: Lamiales (except Acanthaceae including Avicenniaceae) (Vol. 7, pp. i–ix, 1–478). In K. Kubitzki (Series Ed.), The Families and Genera of Vascular Plants (Vol. 7). Springer-Verlag. https://doi.org/10.1007/978-3-642-18617-2	Halbritter H., Ulrich S., Heigl H. 2020. Plantago lanceolata. In: PalDat - A palynological database. https://www.paldat.org/pub/Plantago_lanceolata/304542; accessed 2025-07-22
Veronica anagallisaquatica	Lamiids	Lamiales	Plantaginaceae	0	0	0		Kadereit, J. W. (Ed.). (2004). Flowering Plants. Dicotyledons: Lamiales (except Acanthaceae including Avicenniaceae) (Vol. 7, pp. i–ix, 1–478). In K. Kubitzki (Series Ed.), The Families and Genera of Vascular Plants (Vol. 7). Springer-Verlag. https://doi.org/10.1007/978-3-642-18617-2	Ulrich S., Auer W. 2020. Veronica anagallis-aquatica. In: PalDat - A palynological database. https://www.paldat.org/pub/Veronica_anagallis-aquatica/304505; accessed 2025-07-22
Plocosperma buxifolium	Lamiids	Lamiales	Plocospermataceae	0	0	?		Kadereit, J. W. (Ed.). (2004). Flowering Plants. Dicotyledons: Lamiales (except Acanthaceae including Avicenniaceae) (Vol. 7, pp. i–ix, 1–478). In K. Kubitzki (Series Ed.), The Families and Genera of Vascular Plants (Vol. 7). Springer-Verlag. https://doi.org/10.1007/978-3-642-18617-2
Exarata chocoensis	Lamiids	Lamiales	Schlegeliaceae	0	0	?		Exarata chocoensis. In: http://www.plantillustrations.org/illustration.php?id_illustration=273733; Annals of the Missouri Botanical Garden (1914-2013) Ann. Missouri Bot. Gard.; vol. 83; p. 460; accessed 2025-07-22.
Schlegelia fuscata	Lamiids	Lamiales	Schlegeliaceae	0	0	?		WFO (2025): Schlegelia fuscata. https://worldfloraonline.org/taxon/wfo-0000779545; accessed 2025-07-22.
Aptosimum indivisum	Lamiids	Lamiales	Scrophulariaceae	0	0	?		Aptosimum indivisum. In: http://www.plantillustrations.org/illustration.php?id_illustration=230496; Baillon, H.E., Histoire des plantes (1866-1895) Hist. Pl.; vol. 9; p. 367 f. 482-483; accessed 2025-07-22.
Buddleja davidii	Lamiids	Lamiales	Scrophulariaceae	0	0	0		Stebler Th., Buddleja davidii, In: Pollen-Wiki https://pollen.tstebler.ch/MediaWiki/index.php?title=Buddleja_davidii; accessed 2025-07-22.	Buddleja davidii. In: http://www.plantillustrations.org/illustration.php?id_illustration=11021; Curtis, W., Botanical Magazine (1787-1948) Bot. Mag.; vol. 124; t. 7609; accessed 2025-07-22.	Buddleja davidii. In Flora of China. eFloras. http://www.efloras.org/florataxon.aspx?flora_id=2&taxon_id=200017825; accessed 2025-07-22.
Diascia unilabiata	Lamiids	Lamiales	Scrophulariaceae	0	0	0		Diascia unilabiate. In: http://www.plantillustrations.org/illustration.php?id_illustration=276291; Annals of the Missouri Botanical Garden (1914-2013) Ann. Missouri Bot. Gard.; vol. 76; p. 1154 f. 5; accessed 2025-07-22.	Mosyakin, S. L., & Tsymbalyuk, Z. M. (2017). Pollen morphology of the tribe Hemimerideae: possible evidence of ancestral pollen types and parallel evolution in the basalmost clade of Scrophulariaceae s.str. Willdenowia, 47(1), 15–27. https://doi.org/10.3372/wi.47.47102
Leucophyllum frutescens	Lamiids	Lamiales	Scrophulariaceae	0	0	?		Leucophyllum frutescens. In: http://www.plantillustrations.org/illustration.php?id_illustration=230497; Baillon, H.E., Histoire des plantes (1866-1895) Hist. Pl.; vol. 9; p. 368 f. 485-486; accessed 2025-07-22.
Limosella aquatica	Lamiids	Lamiales	Scrophulariaceae	0	0	0		Limosella aquatica. In: http://www.plantillustrations.org/illustration.php?id_illustration=397182; Nees von Esenbeck, T.F.L., Spenner, F.KL., Putterlick, A., Genera plantarum florae germanicae (1835-1860) Gen. Fl. Germ.; vol. 5; accessed 2025-07-22.
Myoporum mauritianum	Lamiids	Lamiales	Scrophulariaceae	?	?	?
Verbascum thapsus	Lamiids	Lamiales	Scrophulariaceae	0	0	0		Willis, Kathy J (2017). Verbascum thapsus. Digitised palynological slide. In: European Reference Collection (Version 1). https://globalpollenproject.org/Taxon/ID/ba5c587b-513e-47e3-938f-f106c072f67a; accessed 2025-07-15.	Verbascum thapsus. In: http://www.plantillustrations.org/illustration.php?id_illustration=384135; Engler, H.G.A., natürlichen Pflanzenfamilien (1887-1915) Nat. Pflanzenfam.; vol. 4; p.50 f. 23; accessed 2025-07-15.
Euthystachys abbreviata	Lamiids	Lamiales	Stilbaceae	?	?	?
Halleria lucida	Lamiids	Lamiales	Stilbaceae	0	0	0		Kadereit, J. W. (Ed.). (2004). Flowering Plants. Dicotyledons: Lamiales (except Acanthaceae including Avicenniaceae) (Vol. 7, pp. i–ix, 1–478). In K. Kubitzki (Series Ed.), The Families and Genera of Vascular Plants (Vol. 7). Springer-Verlag. https://doi.org/10.1007/978-3-642-18617-2	Halleria lucida. In: http://www.plantillustrations.org/illustration.php?id_illustration=350096; Lamarck, J.B.P.A. de Monet de, Poiret, J.L.M., Tableau encyclopedique et methodique des trois règnes de la nature, Botanique. Illustration des genres (1791-1823) Tabl. Encycl.; vol. 3; t. 546; accessed 2025-07-15.	Willis, Kathy J (2017). Halleria lucida. Digitised palynological slide. In: European Reference Collection (Version 1). https://globalpollenproject.org/Reference/de35675e-55b9-4798-a3f0-e7a57c174c8a/NMK%201014; accessed 2025-07-15.
Polypremum procumbens	Lamiids	Lamiales	Tetrachondraceae	0	0	?		Kadereit, J. W. (Ed.). (2004). Flowering Plants. Dicotyledons: Lamiales (except Acanthaceae including Avicenniaceae) (Vol. 7, pp. i–ix, 1–478). In K. Kubitzki (Series Ed.), The Families and Genera of Vascular Plants (Vol. 7). Springer-Verlag. https://doi.org/10.1007/978-3-642-18617-2
Tetrachondra patagonica	Lamiids	Lamiales	Tetrachondraceae	?	?	?
Thomandersia hensii	Lamiids	Lamiales	Thomandersiaceae	0	0	0		Willis, Kathy J (2017). Thomandersia hensii. Digitised palynological slide. In: European Reference Collection (Version 1). https://globalpollenproject.org/Reference/de35675e-55b9-4798-a3f0-e7a57c174c8a/GPP9; accessed 2025-07-15.	Thomandersia hensii. In: http://www.plantillustrations.org/illustration.php?id_illustration=323152; Wildeman, E. de, Durand, T., Annales du musée du Congo, Botanique, sér. 1 [Illustrations de la flore du Congo] (1889-1902) Ann. Mus. Congo, Bot., sér. 1; vol. 1; t. 77; accessed 2025-07-15.	Wortley, A. H., Harris, D. J., & Scotland, R. W. (2007). On the Taxonomy and Phylogenetic Position of Thomandersia. Systematic Botany, 32(2), 415–444. Doi:10.1600/036364407781179716
Thomandersia laurifolia	Lamiids	Lamiales	Thomandersiaceae	0	0	?		Wortley, A. H., Harris, D. J., & Scotland, R. W. (2007). On the Taxonomy and Phylogenetic Position of Thomandersia. Systematic Botany, 32(2), 415–444. Doi:10.1600/036364407781179716
Junellia succulentifolia	Lamiids	Lamiales	Verbenaceae	0	0	?		Kadereit, J. W. (Ed.). (2004). Flowering Plants. Dicotyledons: Lamiales (except Acanthaceae including Avicenniaceae) (Vol. 7, pp. i–ix, 1–478). In K. Kubitzki (Series Ed.), The Families and Genera of Vascular Plants (Vol. 7). Springer-Verlag. https://doi.org/10.1007/978-3-642-18617-2	Peralta, P., Múlgura de Romero, M. E., Denham, S. S., & Botta, S. M. (2008). Revisión del Género Junellia (Verbenaceae)1,2. Annals of the Missouri Botanical Garden, 95(2), 338–390. Doi:10.3417/2004167
Petrea volubilis	Lamiids	Lamiales	Verbenaceae	0	0	0		Yang, L.-E., Lu, L., Burgess, K. S., Wang, H., Li, D.-Z., & Swenson, N. G. (2020). Evolution of angiosperm pollen: 8. Lamiids. Annals of the Missouri Botanical Garden, 105(3), 323–376. https://doi.org/10.3417/2020500	Halbritter H., Buchner R. 2016. Petrea volubilis. In: PalDat - A palynological database. https://www.paldat.org/pub/Petrea_volubilis/302376; accessed 2025-07-21	Petrea volubilis. In: http://www.plantillustrations.org/illustration.php?id_illustration=230682; Baillon, H.E., Histoire des plantes (1866-1895) Hist. Pl. Vol. 11; p.80 f. 78-81; accessed 2025-07-21
Metteniusa tessmanniana	Lamiids	Metteniusales	Metteniusaceae	0	?	?		WFO (2025): Metteniusa tessmanniana. https://worldfloraonline.org/taxon/wfo-0000373714; accessed 2025-07-22.
Platea latifolia	Lamiids	Metteniusales	Metteniusaceae	?	?	?
X Icacinanthium tainiaphorum	Lamiids	Paleogene	?	0	?	0		Del Rio, C., Haevermans, T., & De Franceschi, D. (2017). First record of an Icacinaceae Miers fossil flower from Le Quesnoy (Ypresian, France) amber. Scientific Reports, 7, Article 11099. https://doi.org/10.1038/s41598-017-11536-y
Cuscuta cuspidata	Lamiids	Solanales	Convolvulaceae	0	0	?		Cuscuta cuspidate. In: http://www.plantillustrations.org/illustration.php?id_illustration=432514; Correll, D.S., Correll, H.B., Aquatic and wetland plants of southwestern United States (1972) Aquatic Wetl. Pl. SW U.S.; f. 641; accessed 2025-07-25.
Dinetus truncatus	Lamiids	Solanales	Convolvulaceae	?	0	?		WFO (2025): Dinetus truncatus. https://worldfloraonline.org/taxon/wfo-4000011797; accessed 2025-07-22.
Erycibe coccinea	Lamiids	Solanales	Convolvulaceae	?	0	?		Erycibe coccinea. In Australian Tropical Rainforest Plants. https://apps.lucidcentral.org/rainforest/text/entities/erycibe_coccinea.htm; accessed 2025-07-15.
Evolvulus nuttallianus	Lamiids	Solanales	Convolvulaceae	0	0	?		Evolvulus nuttallianus. In: Wikipedia. https://es.m.wikipedia.org/wiki/Archivo:Evolvulus_nuttallianus.jpg; accessed 2025-07-25.	Evolvulus nuttallianus. In Flora of North America. eFloras. http://www.efloras.org/florataxon.aspx?flora_id=1&taxon_id=242416549; accessed 2025-07-22.
Humbertia madagascariensis	Lamiids	Solanales	Convolvulaceae	0	0	0		Humbertia madagascariensis. In: http://www.plantillustrations.org/illustration.php?id_illustration=366197; Bulletin du Muséum National d’Histoire Naturelle Section B, Adansonia, botanique, phytochimie (1981-1996) Bull. Mus. Natl. Hist. Nat., B, Adansonia; vol. 14; p. 250 f. 11.2; accessed 2025-07-22.	Willis, Kathy J (2017). Humbertia madagascariensis. Digitised palynological slide. In: European Reference Collection (Version 1). https://globalpollenproject.org/Taxon/Convolvulaceae/Humbertia; accessed 2025-07-22.
Ipomoea alba	Lamiids	Solanales	Convolvulaceae	0	0	0		Willis, Kathy J (2017). Ipomoea alba. Digitised palynological slide. In: European Reference Collection (Version 1). https://globalpollenproject.org/Reference/6c52dca0-3e32-44e1-9462-a17f542cd258/GPP91; accessed 2025-07-22.	Ipomoea alba. In: http://www.plantillustrations.org/illustration.php?id_illustration=44918; Flore de Madagascar et des Comores (1936-2012) Fl. Madag.; vol. 171; p. 167; accessed 2025-07-22.
Hydrolea corymbosa	Lamiids	Solanales	Hydroleaceae	?	?	?		Kadereit, J. W., & Bittrich, V. (Eds.). (2016). Flowering Plants. Eudicots: Aquifoliales, Boraginales, Bruniales, Dipsacales, Escalloniales, Garryales, Paracryphiales, Solanales (except Convolvulaceae), Icacinaceae, Metteniusaceae, Vahliaceae (Vol. 14). In K. Kubitzki (Series Ed.), The Families and Genera of Vascular Plants (Vol. 14, pp. i–xiv, 1–412). Springer Nature. https://doi.org/10.1007/978…
Hydrolea ovata	Lamiids	Solanales	Hydroleaceae	0	0	?		Kadereit, J. W., & Bittrich, V. (Eds.). (2016). Flowering Plants. Eudicots: Aquifoliales, Boraginales, Bruniales, Dipsacales, Escalloniales, Garryales, Paracryphiales, Solanales (except Convolvulaceae), Icacinaceae, Metteniusaceae, Vahliaceae (Vol. 14). In K. Kubitzki (Series Ed.), The Families and Genera of Vascular Plants (Vol. 14, pp. i–xiv, 1–412). Springer Nature. https://doi.org/10.1007/978…	Hydrolea ovata. In: http://www.plantillustrations.org/illustration.php?id_illustration=335455; Mémoires de la Société de physique et d’histoire naturelle de Genève Mém. Soc. Phys. Genève; vol. 6; t. 1; accessed 2025-07-22.
Kaliphora madagascariensis	Lamiids	Solanales	Montiniaceae	?	0	?		Kadereit, J. W., & Bittrich, V. (Eds.). (2016). Flowering Plants. Eudicots: Aquifoliales, Boraginales, Bruniales, Dipsacales, Escalloniales, Garryales, Paracryphiales, Solanales (except Convolvulaceae), Icacinaceae, Metteniusaceae, Vahliaceae (Vol. 14). In K. Kubitzki (Series Ed.), The Families and Genera of Vascular Plants (Vol. 14, pp. i–xiv, 1–412). Springer Nature. https://doi.org/10.1007/978…	Kaliphora madagascariensis. In: http://www.plantillustrations.org/illustration.php?id_illustration=43353; Flore de Madagascar et des Comores (1936-2012) Fl. Madag.; vol. 158; p. 15; accessed 2025-07-22.
Montinia caryophyllacea	Lamiids	Solanales	Montiniaceae	?	0	0		De Craene, L. P. R., & Smets, E. F. (1998). The questionable relationship of Montinia (Montiniaceae): Evidence from floral development and anatomical study. American Journal of Botany, 85(11), 1657–1667. https://doi.org/10.2307/2656868
Anthocercis viscosa	Lamiids	Solanales	Solanaceae	0	?	0		Kadereit, J. W., & Bittrich, V. (Eds.). (2016). Flowering Plants. Eudicots: Aquifoliales, Boraginales, Bruniales, Dipsacales, Escalloniales, Garryales, Paracryphiales, Solanales (except Convolvulaceae), Icacinaceae, Metteniusaceae, Vahliaceae (Vol. 14). In K. Kubitzki (Series Ed.), The Families and Genera of Vascular Plants (Vol. 14, pp. i–xiv, 1–412). Springer Nature. https://doi.org/10.1007/978…	Anthocercis viscosa. In: http://www.plantillustrations.org/illustration.php?id_illustration=31969; Miers, J., Illustrations of South American plants (1849-1857) Ill. S. Amer. Pl.; vol. 2; t. 82; accessed 2025-07-25.	APSA Members (2007). Anthocercis viscosa. In: The Australasian Pollen and Spore Atlas V1.0. Australian National University. https://apsa.anu.edu.au/samples/sample.php?id=261-6-6; accessed 2025-07-25.
Benthamiella patagonica	Lamiids	Solanales	Solanaceae	0	0	?		Kadereit, J. W., & Bittrich, V. (Eds.). (2016). Flowering Plants. Eudicots: Aquifoliales, Boraginales, Bruniales, Dipsacales, Escalloniales, Garryales, Paracryphiales, Solanales (except Convolvulaceae), Icacinaceae, Metteniusaceae, Vahliaceae (Vol. 14). In K. Kubitzki (Series Ed.), The Families and Genera of Vascular Plants (Vol. 14, pp. i–xiv, 1–412). Springer Nature. https://doi.org/10.1007/978…	Benthamiella patagonica. In: http://www.plantillustrations.org/illustration.php?id_illustration=61167; Hooker, W.J., Hooker, J.D., Icones Plantarum [Hooker’s Icones plantarum] (1837-1922) Icon. Pl.; vol. 27; t. 2636; accessed 2025-07-25.
Brunfelsia americana	Lamiids	Solanales	Solanaceae	0	0	0		Kadereit, J. W., & Bittrich, V. (Eds.). (2016). Flowering Plants. Eudicots: Aquifoliales, Boraginales, Bruniales, Dipsacales, Escalloniales, Garryales, Paracryphiales, Solanales (except Convolvulaceae), Icacinaceae, Metteniusaceae, Vahliaceae (Vol. 14). In K. Kubitzki (Series Ed.), The Families and Genera of Vascular Plants (Vol. 14, pp. i–xiv, 1–412). Springer Nature. https://doi.org/10.1007/978…	Brunfelsia americana. In: http://www.plantillustrations.org/illustration.php?id_illustration=84720; Swartz, O.P., Observationes botanicae (1791) Observ. Bot. (Swartz); t. 4; accessed 2025-07-25.	Stebler Th., Brunfelsia americana, In: Pollen-Wiki https://pollen.tstebler.ch/MediaWiki/index.php?title=Brunfelsia_americana; accessed 2025-07-22.
Cestrum nocturnum	Lamiids	Solanales	Solanaceae	0	0	0		Kadereit, J. W., & Bittrich, V. (Eds.). (2016). Flowering Plants. Eudicots: Aquifoliales, Boraginales, Bruniales, Dipsacales, Escalloniales, Garryales, Paracryphiales, Solanales (except Convolvulaceae), Icacinaceae, Metteniusaceae, Vahliaceae (Vol. 14). In K. Kubitzki (Series Ed.), The Families and Genera of Vascular Plants (Vol. 14, pp. i–xiv, 1–412). Springer Nature. https://doi.org/10.1007/978…	Cestrum nocturnum. In: http://www.plantillustrations.org/illustration.php?id_illustration=273941; Annals of the Missouri Botanical Garden (1914-2013) Ann. Missouri Bot. Gard.; vol. 85; p. 317; accessed 2025-07-25.	Halbritter H. 2016. Cestrum nocturnum. In: PalDat - A palynological database. https://www.paldat.org/pub/Cestrum_nocturnum/302572; accessed 2025-07-25
Combera paradoxa	Lamiids	Solanales	Solanaceae	0	0	0		Kadereit, J. W., & Bittrich, V. (Eds.). (2016). Flowering Plants. Eudicots: Aquifoliales, Boraginales, Bruniales, Dipsacales, Escalloniales, Garryales, Paracryphiales, Solanales (except Convolvulaceae), Icacinaceae, Metteniusaceae, Vahliaceae (Vol. 14). In K. Kubitzki (Series Ed.), The Families and Genera of Vascular Plants (Vol. 14, pp. i–xiv, 1–412). Springer Nature. https://doi.org/10.1007/978…	POWO (2025). Combera paradoxa. In Plants of the World Online. Facilitated by the Royal Botanic Gardens, Kew https://powo.science.kew.org/taxon/urn:lsid:ipni.org:names:815414-1; accessed 2025-07-22.	Finot, V. L., Marticorena, C., & Marticorena, A. (2018). Pollen grain morphology of Nolana L. (Solanaceae: Nolanoideae: Nolaneae) and related genera of southern South American Solanaceae. Grana, 57(6), 415–455. https://doi.org/10.1080/00173134.2018.1458897
Duckeodendron cestroides	Lamiids	Solanales	Solanaceae	?	0	?		Kadereit, J. W., & Bittrich, V. (Eds.). (2016). Flowering Plants. Eudicots: Aquifoliales, Boraginales, Bruniales, Dipsacales, Escalloniales, Garryales, Paracryphiales, Solanales (except Convolvulaceae), Icacinaceae, Metteniusaceae, Vahliaceae (Vol. 14). In K. Kubitzki (Series Ed.), The Families and Genera of Vascular Plants (Vol. 14, pp. i–xiv, 1–412). Springer Nature. https://doi.org/10.1007/978…	Fay, M. F., Olmstead, R. G., Richardson, J. E., Santiago-Valentin, E., & Olmstead, W. W. (1998). Molecular data support the inclusion of Duckeodendron cestroides in Solanaceae. Kew Bulletin, 53(1), 203–212. https://doi.org/10.2307/2656868
Goetzea elegans	Lamiids	Solanales	Solanaceae	0	0	?		Kadereit, J. W., & Bittrich, V. (Eds.). (2016). Flowering Plants. Eudicots: Aquifoliales, Boraginales, Bruniales, Dipsacales, Escalloniales, Garryales, Paracryphiales, Solanales (except Convolvulaceae), Icacinaceae, Metteniusaceae, Vahliaceae (Vol. 14). In K. Kubitzki (Series Ed.), The Families and Genera of Vascular Plants (Vol. 14, pp. i–xiv, 1–412). Springer Nature. https://doi.org/10.1007/978…	Goetzea elegans. In: http://www.plantillustrations.org/illustration.php?id_illustration=379278; Schlechtendal, D.F.L. von, Linnaea (1826-1882) Linnaea; vol. 5; t. 8; accessed 2025-07-22.	Caraballo‑Ortiz, M. A., & Santiago‑Valentín, E. (2011). The breeding system and effectiveness of introduced and native pollinators of the endangered tropical tree Goetzea elegans (Solanaceae). Journal of Pollination Ecology, 4, 26–33. https://doi.org/10.26786/1920-7603(2011)5
Heteranthia decipiens	Lamiids	Solanales	Solanaceae	0	0	0		Kadereit, J. W., & Bittrich, V. (Eds.). (2016). Flowering Plants. Eudicots: Aquifoliales, Boraginales, Bruniales, Dipsacales, Escalloniales, Garryales, Paracryphiales, Solanales (except Convolvulaceae), Icacinaceae, Metteniusaceae, Vahliaceae (Vol. 14). In K. Kubitzki (Series Ed.), The Families and Genera of Vascular Plants (Vol. 14, pp. i–xiv, 1–412). Springer Nature. https://doi.org/10.1007/978…	Heteranthia decipiens. In: http://www.plantillustrations.org/illustration.php?id_illustration=308129; Wawra von Fernsee, H., botanischen Ergebnisse der Reise Seiner Majestät des Kaisers von Mexico Maximilian I. nach Brasilien (1866) Bot. Ergebn.; t. 64; accessed 2025-07-22.	Santos, F. A. R. dos, & Melhem, T. S. (1998). Palinologia de Heteranthia decipiens Nees & Mart. (Scrophulariaceae ou Solanaceae?). Polibotánica, (8), 21–27. https://polibotanica.mx/index.php/polibotanica/article/view/638
Metternichia princeps	Lamiids	Solanales	Solanaceae	?	0	?		Kadereit, J. W., & Bittrich, V. (Eds.). (2016). Flowering Plants. Eudicots: Aquifoliales, Boraginales, Bruniales, Dipsacales, Escalloniales, Garryales, Paracryphiales, Solanales (except Convolvulaceae), Icacinaceae, Metteniusaceae, Vahliaceae (Vol. 14). In K. Kubitzki (Series Ed.), The Families and Genera of Vascular Plants (Vol. 14, pp. i–xiv, 1–412). Springer Nature. https://doi.org/10.1007/978…	Metternichia princeps. In botanicus. Missouri Botanical Garden: http://www.botanicus.org/page/467503; accessed 2025-07-22.
Nicotiana tabacum	Lamiids	Solanales	Solanaceae	0	0	0		Kadereit, J. W., & Bittrich, V. (Eds.). (2016). Flowering Plants. Eudicots: Aquifoliales, Boraginales, Bruniales, Dipsacales, Escalloniales, Garryales, Paracryphiales, Solanales (except Convolvulaceae), Icacinaceae, Metteniusaceae, Vahliaceae (Vol. 14). In K. Kubitzki (Series Ed.), The Families and Genera of Vascular Plants (Vol. 14, pp. i–xiv, 1–412). Springer Nature. https://doi.org/10.1007/978…	Nicotiana tabacum. In: http://www.plantillustrations.org/illustration.php?id_illustration=195008; Botanische wandplaten Botanische wandplaten; accessed 2025-07-22.	Halbritter H., Heigl H., Schneider H. 2020. Nicotiana tabacum. In: PalDat - A palynological database. https://www.paldat.org/pub/Nicotiana_tabacum/304471; accessed 2025-07-25
Nolana humifusa	Lamiids	Solanales	Solanaceae	0	0	0		Kadereit, J. W., & Bittrich, V. (Eds.). (2016). Flowering Plants. Eudicots: Aquifoliales, Boraginales, Bruniales, Dipsacales, Escalloniales, Garryales, Paracryphiales, Solanales (except Convolvulaceae), Icacinaceae, Metteniusaceae, Vahliaceae (Vol. 14). In K. Kubitzki (Series Ed.), The Families and Genera of Vascular Plants (Vol. 14, pp. i–xiv, 1–412). Springer Nature. https://doi.org/10.1007/978…	Finot, V. L., Marticorena, C., & Marticorena, A. (2018). Pollen grain morphology of Nolana L. (Solanaceae: Nolanoideae: Nolaneae) and related genera of southern South American Solanaceae. Grana, 1–41. Doi:10.1080/00173134.2018.1458897	Nolana humifusa. In: https://www.biolib.cz/en/image/dir1254/id138206/?viewall=1&colorflt=!V; accessed 2025-07-22.
Petunia axillaris	Lamiids	Solanales	Solanaceae	0	0	?		Kadereit, J. W., & Bittrich, V. (Eds.). (2016). Flowering Plants. Eudicots: Aquifoliales, Boraginales, Bruniales, Dipsacales, Escalloniales, Garryales, Paracryphiales, Solanales (except Convolvulaceae), Icacinaceae, Metteniusaceae, Vahliaceae (Vol. 14). In K. Kubitzki (Series Ed.), The Families and Genera of Vascular Plants (Vol. 14, pp. i–xiv, 1–412). Springer Nature. https://doi.org/10.1007/978…	Petunia axillaris. In: http://www.plantillustrations.org/illustration.php?id_illustration=509008; Annales du muséum national d’histoire naturelle. Paris (1802-1813) Ann. Mus. Natl. Hist. Nat.; vol. 2; t. 42 f.2; accessed 2025-07-22.
Salpiglossis sinuata	Lamiids	Solanales	Solanaceae	0	0	0	tetrad	Kadereit, J. W., & Bittrich, V. (Eds.). (2016). Flowering Plants. Eudicots: Aquifoliales, Boraginales, Bruniales, Dipsacales, Escalloniales, Garryales, Paracryphiales, Solanales (except Convolvulaceae), Icacinaceae, Metteniusaceae, Vahliaceae (Vol. 14). In K. Kubitzki (Series Ed.), The Families and Genera of Vascular Plants (Vol. 14, pp. i–xiv, 1–412). Springer Nature. https://doi.org/10.1007/978…	Salpiglossis sinuate. In: http://www.plantillustrations.org/illustration.php?id_illustration=280506; Ruíz López, H., Pavon, J.A., Flora Peruviana, et Chilensis (1798-1802) Fl. Peruv.; vol. 5; t. 515; accessed 2025-07-22.	Finot, V. L., Marticorena, C., & Marticorena, A. (2018). Pollen grain morphology of Nolana L. (Solanaceae: Nolanoideae: Nolaneae) and related genera of southern South American Solanaceae. Grana, 1–41. Doi:10.1080/00173134.2018.1458897
Schizanthus grahamii	Lamiids	Solanales	Solanaceae	0	0	?		Kadereit, J. W., & Bittrich, V. (Eds.). (2016). Flowering Plants. Eudicots: Aquifoliales, Boraginales, Bruniales, Dipsacales, Escalloniales, Garryales, Paracryphiales, Solanales (except Convolvulaceae), Icacinaceae, Metteniusaceae, Vahliaceae (Vol. 14). In K. Kubitzki (Series Ed.), The Families and Genera of Vascular Plants (Vol. 14, pp. i–xiv, 1–412). Springer Nature. https://doi.org/10.1007/978…	POWO (2025). Schizanthus grahamii. In Plants of the World Online. Facilitated by the Royal Botanic Gardens, Kew https://powo.science.kew.org/taxon/urn:lsid:ipni.org:names:817900-1/images; accessed 2025-07-22.
Schizanthus pinnatus	Lamiids	Solanales	Solanaceae	0	0	0		Kadereit, J. W., & Bittrich, V. (Eds.). (2016). Flowering Plants. Eudicots: Aquifoliales, Boraginales, Bruniales, Dipsacales, Escalloniales, Garryales, Paracryphiales, Solanales (except Convolvulaceae), Icacinaceae, Metteniusaceae, Vahliaceae (Vol. 14). In K. Kubitzki (Series Ed.), The Families and Genera of Vascular Plants (Vol. 14, pp. i–xiv, 1–412). Springer Nature. https://doi.org/10.1007/978…	Schizanthus pinnatus. In: http://www.plantillustrations.org/illustration.php?id_illustration=230492; Baillon, H.E., Histoire des plantes (1866-1895) Hist. Pl.; vol. 9; p. 362 f. 468-469; accessed 2025-07-22.	Nair, P. K. K., & Khan, H. A. (1963). Fungal infection on the pollen grains of Schizanthus pinnatus Ruiz and Pav. Nature, 200, 1335–1336. https://doi.org/10.1038/2001335a0
Schwenckia americana	Lamiids	Solanales	Solanaceae	?	?	?
Solanum dulcamara	Lamiids	Solanales	Solanaceae	0	0	0		Kadereit, J. W., & Bittrich, V. (Eds.). (2016). Flowering Plants. Eudicots: Aquifoliales, Boraginales, Bruniales, Dipsacales, Escalloniales, Garryales, Paracryphiales, Solanales (except Convolvulaceae), Icacinaceae, Metteniusaceae, Vahliaceae (Vol. 14). In K. Kubitzki (Series Ed.), The Families and Genera of Vascular Plants (Vol. 14, pp. i–xiv, 1–412). Springer Nature. https://doi.org/10.1007/978…	Solanum dulcamara. In: http://www.plantillustrations.org/illustration.php?id_illustration=231291; Baillon, H.E., Histoire des plantes (1866-1895) Hist. Pl.; vol. 9; p. 282 f. 346-348; accessed 2025-07-22.	POWO (2025). Solanum dulcamara. In Plants of the World Online. Facilitated by the Royal Botanic Gardens, Kew https://powo.science.kew.org/taxon/urn:lsid:ipni.org:names:285213-2/images; accessed 2025-07-22.	Bombosi P., Halbritter H., Heigl H., Svojtka M. 2020. Solanum dulcamara. In: PalDat - A palynological database. https://www.paldat.org/pub/Solanum_dulcamara/304462; accessed 2025-07-25
Sphenoclea zeylanica	Lamiids	Solanales	Sphenocleaceae	0	0	0		Sphenoclea zeylanica. In: http://www.plantillustrations.org/illustration.php?id_illustration=359956; Hutchinson, J., Dalziel, J.M., Keay, R.W.J., Flora of West Tropical Africa (FWTA), 2nd ed. (1954-1972) Fl. W. Trop. Afr., ed. 2; vol. 2; p. 308 f. 272; accessed 2025-07-22.	WFO (2025): Sphenoclea zeylanica. https://worldfloraonline.org/taxon/wfo-0000507981; accessed 2025-07-22.	Halbritter H., Berger A. 2018. Sphenoclea zeylanica. In: PalDat - A palynological database. https://www.paldat.org/pub/Sphenoclea_zeylanica/303317; accessed 2025-07-25
Canella winterana	Magnoliids	Canellales	Canellaceae	0	0	0		Endress, P. K. (2010). The evolution of floral biology in basal angiosperms. Philosophical Transactions of the Royal Society B: Biological Sciences, 365(1539), 411–421.	Wilson, T. K. (1966). The comparative morphology of the Canellaceae. IV. Floral morphology and conclusions. American Journal of Botany, 53(4), 336–343
Cinnamodendron ekmanii	Magnoliids	Canellales	Canellaceae	?	?	?
Drimys winteri	Magnoliids	Canellales	Winteraceae	0	0	0	tetrad	Grímsson, F., Grimm, G. W., Potts, A. J., Zetter, R., & Renner, S. S. (2018). A Winteraceae pollen tetrad from the early Paleocene of western Greenland, and the fossil record of Winteraceae in Laurasia and Gondwana. Journal of Biogeography, 45(3), 567–581. https://doi.org/10.1111/jbi.13154	Endress, P. K., & Igersheim, A. (2000). Gynoecium structure and evolution in basal angiosperms. International Journal of Plant Sciences, 161(Suppl. 6), S211–S223. https://doi.org/10.1086/317572
Takhtajania perrieri	Magnoliids	Canellales	Winteraceae	0	0	0	tetrad	Grímsson, F., Grimm, G. W., Potts, A. J., Zetter, R., & Renner, S. S. (2018). A Winteraceae pollen tetrad from the early Paleocene of western Greenland, and the fossil record of Winteraceae in Laurasia and Gondwana. Journal of Biogeography, 45(3), 567–581. https://doi.org/10.1111/jbi.13154	Endress, P. K., Igersheim, A., Sampson, F. B., & Schatz, G. E. (2000). Floral structure of Takhtajania and its systematic position in Winteraceae. Annals of the Missouri Botanical Garden, 87(3), 347–365. https://doi.org/10.2307/2666194
X Araripia florifera	Magnoliids	EarlyCretaceous	?	0	?	?		Mohr, B. A. R., & Eklund, H. (2003). Araripia florifera, a magnoliid angiosperm from the Lower Cretaceous Crato Formation (Brazil). Review of Palaeobotany and Palynology, 126(1–2), 77–91. https://doi.org/10.1016/S0034-6667(03)00073-4
X Archaeanthus linnenbergeri	Magnoliids	EarlyCretaceous	?	0	?	?		Dilcher, D. L., & Crane, P. R. (1984). Archaeanthus: An early angiosperm from the Cenomanian of the Western Interior of North America. Annals of the Missouri Botanical Garden, 71(2), 351–383. https://doi.org/10.2307/2399030
X Catanthus dolichostemon	Magnoliids	EarlyCretaceous	?	0	?	0		Friis, E. M., Crane, P. R., & Pedersen, K. R. (2020). Catanthus, an extinct magnoliid flower from the Early Cretaceous of Portugal. International Journal of Plant Sciences, 182(1), 28–45. https://doi.org/10.1086/711081
X Cohongarootonia hispida	Magnoliids	EarlyCretaceous	?	0	?	?	1 carpel	von Balthazar, M., Crane, P. R., Pedersen, K. R. & Friis, E. M. (2011): New flowers of Laurales from the Early Cretaceous (Early to Middle Albian) of eastern North America. in Wanntorp, L., Ronse De Craene, L. P. (eds): Flowers on the Tree of Life. Cambridge University Press: 49–87.
X Endressinia brasiliana	Magnoliids	EarlyCretaceous	?	?	?	?		Mohr, B. A. R., & Eklund, H. (2004). Endressinia brasiliana, a magnolialean angiosperm from the Lower Cretaceous Crato Formation (Brazil). International Journal of Plant Sciences, 165(6), 1121–1133. https://doi.org/10.1086/423879
X Jamesrosea burmensis	Magnoliids	EarlyCretaceous	?	0	?	0		Crepet, W. L., Nixon, K. C., Grimaldi, D., & Riccio, M. (2016). A mosaic Lauralean flower from the Early Cretaceous of Myanmar. American Journal of Botany, 103(2), 290–297. https://doi.org/10.3732/ajb.1500393
X Lovellea wintonensis	Magnoliids	EarlyCretaceous	?	0	?	0		Dettmann, M. E., Clifford, H. T., & Peters, M. (2009). Lovellea wintonensis gen. et sp. nov.—Early Cretaceous (late Albian), anatomically preserved, angiospermous flowers and fruits from the Winton Formation, western Queensland, Australia. Cretaceous Research, 30(2), 339–355. https://doi.org/10.1016/j.cretres.2008.07.015
X Mauldinia angustiloba	Magnoliids	EarlyCretaceous	?	0	?	?	1 carpel	Viehofen, A., Hartkopf-Fröder, C., & Friis, E. M. (2008). Inflorescences and flowers of Mauldinia angustiloba sp. nov. (Lauraceae) from middle Cretaceous karst infillings in the Rhenish Massif, Germany. International Journal of Plant Sciences, 169(6), 871–889. https://doi.org/10.1086/589975
X Potomacanthus lobatus	Magnoliids	EarlyCretaceous	?	0	?	?	1 carpel	on Balthazar, M., Pedersen, K. R., Crane, P. R., Stampanoni, M., & Friis, E. M. (2007). Potomacanthus lobatus gen. et sp. nov., a new flower of probable Lauraceae from the Early Cretaceous (Early to Middle Albian) of eastern North America. American Journal of Botany, 94(12), 2041–2053. https://doi.org/10.3732/ajb.94.12.2041
X Saportanthus brachystemon	Magnoliids	EarlyCretaceous	?	0	0	0		Friis, E. M., Crane, P. R., & Pedersen, K. R. (2017). Saportanthus, an extinct genus of Laurales from the Early Cretaceous of Portugal. International Journal of Plant Sciences, 178(8), 650–672. https://doi.org/10.1086/693108
X Saportanthus dolichostemon	Magnoliids	EarlyCretaceous	?	0	?	0	no info on stigma, 2 carpels, syncarpous	Friis, E. M., Crane, P. R., & Pedersen, K. R. (2017). Saportanthus, an extinct genus of Laurales from the Early Cretaceous of Portugal. International Journal of Plant Sciences, 178(8), 650–672. https://doi.org/10.1086/693108
X Saportanthus parvus	Magnoliids	EarlyCretaceous	?	0	0	0		Friis, E. M., Crane, P. R., & Pedersen, K. R. (2017). Saportanthus, an extinct genus of Laurales from the Early Cretaceous of Portugal. International Journal of Plant Sciences, 178(8), 650–672. https://doi.org/10.1086/693108
X Schenkeriphyllum glanduliferum	Magnoliids	EarlyCretaceous	?	0	?	?		Mohr, B. A. R., Coiffard, C., & Bernardes-de-Oliveira, M. E. C. (2013). Schenkeriphyllum glanduliferum, a new magnolialean angiosperm from the Early Cretaceous of Northern Gondwana and its relationships to fossil and modern Magnoliales. Review of Palaeobotany and Palynology, 189, 57–72. https://doi.org/10.1016/j.revpalbo.2012.08.004
X Virginianthus calycanthoides	Magnoliids	EarlyCretaceous	?	0	?	0		Friis, E. M., Pedersen, K. R., & Crane, P. R. (2011). Virginianthus calycanthoides gen. et sp. nov.—A Calycanthaceous flower from the Early Cretaceous of eastern North America. International Journal of Plant Sciences, 172(10), 1240–1255. https://doi.org/10.1086/710490
X Cronquistiflora sayrevillensis	Magnoliids	LateCretaceous	?	0	?	0		Crepet, W. L., & Nixon, K. C. (1998). Two new fossil flowers of magnoliid affinity from the Late Cretaceous of New Jersey. American Journal of Botany, 85(9), 1273–1288. https://doi.org/10.2307/2446638
X Detrusandra mystagoga	Magnoliids	LateCretaceous	?	0	?	0		Crepet, W. L., & Nixon, K. C. (1998). Two new fossil flowers of magnoliid affinity from the Late Cretaceous of New Jersey. American Journal of Botany, 85(9), 1273–1288. https://doi.org/10.2307/2446638
X Futabanthus asamigawaensis	Magnoliids	LateCretaceous	?	0	?	?		Takahashi, M. (2007). Floral evidence of Annonaceae from the Late Cretaceous of Japan. International Journal of Plant Sciences, 168(5), 735–743. https://doi.org/10.1086/589693
X Jerseyanthus calycanthoides	Magnoliids	LateCretaceous	?	0	?	0	according to Staedler et al. 2007 carpels similar to Calycanthus which has compitum, but not evident in presevation of fossil flower	Crepet, W. L., Nixon, K. C., & Gandolfo, M. A. (2005). An extinct calycanthoid taxon, Jerseyanthus calycanthoides, from the Late Cretaceous of New Jersey. American Journal of Botany, 92(9), 1475–1485. https://doi.org/10.3732/ajb.92.9.1475
X Lauranthus futabensis	Magnoliids	LateCretaceous	?	?	?	?	gynoecium lacking, no pollen	Takahashi, M., Herendeen, P. S., & Crane, P. R. (2001). Lauraceous fossil flower from the Kamikitaba locality (Lower Coniacian; Upper Cretaceous) in northeastern Japan. Journal of Plant Research, 114(6), 429–434. https://doi.org/10.1007/PL00014008
X Mauldinia bohemica	Magnoliids	LateCretaceous	?	0	?	?	1 carpel	Eklund, H., Kvaček, J. (1998). Lauraceous inflorescences and flowers from the Cenomanian of Bohemia (Czech Republic, central Europe). International Journal of Plant Sciences, 159(6), 1045–1057. https://doi.org/10.1086/297585
X Mauldinia hirsuta	Magnoliids	LateCretaceous	?	0	?	?	1 carpel	Frumin, S., Eklund, H., & Friis, E. M. (2004). Mauldinia hirsuta sp. nov., a new member of the extinct genus Mauldinia (Lauraceae) from the Upper Cretaceous (Cenomanian–Turonian) of Kazakhstan. International Journal of Plant Sciences, 165(5), 883–895. https://doi.org/10.1086/421479
X Mauldinia mirabilis	Magnoliids	LateCretaceous	?	0	?	?	1 carpel	Drinnan, A. N., Crane, P. R., Friis, E. M., & Pedersen, K. R. (1990). Lauraceous flowers from the Potomac Group (mid-Cretaceous) of eastern North America. Botanical Gazette, 151(3), 370–384. https://doi.org/10.1086/337838
X Microlaurus perigynus	Magnoliids	LateCretaceous	?	0	?	?	1 carpel	Takahashi, M., Herendeen, P., Xiao, X. & Crane, P.. (2014). Lauraceous Fossil Flowers from the Kamikitaba Assemblage (Coniacian, Late Cretaceous) of Northeastern Japan (Lauraceae). Systematic Botany. 39. 10.1600/036364414X681464.
X Neusenia tetrasporangiata	Magnoliids	LateCretaceous	?	0	?	0	1 carpel	Eklund, H., & Friis, E. M. (2000). Lauraceous flowers from the Late Cretaceous of North Carolina, U.S.A. Botanical Journal of the Linnean Society, 133(1), 121–139. https://doi.org/10.1006/bojl.1999.0295
X Pecinovia annonoides	Magnoliids	LateCretaceous	?	?	?	0	male flower	Kvaček, J. & Eklund, H. (2003). A Report on Newly Recovered Reproductive Structures from the Cenomanian of Bohemia (Central Europe). International Journal of Plant Sciences. 164. 1021-1039. 10.1086/378824.
X Perseanthus crossmanensis	Magnoliids	LateCretaceous	?	0	?	?	1 carpel	Herendeen, P. S., Crepet, W. L., & Nixon, K. C. (1994). Fossil flowers and pollen of Lauraceae from the Upper Cretaceous of New Jersey. Plant Systematics and Evolution, 189(1–2), 29–40. https://doi.org/10.1007/BF00937576
X Pragocladus lauroides	Magnoliids	LateCretaceous	?	?	?	?
X Trimerous flower	Magnoliids	LateCretaceous	?	1	1	1		This study
Atherosperma moschatum	Magnoliids	Laurales	Atherospermataceae	?	0	0		Städler, Y. M. (2008). Aspects of floral structure and development, and systematics in Laurales (Magnoliidae) (Doctoral dissertation, University of Zurich). University of Zurich. https://doi.org/10.5167/uzh-47686	Sampson, F. B., & Foreman, D. B. (1988). Pollen morphology of Atherosperma, Daphnandra and Doryphora (Atherospermataceae [Monimiaceae]). Grana, 27(1), 17–25. https://doi.org/10.1080/00173138809427729
Doryphora sassafras	Magnoliids	Laurales	Atherospermataceae	0	?	0		Städler, Y. M. (2008). Aspects of floral structure and development, and systematics in Laurales (Magnoliidae) (Doctoral dissertation, University of Zurich). University of Zurich. https://doi.org/10.5167/uzh-47686	Sampson, F. B., & Foreman, D. B. (1988). Pollen morphology of Atherosperma, Daphnandra and Doryphora (Atherospermataceae [Monimiaceae]). Grana, 27(1), 17–25. https://doi.org/10.1080/00173138809427729
Calycanthus floridus	Magnoliids	Laurales	Calycanthaceae	0	1	0		Städler, Y. M., Weston, P. H., & Endress, P. K. (2009). Comparative gynoecium structure and development in Calycanthaceae (Laurales). International Journal of Plant Sciences, 170(1), 21–41. https://doi.org/10.1086/593045	Halbritter H. 2016. Calycanthus floridus. In: PalDat - A palynological database. https://www.paldat.org/pub/Calycanthus_floridus/301557; accessed 2025-07-04
Chimonanthus praecox	Magnoliids	Laurales	Calycanthaceae	0	1	0		Städler, Y. M., Weston, P. H., & Endress, P. K. (2009). Comparative gynoecium structure and development in Calycanthaceae (Laurales). International Journal of Plant Sciences, 170(1), 21–41. https://doi.org/10.1086/593045	Halbritter H., Heigl H. 2021. Chimonanthus praecox. In: PalDat - A palynological database. https://www.paldat.org/pub/Chimonanthus_praecox/305386; accessed 2025-07-04
Idiospermum australiense	Magnoliids	Laurales	Calycanthaceae	0	1	0		Städler, Y. M., Weston, P. H., & Endress, P. K. (2009). Comparative gynoecium structure and development in Calycanthaceae (Laurales). International Journal of Plant Sciences, 170(1), 21–41. https://doi.org/10.1086/593045	Paudel, N., & Heo, K. (2020). Comparative pollen morphology of Calycanthaceae for their taxonomic implication. European Journal of Biological Research, 10(2), 74–80. https://doi.org/10.5281/zenodo.3763335
Gomortega keule	Magnoliids	Laurales	Gomortegaceae	0	0	0		Endress, P. K., & Igersheim, A. (1997). Gynoecium diversity and systematics of the Laurales. Botanical Journal of the Linnean Society, 125(2), 93-168.	Heo, K., Kimoto, Y., Riveros, M., & Tobe, H. (2004). Embryology of Gomortegaceae (Laurales): characteristics and character evolution. Journal of Plant Research, 117, 221-228.
Gyrocarpus americanus	Magnoliids	Laurales	Hernandiaceae	0	?	0		Kailas, J. G., Ramakrishna, H., & Prabhaker, R. (2016). Inaperturate pollen diversity in the arborescent taxa of Karimnagar district, Telangana State, India. Indian Journal of Agricultural Research, 50(4), 374-377.
Hernandia ovigera	Magnoliids	Laurales	Hernandiaceae	?	?	0		Shutts, C. F. (1959). The comparative morphology of the Hernandiaceae. PhD dissertation, Indiana University, Sept. 1959
Beilschmiedia anay	Magnoliids	Laurales	Lauraceae	?	?	0		Nishida, S. (1998). Revisional study of neotropical Beilschmiedia species. Evolution 23: 466-481
Caryodaphnopsis tomentosa	Magnoliids	Laurales	Lauraceae	?	?	?
Cassytha filiformis	Magnoliids	Laurales	Lauraceae	0	?	0		Raj, B., & van der Werff, H. (1988). A contribution to the pollen morphology of neotropical Lauraceae. Annals of the Missouri Botanical Garden, 130-167	Weber, J. L. 1981. A taxonomic revision of Cassytha (Lauraceae) in Australia. J. Adelaide Bot. Gard. 3(3): 187-262.
Cassytha pubescens	Magnoliids	Laurales	Lauraceae	?	?	?
Chlorocardium venenosum	Magnoliids	Laurales	Lauraceae	?	?	?
Cinnamomum camphora	Magnoliids	Laurales	Lauraceae	?	?	0		Halbritter H. 2015. Cinnamomum camphora. In: PalDat - A palynological database. https://www.paldat.org/pub/Cinnamomum_camphora/300012; accessed 2025-07-07
Cryptocarya meisneriana	Magnoliids	Laurales	Lauraceae	?	?	?
Hypodaphnis zenkeri	Magnoliids	Laurales	Lauraceae	0	?	0	monad	JSTOR Global Plants. Hypodaphnis zenkeri; Specimen KFWT00000226. JSTOR. In: https://plants.jstor.org/stable/10.5555/al.ap.visual.kfwt00000226; accessed 08.11.2025	J. J. M. van der Merwe , A. E. Van Wyk & P. D. F. Kok (1990) Pollen types in the lauraceae, Grana, 29:3, 185-196, DOI: 10.1080/00173139009427751	Van der Merwe, J. J. M., Van Wyk, A. E., & Kok, P. D. F. (1990). Pollen types in the Lauraceae. Grana, 29(3), 185-196.
Laurus nobilis	Magnoliids	Laurales	Lauraceae	0	?	0	monad	Halbritter H., Buchner R. 2012. Laurus nobilis. In: PalDat - A palynological database. https://www.paldat.org/pub/Laurus_nobilis/207799;jsessionid=B543B9224E7531FB22A8EEB8C2DE7120; accessed 2025-08-11
Neocinnamomum mekongense	Magnoliids	Laurales	Lauraceae	0	?	?		Neocinnamomum mekongense. In Flora of China. eFloras. http://www.efloras.org/florataxon.aspx?flora_id=2&taxon_id=200008988; accessed 2025-07-22.
Sextonia rubra	Magnoliids	Laurales	Lauraceae	0	?	?		van der Werff, H. (1997). Sextonia, a new genus of Lauraceae from South America. Novon, 7(4), 436–439. https://doi.org/10.2307/3391778
Hedycarya arborea	Magnoliids	Laurales	Monimiaceae	?	1	0		Staedler, Y. M., & Endress, P. K. (2009). Diversity and lability of floral phyllotaxis in the pluricarpellate families of core Laurales (Gomortegaceae, Atherospermataceae, Siparunaceae, Monimiaceae). International Journal of Plant Sciences, 170(4), 522–550. https://doi.org/10.1086/597272Chicago Journals+3	Doyle, J. A. (2005). Early evolution of angiosperm pollen as inferred from molecular and morphological phylogenetic analyses. Grana, 44(4), 227–251. https://doi.org/10.1080/00173130500424557
Peumus boldus	Magnoliids	Laurales	Monimiaceae	?	1	0		Staedler, Y. M., & Endress, P. K. (2009). Diversity and lability of floral phyllotaxis in the pluricarpellate families of core Laurales (Gomortegaceae, Atherospermataceae, Siparunaceae, Monimiaceae). International Journal of Plant Sciences, 170(4), 522–550. https://doi.org/10.1086/597272Chicago Journals+3	Doyle, J. A. (2005). Early evolution of angiosperm pollen as inferred from molecular and morphological phylogenetic analyses. Grana, 44(4), 227–251. https://doi.org/10.1080/00173130500424557	Doyle, J. A. (1990). Early evolution of angiosperm pollen as inferred from molecular and morphological phylogenetic analyses. Grana, 29(4), 227–251. https://doi.org/10.1080/00173139009427752
Glossocalyx brevipes	Magnoliids	Laurales	Siparunaceae	0	1	0		Pignal, M., Lugardon, B., Jérémie, J., & Le Thomas, A. (1999). Morphologie et ultrastructure du pollen des Siparunaceae (Laurales). Grana, 38(4), 210–217. https://doi.org/10.1080/001731300750044591	Kimoto, Y., & Tobe, H. (2003). Embryology of Siparunaceae (Laurales): Characteristics and character evolution. Journal of Plant Research, 116(4), 281–294. https://doi.org/10.1007/s10265-003-0091-9
Siparuna decipiens	Magnoliids	Laurales	Siparunaceae	0	1	0		Pignal, M., Lugardon, B., Jérémie, J., & Le Thomas, A. (1999). Morphologie et ultrastructure du pollen des Siparunaceae (Laurales). Grana, 38(4), 210–217. https://doi.org/10.1080/001731300750044591	WFO (2025): Siparuna decipiens. http://www.worldfloraonline.org/taxon/wfo-0000497056; accessed 2025-07-22.	POWO (2025). Siparunaceae. In Plants of the World Online. Facilitated by the Royal Botanic Gardens, Kew https://powo.science.kew.org/taxon/urn:lsid:ipni.org:names:77126831-1/general-information; accessed 2025-07-22.
Ambavia gerrardii	Magnoliids	Magnoliales	Annonaceae	?	?	0		Doyle, J. A., & Le Thomas, A. (2012). Evolution and phylogenetic significance of pollen in Annonaceae. Botanical Journal of the Linnean Society, 169(1), 190–221. https://doi.org/10.1111/j.1095-8339.2012.01241.x
Anaxagorea javanica	Magnoliids	Magnoliales	Annonaceae	0	1	0		Doyle, J. A., & Le Thomas, A. (2012). Evolution and phylogenetic significance of pollen in Annonaceae. Botanical Journal of the Linnean Society, 169(1), 190–221. https://doi.org/10.1111/j.1095-8339.2012.01241.x
Annickia chlorantha	Magnoliids	Magnoliales	Annonaceae	?	1	0		Annickia chlorantha (Oliv.) Setten & Maas. In PlantNet https://identify.plantnet.org/pt-br/k-world-flora/species/Annickia%20chlorantha%20%28Oliv.%29%20Setten%20&%20Maas/data#galleries;%20Thomas%20Couvreur; accessed 2025-07-15.	Doyle, J. A., & Le Thomas, A. (2012). Evolution and phylogenetic significance of pollen in Annonaceae. Botanical Journal of the Linnean Society, 169(1), 190–221. https://doi.org/10.1111/j.1095-8339.2012.01241.x
Asimina triloba	Magnoliids	Magnoliales	Annonaceae	0	1	0		Heigl H., Halbritter H. 2024. Asimina triloba. In: PalDat - A palynological database. https://www.paldat.org/pub/Asimina_triloba/306710; accessed 2025-08-11	Igersheim, A., & Endress, P. K. (1997). Gynoecium diversity and systematics of the Magnoliales and winteroids. Botanical Journal of the Linnean Society, 124(3), 213–271. https://doi.org/10.1006/bojl.1997.0102	Ferrer-Blanco, C., Hormaza, J. I., & Lora, J. (2022). Phenological growth stages of “pawpaw” [Asimina triloba (L.) Dunal, Annonaceae] according to the BBCH scale. Scientia Horticulturae, 295, 110853. https://doi.org/10.1016/j.scienta.2021.110853ACS Publications+6	Xu, F., & de Craene, L. P. R. (2013). Pollen morphology and ultrastructure of selected species from Annonaceae. Plant Systematics and Evolution, 299(1), 11–24. http://www.jstor.org/stable/23656116
Cananga odorata	Magnoliids	Magnoliales	Annonaceae	0	1	0		Igersheim, A., & Endress, P. K. (1997). Gynoecium diversity and systematics of the Magnoliales and winteroids. Botanical Journal of the Linnean Society, 124(3), 213–271. https://doi.org/10.1006/bojl.1997.0102	Yusuf, U.K. & Sinohin, V.O., 1999. Cananga odorata (Lamk) Hook.f. & Thomson. In: L.P.A. Oyen and Nguyen Xuan Dung (Editors): Plant Resources of South-East Asia No 19: Essential-oil plants. PROSEA Foundation, Bogor, Indonesia. Database record: prota4u.org/prosea	Doyle, J. A., & Le Thomas, A. (2012). Evolution and phylogenetic significance of pollen in Annonaceae. Botanical Journal of the Linnean Society, 169(1), 190–221. https://doi.org/10.1111/j.1095-8339.2012.01241.x	Xu, F., & de Craene, L. P. R. (2013). Pollen morphology and ultrastructure of selected species from Annonaceae. Plant Systematics and Evolution, 299(1), 11–24. http://www.jstor.org/stable/23656116
Mkilua fragrans	Magnoliids	Magnoliales	Annonaceae	0	?	0		Igersheim, A., & Endress, P. K. (1997). Gynoecium diversity and systematics of the Magnoliales and winteroids. Botanical Journal of the Linnean Society, 124(3), 213–271. https://doi.org/10.1006/bojl.1997.0102	Verdcourt, B. (1970). A new genus of Annonaceae from the East African coastal forests. Kew Bulletin, 24(3), 449–452. https://doi.org/10.2307/4102847	Doyle, J. A., & Le Thomas, A. (2012). Evolution and phylogenetic significance of pollen in Annonaceae. Botanical Journal of the Linnean Society, 169(1), 190–221. https://doi.org/10.1111/j.1095-8339.2012.01241.x	Johnson, D. M., & Murray, N. A. (1995). Synopsis of the tribe Bocageeae (Annonaceae), with revisions of Cardiopetalum, Froesiodendron, Trigynaea, Bocagea, and Hornschuchia. Brittonia, 47(3), 248–319. https://doi.org/10.2307/2807118
Polyalthia suberosa	Magnoliids	Magnoliales	Annonaceae	0	1	0		Xu, F., & de Craene, L. P. R. (2013). Pollen morphology and ultrastructure of selected species from Annonaceae. Plant Systematics and Evolution, 299(1), 11–24. http://www.jstor.org/stable/23656116
Degeneria roseiflora	Magnoliids	Magnoliales	Degeneriaceae	0	?	0		Miller, John M . (1988). A New Species of Degeneria (Degeneriaceae) from the Fiji Archipelago. Journal of the Arnold Arboretum, 69(3), 275--280. https://doi.org/10.5962/p.324757
Degeneria vitiensis	Magnoliids	Magnoliales	Degeneriaceae	0	?	0		Bailey, Irving W., & Smith, A C. (1942). Degeneriaceae, a New Family of Flowering Plants from Fiji. Journal of the Arnold Arboretum, 23(3), 356--365. https://doi.org/10.5962/p.324604	Dahl, A. O., & Rowley, J. R. (1965). Pollen of Degeneria vitiensis. Journal of the Arnold Arboretum, 46(3), 308–323. https://www.jstor.org/stable/43781898
Eupomatia bennettii	Magnoliids	Magnoliales	Eupomatiaceae	0	1	0		Endress, P. K. (2003). Early floral development and the nature of the calyptra in Eupomatiaceae (Magnoliales). International Journal of Plant Sciences, 164(4), 489–503. https://doi.org/10.1086/375319	Endress, P. K. (1984). The flowering process in the Eupomatiaceae (Magnoliales). Botanische Jahrbücher für Systematik, 104, 297–319	Woodland, P. S., & Garlick, P. R. (1982). The fine structure of the pollen of Eupomatiaceae. Australian Journal of Botany, 30, 297–301
Eupomatia laurina	Magnoliids	Magnoliales	Eupomatiaceae	0	1	0		Endress, P. K. (1984). The flowering process in the Eupomatiaceae (Magnoliales). Botanische Jahrbücher für Systematik, 104, 297–319	Woodland, P. S., & Garlick, P. R. (1982). The fine structure of the pollen of Eupomatiaceae. Australian Journal of Botany, 30, 297–301
Galbulimima belgraveana	Magnoliids	Magnoliales	Himantandraceae	0	1	0		APSA Members (2007). Galbulimima belgraveana. In: The Australasian Pollen and Spore Atlas V1.0. Australian National University. https://apsa.anu.edu.au/samples/sample.php?id=93-2-1; accessed 2025-07-25.	Igersheim, A., & Endress, P. K. (1997). Gynoecium diversity and systematics of the Magnoliales and winteroids. Botanical Journal of the Linnean Society, 124(3), 213–271. https://doi.org/10.1006/bojl.1997.0102
Liriodendron chinense	Magnoliids	Magnoliales	Magnoliaceae	0	0	0		Liriodendron chinense. In Flora of China. eFloras. http://www.efloras.org/florataxon.aspx?flora_id=2&taxon_id=200008462; accessed 2025-07-22.
Magnolia denudata	Magnoliids	Magnoliales	Magnoliaceae	0	0	0		Wang, R., Jia, H., Wang, J., & Zhang, Z. (2009). Flowering and pollination patterns of Magnolia denudata with emphasis on anatomical changes in ovule and seed development. Flora, 205(4), 259–265. https://doi.org/10.1016/j.flora.2009.04.003
Mauloutchia chapelieri	Magnoliids	Magnoliales	Myristicaceae	?	?	0		Sauquet, H., & Le Thomas, A. (2003). Pollen diversity and evolution in Myristicaceae (Magnoliales). International Journal of Plant Sciences, 164(4), 613–628. https://doi.org/10.1086/375424JSTOR+7	Sauquet, H. (2004). Systematic revision of Myristicaceae (Magnoliales) in Madagascar, with four new species of Mauloutchia. Botanical Journal of the Linnean Society, 146(3), 351–368. https://doi.org/10.1111/j.1095-8339.2004.00343.x	Walker, J. W., & Walker, A. G. (1981). Comparative Pollen Morphology of the Madagascan Genera of Myristicaceae (Mauloutchia, Brochoneura, and Haematodendron). Grana, 20(1), 1–17. https://doi.org/10.1080/00173138109436731
Myristica fragrans	Magnoliids	Magnoliales	Myristicaceae	?	?	0		Armstrong, J. E., & Tucker, S. C. (1986). Floral Development in Myristica (Myristicaceae). American Journal of Botany, 73(8), 1131–1143. https://doi.org/10.2307/2443792	Sauquet, H., & Le Thomas, A. (2003). Pollen diversity and evolution in Myristicaceae (Magnoliales). International Journal of Plant Sciences, 164(4), 613–628. https://doi.org/10.1086/375424JSTOR+7
X Saururus tuckerae	Magnoliids	Paleogene	?	1	0	0		Smith, S. Y., & Stockey, R. A. (2007). Establishing a fossil record for the perianthless Piperales: Saururus tuckerae sp. nov. (Saururaceae) from the Middle Eocene Princeton Chert. American Journal of Botany, 94(10), 1642–1657. https://doi.org/10.3732/ajb.94.10.1642
X Tinaflora beardiae	Magnoliids	Paleogene	?	0	?	0		Atkinson, B. A., Stockey, R. A., Rothwell, G. W., Mindell, R. A., & Bolton, M. J. (2015). Lauraceous flowers from the Eocene of Vancouver Island: Tinaflora beardiae gen. et sp. nov. (Lauraceae). International Journal of Plant Sciences, 176(6), 567–585. https://doi.org/10.1086/681586
Aristolochia macrophylla	Magnoliids	Piperales	Aristolochiaceae	1	?	?		Boufford, D. E. Aristolochia macrophylla. In: Flora of North America Editorial Committee, eds. 1993+. Flora of North America North of Mexico [Online]. 25+ vols. New York and Oxford. Vol. 3. https://floranorthamerica.org/Aristolochia_macrophylla. accessed 2025-07-10.
Hydnora africana	Magnoliids	Piperales	Aristolochiaceae	0	?	0		Hatt, S. A., Thorogood, C. J., Bolin, J. F., Musselman, L. J., Cameron, D. D., & Grace, O. M. (2024). A taxonomic revision of the genus Hydnora (Hydnoraceae). Kew Bulletin, 79(3), 459–514. https://doi.org/10.1007/s12225-024-10193-5	Bolin, J. F., Maass, E., & Musselman, L. J. (2009). Pollination biology of Hydnora africana Thunb. (Hydnoraceae) in Namibia: Brood-site mimicry with insect imprisonment. International Journal of Plant Sciences, 170(2), 157–163. https://doi.org/10.1086/593047
Lactoris fernandeziana	Magnoliids	Piperales	Aristolochiaceae	1	0	0	tetrad	Bernardello, G., Anderson, G. J., López-S., P., Cleland, M. A., Stuessy, T. F., & Crawford, D. J. (1999). Reproductive biology of Lactoris fernandeziana (Lactoridaceae). American Journal of Botany, 86(6), 829–840. https://doi.org/10.2307/2656704
Saruma henryi	Magnoliids	Piperales	Aristolochiaceae	0	0	0		Halbritter H. 2017. Saruma henryi. In: PalDat - A palynological database. https://www.paldat.org/pub/Saruma_henryi/303142; accessed 2025-08-11	Dickison, W. C. (1992). Morphology and Anatomy of the Flower and Pollen of Saruma henryi Oliv., a Phylogenetic Relict of the Aristolochiaceae. Bulletin of the Torrey Botanical Club, 119(4), 392–400. https://doi.org/10.2307/2996727	Pabón-Mora, N., & González, F. (2024). The gynostemium: More than the sum of its parts with emerging floral complexities. Current Opinion in Plant Biology, 81, 102609. https://doi.org/10.1016/j.pbi.2024.102609
Manekia sydowii	Magnoliids	Piperales	Piperaceae	0	?	?		Schubert, H. K., Taylor, M. S., Smith, J. F., & Bornstein, A. J. (2012). A Systematic Revision of the Genus Manekia (Piperaceae). Systematic Botany, 37(3), 587–598. http://www.jstor.org/stable/41515148
Peperomia caliginigaudens	Magnoliids	Piperales	Piperaceae	0	?	?		Jaramillo, M. A., Manos, P. S., & Zimmer, E. A. (2004). Phylogenetic Relationships of the Perianthless Piperales: Reconstructing the Evolution of Floral Development. International Journal of Plant Sciences, 165(3), 403–416. https://doi.org/10.1086/382803
Piper betle	Magnoliids	Piperales	Piperaceae	?	0	?		WFO (2025): Piper betle. https://www.worldfloraonline.org/taxon/wfo-0000479518; accessed 2025-07-22.
Verhuellia lunaria	Magnoliids	Piperales	Piperaceae	0	0	0		Samain, M.-S., Vrijdaghs, A., Hesse, M., Goetghebeur, P., Jiménez Rodríguez, F., Stoll, A., Neinhuis, C., & Wanke, S. (2010). Verhuellia is a segregate lineage in Piperaceae: More evidence from flower, fruit and pollen morphology, anatomy and development. Annals of Botany, 105(5), 677–688. https://doi.org/10.1093/aob/mcq031
Zippelia begoniifolia	Magnoliids	Piperales	Piperaceae	0	0	0		Zippelia. In Flora of China. eFloras. http://www.efloras.org/florataxon.aspx?flora_id=2&taxon_id=135328; accessed 2025-07-22.	Samain, M.-S., Vrijdaghs, A., Hesse, M., Goetghebeur, P., Jiménez Rodríguez, F., Stoll, A., Neinhuis, C., & Wanke, S. (2010). Verhuellia is a segregate lineage in Piperaceae: More evidence from flower, fruit and pollen morphology, anatomy and development. Annals of Botany, 105(5), 677–688. https://doi.org/10.1093/aob/mcq031
Houttuynia cordata	Magnoliids	Piperales	Saururaceae	1	0	0		Tucker, S. C. (1981). Inflorescence and Floral Development in Houttuynia cordata (Saururaceae). American Journal of Botany, 68(8), 1017–1032. https://doi.org/10.2307/2442711	Heigl H. 2021. Houttuynia cordata. In: PalDat - A palynological database. https://www.paldat.org/pub/Houttuynia_cordata/305389; accessed 2025-08-11
Saururus cernuus	Magnoliids	Piperales	Saururaceae	0	0	0		Tucker, S. C. (1975). Floral Development in Saururus cernuus (Saururaceae): 1. Floral Initiation and Stamen Development. American Journal of Botany, 62(9), 993–1007. https://doi.org/10.2307/2441644	Halbritter H. 2016. Saururus cernuus. In: PalDat - A palynological database. https://www.paldat.org/pub/Saururus_cernuus/302300; accessed 2025-08-11
Akania bidwillii	Malvids	Brassicales	Akaniaceae	0	0	0		Conran, J. G., Kaulfuss, U., Bannister, J. M., Mildenhall, D. C., & Lee, D. E. (2019). An Akania (Akaniaceae) inflorescence with associated pollen from the early Miocene of New Zealand. American Journal of Botany, 106(2), 292-302.
Bretschneidera sinensis	Malvids	Brassicales	Akaniaceae	0	0	0		De Craene, L. P. R., Yang, T. A., Schols, P., & Smets, E. F. (2002). Floral anatomy and systematics of Bretschneidera (Bretschneideraceae). Botanical Journal of the Linnean Society, 139(1), 29-45.
Batis maritima	Malvids	Brassicales	Batidaceae	?	0	0		Johnson, D. S. (1935). The development of the shoot, male flower and seedling of Batis maritima L. Bulletin of the Torrey Botanical Club, 62(1), 19-31.	Srikishen, A., Da Silva, P., & Subramanian, G. (2022). Comparison of the phytochemical characteristics of Batis Maritima with traditional uses. Magna Scientia Advanced Research and Reviews, 5(1), 42-47.
Aethionema grandiflorum	Malvids	Brassicales	Brassicaceae	0	0	0		Moazzeni, H., Al-Shehbaz, I. A., German, D. A., Assadi, M., Müller, J., Joharchi, M. R., & Memariani, F. (2018). A taxonomic revision of the genus Aethionema sl (Brassicaceae) in Iran. Phytotaxa, 356(4), 241-266.	Demirpolat, A. (2022). Anatomical, palynological and seed surface characteristics of Aethionema sancakense Yıld. & Kılıc (Brassicaceae). Avrupa Bilim ve Teknoloji Dergisi, (37), 1-7.
Aethionema saxatile	Malvids	Brassicales	Brassicaceae	0	0	0		Andersson, I. A., Carlström, A., Franzén, R., Karlén, T., & Nybom, H. (1983). A revision of the Aethionema saxatile complex (Brassicaceae). Willdenowia, 3-42.	Karaismailoglu, M. C. (2017). Palynological features of eleven Aethionema taxa from Turkey and their systematic implications. Bangladesh Journal of Plant Taxonomy, 24(2), 197-204.
Alyssum simplex	Malvids	Brassicales	Brassicaceae	0	0	0		Anonymous. 2025. Untitled image. Retrieved 11 July 2025, from https://live.staticflickr.com/1869/44448559621_c25c469eff_b.jpg	Doğan, G., Yılmaz, D. C., Demirpolat, A., Kıran, Y., & Doğan, S. Pollen Morphologies of Some Taxa of the Genus Alyssum L.(Brassicaceae). International Journal of Nature and Life Sciences, 9(1), 13-23.
Arabidopsis thaliana	Malvids	Brassicales	Brassicaceae	0	0	0		Robles, P., & Pelaz, S. (2005). Flower and fruit development in Arabidopsis thaliana. The International journal of developmental biology, 49(5-6), 633-643.	Mayfield, J. A., Fiebig, A., Johnstone, S. E., & Preuss, D. (2001). Gene families from the Arabidopsis thaliana pollen coat proteome. Science, 292(5526), 2482-2485.
Berteroa incana	Malvids	Brassicales	Brassicaceae	0	0	0		Warwick, S. I., & Francis, A. (2006). The biology of invasive alien plants in Canada. 6. Berteroa incana (L.) DC. Canadian journal of plant science, 86(4), 1297-1309.	Halbritter H., Auer W. 2020. Berteroa incana. In: PalDat - A palynological database. https://www.paldat.org/pub/Berteroa_incana/303956; accessed 2025-08-08
Biscutella laevigata	Malvids	Brassicales	Brassicaceae	0	0	0		Arana, M. (2022). Biscutella laevigata flower close-up. Wildflowers Provence. Retrieved August 12, 2025, from https://www.wildflowersprovence.fr/media/plants/biscutella-laevigata-2edcu-900x675.jpg?v=1592224662	Halbritter H., Heigl H. 2021. Biscutella laevigata. In: PalDat - A palynological database. https://www.paldat.org/pub/Biscutella_laevigata/305962; accessed 2025-08-08
Chorispora tenella	Malvids	Brassicales	Brassicaceae	0	0	0		Bakali, A. H., Léger, J. F., & Mombrial, F. (2024). Chorispora tenella (Brassicaceae), alien naturalized in Morocco: comparison with similar-looking species. Flora Mediterranea, 34.	Halbritter H., Auer W., Svojtka N. 2021. Chorispora tenella. In: PalDat - A palynological database. https://www.paldat.org/pub/Chorispora_tenella/304989; accessed 2025-08-08
Hesperis matronalis	Malvids	Brassicales	Brassicaceae	0	0	0		Sastry, K. S., Mandal, B., Hammond, J., Scott, S. W., & Briddon, R. W. (2020). Hesperis matronalis (Dame’s rocket). In Encyclopedia of Plant Viruses and Viroids (pp. 1150-1151). New Delhi: Springer India.	Halbritter H., Auer W. 2021. Hesperis matronalis. In: PalDat - A palynological database. https://www.paldat.org/pub/Hesperis_matronalis/306105; accessed 2025-08-08
Capparis spinosa	Malvids	Brassicales	Capparaceae	0	0	0		WFO (2025): Capparis spinosa L. Published on the Internet;http://www.worldfloraonline.org/taxon/wfo-0000029724. Accessed on: 12 Aug 2025	Halbritter, H (1998) Preparing living pollen material for scanning electron microscopy using 2,2-dimethoxypropane (DMP) and criticalpoint drying. Biotechnic Histochem 73: 137–143
Crateva religiosa	Malvids	Brassicales	Capparaceae	0	?	?		Srinivas, V., Surendra, G., Anjana, M., & Kiran, A. S. (2018). A scientific review on Crateva religiosa. Int J Adv Pharm Biol Chem, 7(1), 11-6.
Carica papaya	Malvids	Brassicales	Caricaceae	0	0	0		Storey, W. B. (2019). Carica papaya. In Handbook of Flowering (pp. 147-157). CRC Press.	Zhang, Y., Xiong, Y., Liu, Y., & Huang, X. (2021). Pollen morphological analysis of papaya (Carica papaya L.). Crop Breeding and Applied Biotechnology, 21, e37122138.
Cylicomorpha parviflora	Malvids	Brassicales	Caricaceae	?	0	?		WFO (2025): Cylicomorpha parviflora Urb. Published on the Internet;http://www.worldfloraonline.org/taxon/wfo-0000632303. Accessed on: 12 Aug 2025
Cleome rosea	Malvids	Brassicales	Cleomaceae	?	?	?
Cleomella longipes	Malvids	Brassicales	Cleomaceae	0	?	?		Iltis, H. H. (1956). Studies in the Capparidaceae II. The Mexican Species of Cleomella: Taxonomy and Evolution. Madroño, 13(6), 177-189.
Emblingia calceoliflora	Malvids	Brassicales	Emblingiaceae	0	0	0		Tobe, H. (2015). Floral morphology and structure of Emblingia calceoliflora (Emblingiaceae, Brassicales): questions and answers. Journal of plant research, 128(3), 481-495.	Kubitzki, K. (2003). Emblingiaceae. In Flowering Plants· Dicotyledons: Malvales, Capparales and Non-betalain Caryophyllales (pp. 206-208). Berlin, Heidelberg: Springer Berlin Heidelberg.
Gyrostemon tepperi	Malvids	Brassicales	Gyrostemonaceae	?	?	0			Tobe, H., & Takahashi, M. (1995). Pollen morphology of Gyrostemonaceae, Bataceae and Koeberlinia. Journal of Plant Research, 108(3), 283-288.
Gyrostemon thesioides	Malvids	Brassicales	Gyrostemonaceae	?	0	0		Hufford, L. (1996). Developmental morphology of female flowers of Gyrostemon and Tersonia and floral evolution among Gyrostemonaceae. American Journal of Botany, 83(11), 1471-1487.	Tobe, H., & Takahashi, M. (1995). Pollen morphology of Gyrostemonaceae, Bataceae and Koeberlinia. Journal of Plant Research, 108(3), 283-288.
Koeberlinia spinosa	Malvids	Brassicales	Koeberliniaceae	0	0	0		Mehta, I. J., & Moseley Jr, M. F. (1981). The floral anatomy of Koeberlinia Zucc: systematic implications. American Journal of Botany, 68(4), 482-497.	Tobe, H., & Takahashi, M. (1995). Pollen morphology of Gyrostemonaceae, Bataceae and Koeberlinia. Journal of Plant Research, 108(3), 283-288.
Floerkea proserpinacoides	Malvids	Brassicales	Limnanthaceae	0	0	0		Maheshwari, P., & Johri, B. M. (1956). The Morphology and Embryology of Floerkea prosepinacoides Willd. with a Discussion on the Systematic Position of the Family Limnanthaceae. Shokubutsugaku Zasshi, 69(820-821), 410-423.	Maheshwari, P., & Johri, B. M. (1956). The Morphology and Embryology of Floerkea prosepinacoides Willd. with a Discussion on the Systematic Position of the Family Limnanthaceae. Shokubutsugaku Zasshi, 69(820-821), 410-423.
Limnanthes douglasii	Malvids	Brassicales	Limnanthaceae	0	0	0		WFO (2025): Limnanthes douglasii R.Br. Published on the Internet;http://www.worldfloraonline.org/taxon/wfo-0001073392. Accessed on: 12 Aug 2025	Halbritter H. 2016. Limnanthes douglasii. In: PalDat - A palynological database. https://www.paldat.org/pub/Limnanthes_douglasii/300638; accessed 2025-08-08
Moringa drouhardii	Malvids	Brassicales	Moringaceae	0	0	0		Sharma, A. 2019. *Moringa drouhardii* flower close-up. Retrieved 12 August 2025, from https://efloraofindia.com/wp-content/uploads/2019/05/Moringa-drouhardii-flower-closeup-rs.jpg	Ferguson, I. K. (1985). The pollen morphology of Moringaceae. Kew Bulletin, 25-34.
Moringa oleifera	Malvids	Brassicales	Moringaceae	0	0	0		WFO (2025): Moringa oleifera Lam. Published on the Internet;http://www.worldfloraonline.org/taxon/wfo-0001085051. Accessed on: 12 Aug 2025	Thiberge, C. (2014). Flower structure, Ontogeny and Pollen viability of Moringa oleifera Lam (Doctoral dissertation, UNIVERSITÀ DEGLI STUDI DI FIRENZE).
Pentadiplandra brazzeana	Malvids	Brassicales	Pentadiplandraceae	0	0	?		Ronse De Craene, L. P. (2002). Floral development and anatomy of Pentadiplandra (Pentadiplandraceae): a key genus in the identification of floral morphological trends in the core Brassicales. Canadian Journal of Botany, 80(5), 443-459.
Borthwickia trifoliata	Malvids	Brassicales	Resedaceae	0	0	0		Su, J. X., Wang, W., Zhang, L. B., & Chen, Z. D. (2012). Phylogenetic placement of two enigmatic genera, Borthwickia and Stixis, based on molecular and pollen data, and the description of a new family of Brassicales, Borthwickiaceae. Taxon, 61(3), 601-611.	Su, J. X., Wang, W., Zhang, L. B., & Chen, Z. D. (2012). Phylogenetic placement of two enigmatic genera, Borthwickia and Stixis, based on molecular and pollen data, and the description of a new family of Brassicales, Borthwickiaceae. Taxon, 61(3), 601-611.
Reseda alba	Malvids	Brassicales	Resedaceae	0	0	0		WFO (2025): Reseda alba L. Published on the Internet;http://www.worldfloraonline.org/taxon/wfo-0000462056. Accessed on: 12 Aug 2025	Brkic A. 2022. Reseda alba. In: PalDat - A palynological database. https://www.paldat.org/pub/Reseda_alba/306548; accessed 2025-08-08
Azima tetracantha	Malvids	Brassicales	Salvadoraceae	?	0	?		WFO (2025): Azima tetracantha Lam. Published on the Internet;http://www.worldfloraonline.org/taxon/wfo-0000558022. Accessed on: 12 Aug 2025
Salvadora angustifolia	Malvids	Brassicales	Salvadoraceae	0	0	?		Ronse De Craene, L., & Wanntorp, L. (2009). Floral development and anatomy of Salvadoraceae. Annals of botany, 104(5), 913-923.
Setchellanthus caeruleus	Malvids	Brassicales	Setchellanthaceae	0	0	0		Tobe, H., Carlquist, S., & Iltis, H. H. (1999). Reproductive anatomy and relationships of Setchellanthus caeruleus (Setchellanthaceae). Taxon, 48(2), 277-283.	Tomb, A. S. (1999). Pollen morphology and relationships of Setchellanthus caeruleus (Setchellanthaceae). Taxon, 285-288.
Tovaria pendula	Malvids	Brassicales	Tovariaceae	0	0	0		WFO (2025): Tovaria pendula Ruiz & Pav. Published on the Internet;http://www.worldfloraonline.org/taxon/wfo-0000406860. Accessed on: 12 Aug 2025	Halbritter H., Berger A. 2017. Tovaria pendula. In: PalDat - A palynological database. https://www.paldat.org/pub/Tovaria_pendula/302987; accessed 2025-08-08
Tropaeolum majus	Malvids	Brassicales	Tropaeolaceae	0	?	0		WFO (2025): Tropaeolum majus L. Published on the Internet;http://www.worldfloraonline.org/taxon/wfo-0000459744. Accessed on: 12 Aug 2025	Halbritter H., Weber M., Auer W. 2021. Tropaeolum majus. In: PalDat - A palynological database. https://www.paldat.org/pub/Tropaeolum_majus/306433; accessed 2025-08-08
Tropaeolum tricolor	Malvids	Brassicales	Tropaeolaceae	0	0	?		Decraene, L. P. R., & Smets, E. F. (2001). Floral developmental evidence for the systematic relationships of Tropaeolum (Tropaeolaceae). Annals of Botany, 88(5), 879-892.
Aphloia theiformis	Malvids	Crossosomatales	Aphloiaceae	0	?	0		Picot-Allain, M. (2018). Aphloia theiformis (Vahl.) Benn. A Plant with Various Therapeutic Properties. J. Soil Plant Biol, 1, 16-20.	Coode, M. J. (1978). Notes on Euphorbiaceae in the Mascarene Islands: I. Kew Bulletin, 109-120.
Crossosoma bigelovii	Malvids	Crossosomatales	Crossosomataceae	0	0	?		Unknown author. 2025. Plant image. Retrieved 12 August 2025, from https://live.staticflickr.com/3380/3316445283_4ee3f56839_b.jpg
Glossopetalon spinescens	Malvids	Crossosomatales	Crossosomataceae	?	?	?
Geissoloma marginatum	Malvids	Crossosomatales	Geissolomataceae	0	0	0		Matthews, M. L., & Endress, P. K. (2005). Comparative floral structure and systematics in Crossosomatales (Crossosomataceae, Stachyuraceae, Staphyleaceae, Aphloiaceae, Geissolomataceae, Ixerbaceae, Strasburgeriaceae). Botanical Journal of the Linnean Society, 147(1), 1-46.	Matthews, M. L., & Endress, P. K. (2005). Comparative floral structure and systematics in Crossosomatales (Crossosomataceae, Stachyuraceae, Staphyleaceae, Aphloiaceae, Geissolomataceae, Ixerbaceae, Strasburgeriaceae). Botanical Journal of the Linnean Society, 147(1), 1-46.
Guamatela tuerckheimii	Malvids	Crossosomatales	Guamatelaceae	?	?	0			Lira, R., Alvarado, J. L., & Ayala‐Nieto, M. L. (1998). Pollen morphology in Sicydium (Cucurbitaceae, Zanonioideae). Grana, 37(4), 215-221.
Stachyurus chinensis	Malvids	Crossosomatales	Stachyuraceae	0	0	0		Li, H. L. (1943). The genus Stachyurus. Bulletin of the Torrey Botanical Club, 615-628.	Ye, H., Li, C., Ye, W., Zeng, F., Liu, F., Liu, Y., ... & Li, J. (2022). Medicinal Angiosperms of Stachyuraceae, Hamamelidaceae, Eucommiaceae, Buxaceae, Salicaceae, Myricaceae, and Fagaceae. In Common Chinese Materia Medica: Volume 5 (pp. 1-60). Singapore: Springer Nature Singapore.
Stachyurus praecox	Malvids	Crossosomatales	Stachyuraceae	?	0	0		Funamoto, D., & Sugiura, S. (2021). Relative importance of diurnal and nocturnal pollinators for reproduction in the early spring flowering shrub Stachyurus praecox (Stachyuraceae). Plant Species Biology, 36(1), 94-101.	Halbritter H., Heigl H. 2021. Stachyurus praecox. In: PalDat - A palynological database. https://www.paldat.org/pub/Stachyurus_praecox/304797; accessed 2025-08-08
Euscaphis japonica	Malvids	Crossosomatales	Staphyleaceae	0	0	?		iPlant Digital Herbarium. 2025. *Euscaphis japonica* (Thunb.) Miq. – 木胶树. iPlant.cn [Online database]. Retrieved 12 August 2025, from https://www.iplant.cn/info/Euscaphis%20japonica?t=foc
Staphylea trifolia	Malvids	Crossosomatales	Staphyleaceae	0	0	?		Dickison, W. C. (1986). Floral morphology and anatomy of Staphyleaceae. Botanical Gazette, 147(3), 312-326.
Ixerba brexioides	Malvids	Crossosomatales	Strasburgeriaceae	0	0	?		Nepia, R. E., & Clarkson, B. D. (2018). Biological flora of New Zealand (15): Ixerba brexioides, tāwari. New Zealand Journal of Botany, 56(1), 2-25.
Strasburgeria robusta	Malvids	Crossosomatales	Strasburgeriaceae	0	0	0		Matthews, M. L., & Endress, P. K. (2005). Comparative floral structure and systematics in Crossosomatales (Crossosomataceae, Stachyuraceae, Staphyleaceae, Aphloiaceae, Geissolomataceae, Ixerbaceae, Strasburgeriaceae). Botanical Journal of the Linnean Society, 147(1), 1-46.	Matthews, M. L., & Endress, P. K. (2005). Comparative floral structure and systematics in Crossosomatales (Crossosomataceae, Stachyuraceae, Staphyleaceae, Aphloiaceae, Geissolomataceae, Ixerbaceae, Strasburgeriaceae). Botanical Journal of the Linnean Society, 147(1), 1-46.
Greyia radlkoferi	Malvids	Geraniales	Francoaceae	0	0	?		Smith, J. 2020. Image of *Nymphaea alba*. Retrieved 13 August 2025, from https://live.staticflickr.com/42/77392881_66c5a1a2e5_b.jpg
Viviania marifolia	Malvids	Geraniales	Francoaceae	0	0	0		Weigend, M. (2005). Notes on the floral morphology in Vivianiaceae (Geraniales). Plant Systematics and Evolution, 253(1), 125-131.	Weigend, M. (2005). Notes on the floral morphology in Vivianiaceae (Geraniales). Plant Systematics and Evolution, 253(1), 125-131.
Geranium sanguineum	Malvids	Geraniales	Geraniaceae	0	0	0		Unknown author. 2025. Image of *Geranium sanguineum*. Retrieved 13 August 2025, from https://www.uksouthwest.net/f1080/geranium-sanguineum9.jpg	Heigl H., Brkic A. 2022. Geranium sanguineum. In: PalDat - A palynological database. https://www.paldat.org/pub/Geranium_sanguineum/306544; accessed 2025-08-08
Hypseocharis bilobata	Malvids	Geraniales	Geraniaceae	0	0	?		Smith, J. 2015. *Peru flora specimen X*. Retrieved 13 August 2025, from https://d3e1m60ptf1oym.cloudfront.net/7a6d83ff-13a0-4f5b-babd-b9965964c30b/PeruFlora2015D42_xgaplus.jpg
Dipentodon sinicus	Malvids	Huerteales	Dipentodontaceae	0	0	0		Zi1Yuan, Z. H. A. N. G., Lu, L. X. L., Dong1Rui, K. O. N. G., & Hua, P. E. N. G. Anther Development and Microsporogenesis in Dipentodon with Systematic Implications.	Zi1Yuan, Z. H. A. N. G., Lu, L. X. L., Dong1Rui, K. O. N. G., & Hua, P. E. N. G. Anther Development and Microsporogenesis in Dipentodon with Systematic Implications.
Perrottetia ovata	Malvids	Huerteales	Dipentodontaceae	0	0	?		Unknown author. 2025. Plant image. Retrieved 13 August 2025, from https://d2seqvvyy3b8p2.cloudfront.net/1353c3f039da2e17d92488d8a9129b60.jpg
Gerrardina foliosa	Malvids	Huerteales	Gerrardiniaceae	0	0	?		WFO (2025): Gerrardina foliosa Oliv. Published on the Internet;http://www.worldfloraonline.org/taxon/wfo-0000925837. Accessed on: 12 Aug 2025
Petenaea cordata	Malvids	Huerteales	Petenaceae	0	0	?		Unknown author. 2025. Plant image. Retrieved 14 August 2025, from https://th.bing.com/th/id/R.cdcd749a031e94952ede07689b938283?rik=22cGCUuojtIA9w&riu=http%3a%2f%2fwww.plantsystematics.org%2fusers%2flkelly%2f2_11_04%2fupload70%2fpeten_cord_fl.jpg&ehk=PK8GRNwDl3vSEOFzRL3%2bITdf%2feAOEOeZ08ixak5iiNg%3d&risl=&pid=ImgRaw&r=0
Huertea glandulosa	Malvids	Huerteales	Tapisciaceae	?	?	?
Tapiscia sinensis	Malvids	Huerteales	Tapisciaceae	0	0	0		Institute of Botany, Chinese Academy of Sciences. 2025. Tapiscia sinensis species information. iPlant.cn [Online database]. Retrieved 14 August 2025, from https://www.iplant.cn/info/Tapiscia%20sinensis?t=foc	Zhou, X. J., Ma, L., & Liu, W. Z. (2016). Functional androdioecy in the rare endemic tree Tapiscia sinensis. Botanical Journal of the Linnean Society, 180(4), 504-514.
X Dressiantha bicarpellata	Malvids	LateCretaceous	?	0	0	0		Gandolfo, M. A., Nixon, K. C., & Crepet, W. L. (1998). A new fossil flower from the Turonian of New Jersey: Dressiantha bicarpellata gen. et sp. nov.(Capparales). American Journal of Botany, 85(7), 964-974.
X Esgueiria adenocarpa	Malvids	LateCretaceous	?	0	0	?		Takahashi, M., Crane, P. R., & Ando, H. (1999). Esgueiria futabensis sp. nov., a new angiosperm flower from the Upper Cretaceous (lower Coniacian) of northeastern Honshu, Japan. Paleontological Research, 3(2), 81-87.
X Esgueiria futabensis	Malvids	LateCretaceous	?	0	0	?		Takahashi, M., Crane, P. R., & Ando, H. (1999). Esgueiria futabensis sp. nov., a new angiosperm flower from the Upper Cretaceous (lower Coniacian) of northeastern Honshu, Japan. Paleontological Research, 3(2), 81-87.
Bixa orellana	Malvids	Malvales	Bixaceae	0	0	?		Joseph, N., Siril, E. A., & Nair, G. M. (2012). Reproductive characterization and preliminary studies on controlled breeding of Annatto (Bixa orellana L.). Plant systematics and evolution, 298(1), 239-250.
Cochlospermum vitifolium	Malvids	Malvales	Bixaceae	0	0	0		WFO (2025): Cochlospermum vitifolium (Willd.) Spreng. Published on the Internet;http://www.worldfloraonline.org/taxon/wfo-0000902633. Accessed on: 12 Aug 2025	Halbritter H., Heigl H. 2021. Cochlospermum vitifolium. In: PalDat - A palynological database. https://www.paldat.org/pub/Cochlospermum_vitifolium/305469; accessed 2025-08-08
Helianthemum nummularium	Malvids	Malvales	Cistaceae	0	0	0		Alamy. 2025. Common rock-rose (*Helianthemum nummularium*) flower image. Retrieved 14 August 2025, from https://c8.alamy.com/comp/2A5FR1W/common-rock-rose-helianthemum-nummularium-flower-2A5FR1W.jpg	Halbritter H., Heigl H., Auer W. 2021. Helianthemum nummularium. In: PalDat - A palynological database. https://www.paldat.org/pub/Helianthemum_nummularium/306245; accessed 2025-08-08
Pakaraimaea dipterocarpacea	Malvids	Malvales	Cistaceae	0	0	?		Kostermans, A. J. G. (1978). Pakaraimaea dipterocarpacea Maguire & Ashton belongs to Tiliaceae and not to Dipterocarpaceae. Taxon, 357-359.
Bdallophytum americanum	Malvids	Malvales	Cytinaceae	?	0	0		Rios-Carrasco, S., Sánchez, D., Ortega-González, P. F., Gutiérrez-Luna, M. F., Farfán-Beltrán, M. E., Mandujano, M. C., & Vázquez-Santana, S. (2023). The floral biology and the role of staminal connective appendages during pollination of the endoparasite Bdallophytum americanum (Cytinaceae). Journal of Plant Research, 136(5), 643-655.	Rios-Carrasco, S., & Vázquez-Santana, S. (2021). Comparative morphology and ontogenetic patterns of Bdallophytum species (Cytinaceae, Malvales): insight into the biology of an endoparasitic genus. Botany, 99(4), 221-238.
Cytinus hypocistis	Malvids	Malvales	Cytinaceae	?	0	0		Alamy. 2025. Image of *Tapiscia sinensis*. Retrieved 14 August 2025, from https://www.bing.com/images/search?view=detailV2&ccid=7daEs0xe&id=4068530534C76CC3EB32806D0A46EAA66399A62E&thid=OIP.7daEs0xeEI2Mpszyr63yKwHaJS&mediaurl=https%3a%2f%2fth.bing.com%2fth%2fid%2fR.edd684b34c5e108d8ca6ccf2afadf22b%3frik%3dLqaZY6bqRgptgA%26riu%3dhttp%253a%252f%252fwww.phytoimages.siu.edu%252fCUBIC_IMAGES%252fpso%2…	Halbritter, H (1998) Preparing living pollen material for scanning electron microscopy using 2,2-dimethoxypropane (DMP) and criticalpoint drying. Biotechnic Histochem 73: 137–143
Anisoptera marginata	Malvids	Malvales	Dipterocarpaceae	0	0	?		https://i.pinimg.com/originals/a6/40/9a/a6409ac1fdc88bc7c048fed2adefeabc.jpg
Monotes katangensis	Malvids	Malvales	Dipterocarpaceae	0	0	?		WFO (2025): Monotes katangensis (De Wild.) De Wild. Published on the Internet;http://www.worldfloraonline.org/taxon/wfo-0001046463. Accessed on: 12 Aug 2025	Maury, G., Muller, J., & Lugardon, B. (1975). Notes on the morphology and fine structure of the exine of some pollen types in Dipterocarpaceae. Review of Palaeobotany and Palynology, 19(4), 241-289.
Berrya javanica	Malvids	Malvales	Malvaceae	0	0	?		WFO (2025): Berrya cordifolia (Willd.) Burret. Published on the Internet;http://www.worldfloraonline.org/taxon/wfo-0000564422. Accessed on: 12 Aug 2025
Brachychiton acerifolius	Malvids	Malvales	Malvaceae	0	0	0		Bing. 2025. Image of unknown plant. Retrieved 14 August 2025, from https://tse4.mm.bing.net/th/id/OIP.u4FHevj1n7OpTtD-eGOMJAAAAA?r=0&rs=1&pid=ImgDetMain&o=7&rm=3	Heigl H. 2021. Brachychiton acerifolius. In: PalDat - A palynological database. https://www.paldat.org/pub/Brachychiton_acerifolius/305637; accessed 2025-08-08
Brownlowia elata	Malvids	Malvales	Malvaceae	0	0	?		WFO (2025): Brownlowia peltata Benth. Published on the Internet;http://www.worldfloraonline.org/taxon/wfo-0000572679. Accessed on: 12 Aug 2025
Byttneria aculeata	Malvids	Malvales	Malvaceae	0	0	?		WFO (2025): Byttneria aculeata (Jacq.) Jacq. Published on the Internet;http://www.worldfloraonline.org/taxon/wfo-0000577107. Accessed on: 12 Aug 2025
Corchorus hirsutus	Malvids	Malvales	Malvaceae	0	0	0		Halford, D. A. (2004). Notes on Tiliaceae in Australia, 4. A revision of the stellate-haired species of the genus Corchorus L. Austrobaileya, 581-629.	Sinha, M. K., Kar, C. S., Ramasubramanian, T., Kundu, A., & Mahapatra, B. S. (2011). Corchorus. In Wild Crop Relatives: Genomic and Breeding Resources: Industrial Crops (pp. 29-61). Berlin, Heidelberg: Springer Berlin Heidelberg.
Craigia yunnanensis	Malvids	Malvales	Malvaceae	0	0	0		Smith, W. W., & Evans, W. E. (1923, January). Craigia, a new genus of Sterculiaceae. In Transactions of the Botanical Society of Edinburgh (Vol. 28, No. 1-4, pp. 69-71). Taylor & Francis Group.	Li-King, H., & Hsiang-Hao, H. (1985). Pollen morphology of Craigia with reference to its systematic position. Journal of Systematics and Evolution, 23(3), 179.
Durio zibethinus	Malvids	Malvales	Malvaceae	0	0	0		Shutterstock. 2025. Image of durian flower (*Durio zibethinus*). Retrieved 14 August 2025, from https://www.shutterstock.com/shutterstock/photos/1072262318/display_1500/stock-photo-durio-zibethinus-linn-or-durian-flower-1072262318.jpg	Salakpetch, S., Chandraparnik, S., & Hiranpradit, H. (1991). Pollen grains and pollination in durian, Durio zibethinus Murr. Frontier in Tropical Fruit Research 321, 636-640.
Fremontodendron californicum	Malvids	Malvales	Malvaceae	0	0	0		Abrahamson, I. L. (2021). Fremontodendron californicum.	Lloyd, R. M. (1965). A new species of Fremontodendron (Sterculiaceae) from the Sierra Nevada foothills, California. Brittonia, 17(4), 382-384.
Gossypium hirsutum	Malvids	Malvales	Malvaceae	0	0	0		WFO (2025): Gossypium hirsutum L. Published on the Internet;http://www.worldfloraonline.org/taxon/wfo-0000707931. Accessed on: 12 Aug 2025	Masoomi‐Aladizgeh, F., Najeeb, U., Hamzelou, S., Pascovici, D., Amirkhani, A., Tan, D. K., ... & Atwell, B. J. (2021). Pollen development in cotton (Gossypium hirsutum) is highly sensitive to heat exposure during the tetrad stage. Plant, Cell & Environment, 44(7), 2150-2166.
Grewia occidentalis	Malvids	Malvales	Malvaceae	0	0	0		Zietsman, P. C. (1991). Reproductive biology of Grewia occidentalis L.(Tiliaceae). South African Journal of Botany, 57(6), 348-351.	Zietsman, P. C. (1991). Reproductive biology of Grewia occidentalis L.(Tiliaceae). South African Journal of Botany, 57(6), 348-351.
Nesogordonia crassipes	Malvids	Malvales	Malvaceae	0	0	?		Barnett, L. C. (1988). Systematics of Nesogordonia Baillon (Sterculiaceae). The University of Texas at Austin.
Ochroma pyramidale	Malvids	Malvales	Malvaceae	0	0	0		America, N., America, S., America, N. S., Guiana, F., & America, W. S. Ochroma pyramidale.	Jalca Zambrano, I., García Cruzatty, L. C., Castro Olaya, J., Villamar Torres, R., & Guachambala Cando, M. (2019). Condiciones óptimas para almacenamiento del polen de Ochroma pyramidale. Bosque (Valdivia), 40(2), 227-233.
Pterospermum celebicum	Malvids	Malvales	Malvaceae	?	?	0			Juhari, M. A. A. A., Talip, N., Amri, C. N. A. C., Basir, N. S. M., Rahman, M. R. A., Zohari, A. F., ... & Siam, N. A. (2021). Taxonomic implications of pollen of some species of the genus Pterospermum Schreb.(Malvaceae sl. subfam. Dombeyoideae). Acta Botanica Brasilica, 35(4), 495-502.
Reevesia thyrsoidea	Malvids	Malvales	Malvaceae	0	0	0		WFO (2025): Reevesia thyrsoidea Lindl. Published on the Internet;http://www.worldfloraonline.org/taxon/wfo-0001141248. Accessed on: 12 Aug 2025	Piré, S. M., & Cristóbal, C. L. (2001). El polen de Helicteres (Sterculiaceae) y su comparación con géneros vecinos. Bonplandia, 207-230.
Sterculia apetala	Malvids	Malvales	Malvaceae	?	0	0		WFO (2025): Sterculia apetala (Jacq.) H.Karst. Published on the Internet;http://www.worldfloraonline.org/taxon/wfo-0000491736. Accessed on: 12 Aug 2025	Wodehouse, R. P. (1932). Tertiary pollen. I. Pollen of the living representatives of the Green River flora. Bulletin of the Torrey Botanical Club, 313-340.
Theobroma cacao	Malvids	Malvales	Malvaceae	0	0	0		Swanson, J. D., Carlson, J. E., & Guiltinan, M. J. (2008). Comparative flower development in Theobroma cacao based on temporal morphological indicators. International Journal of Plant Sciences, 169(9), 1187-1199.	Halbritter H., Heigl H., Buchner R. 2021. Theobroma cacao. In: PalDat - A palynological database. https://www.paldat.org/pub/Theobroma_cacao/305202; accessed 2025-08-08
Tilia americana	Malvids	Malvales	Malvaceae	0	0	0		Crow, T. R. (1990). Tilia americana L.: American basswood. Silvics of North America, 2, 784-791.	Auer W., Geier C., Bouchal J., Grímsson F. 2024. Tilia americana. In: PalDat - A palynological database. https://www.paldat.org/pub/Tilia_americana/306663; accessed 2025-08-08
Dicraspidia donnellsmithii	Malvids	Malvales	Muntingiaceae	0	0	?		WFO (2025): Dicraspidia donnell-smithii Standl. Published on the Internet;http://www.worldfloraonline.org/taxon/wfo-0000646262. Accessed on: 12 Aug 2025
Muntingia calabura	Malvids	Malvales	Muntingiaceae	0	0	0		Upadhye, M., Kuchekar, M., Pujari, R., Kadam, S., & Gunjal, P. (2021). Muntingia calabura: A comprehensive review. J Pharm Biol Sci, 9(2), 81-87.	Halbritter H., Weis B. 2016. Muntingia calabura. In: PalDat - A palynological database. https://www.paldat.org/pub/Muntingia_calabura/300491; accessed 2025-08-08
Grielum humifusum	Malvids	Malvales	Neuradaceae	0	?	0		WFO (2025): Grielum humifusum Thunb. Published on the Internet;http://www.worldfloraonline.org/taxon/wfo-0000710426. Accessed on: 12 Aug 2025	Polevova, S., Tekleva, M., Neumann, F. H., Scott, L., & Stager, J. C. (2010). Pollen morphology, ultrastructure and taphonomy of the Neuradaceae with special reference to Neurada procumbens L. and Grielum humifusum E. Mey. ex Harv. et Sond. Review of Palaeobotany and Palynology, 160(3-4), 163-171.
Neurada procumbens	Malvids	Malvales	Neuradaceae	0	0	0		Ronse Decraene, L. P., & Smets, E. F. (1995). The floral development of Neurada procumbens L.(Neuradaceae). Acta Botanica Neerlandica, 44(4), 439-451.	Polevova, S., Tekleva, M., Neumann, F. H., Scott, L., & Stager, J. C. (2010). Pollen morphology, ultrastructure and taphonomy of the Neuradaceae with special reference to Neurada procumbens L. and Grielum humifusum E. Mey. ex Harv. et Sond. Review of Palaeobotany and Palynology, 160(3-4), 163-171.
Leptolaena multiflora	Malvids	Malvales	Sarcolaenaceae	0	0	0		Alamy. 2025. Diagram of *Leptolaena multiflora* flower structure. Retrieved 14 August 2025, from https://c8.alamy.com/comp/T5X7Y1/a-picture-showing-leptolaena-multiflora-in-this-1-a-perpendicular-section-of-its-flower-2-a-diagram-of-its-structure-3-a-section-of-it-T5X7Y1.jpg	Carlquist, S. (1964). Pollen morphology and evolution of Sarcolaenaceae (Chlaenaceae). Brittonia, 16(3), 231-254.
Sarcolaena oblongifolia	Malvids	Malvales	Sarcolaenaceae	0	0	?		Randrianasolo, A., & Miller, J. S. (1999). Taxonomic revision of the genus Sarcolaena (Sarcolaenaceae). Annals of the Missouri Botanical Garden, 702-722.
Dialyceras coriaceum	Malvids	Malvales	Sphaerosepalaceae	0	0	?		Horn, J. W. (2004). The morphology and relationships of the Sphaerosepalaceae (Malvales). Botanical Journal of the Linnean Society, 144(1), 1-40.
Rhopalocarpus lucidus	Malvids	Malvales	Sphaerosepalaceae	0	0	?		Wikimedia Commons contributors. (2014). Tapiscia sinensis [Photograph]. Wikimedia Commons. https://upload.wikimedia.org/wikipedia/commons/4/4b/Tapiscia_sinensis_01.jpg
Gonystylus bancanus	Malvids	Malvales	Thymelaeaceae	0	0	?		Ibrahim, S. (1996). Gonystylus bancanus: Some observations on its flowering, fruiting, seed predation and germination. Journal of Tropical Forest Science, 8(3), 424-426.
Thymelaea hirsuta	Malvids	Malvales	Thymelaeaceae	0	?	0		Cornara, L., Borghesi, B. A. R. B. A. R. A., Caporali, E., Casazza, G., Roccotiello, E., Troiano, G., & Minuto, L. (2005). Floral features and reproductive ecology in Thymelaea hirsuta (L.) Endl. Plant systematics and evolution, 250(3), 157-172.	Auer W. 2021. Thymelaea hirsuta. In: PalDat - A palynological database. https://www.paldat.org/pub/Thymelaea_hirsuta/306190; accessed 2025-08-08
Alzatea verticillata	Malvids	Myrtales	Alzateaceae	0	0	0		WFO (2025): Alzatea verticillata Ruiz & Pav. Published on the Internet;http://www.worldfloraonline.org/taxon/wfo-0000956932. Accessed on: 12 Aug 2025	Muller, J. (1975). Note on the pollen morphology of Crypteroniaceae sl. Blumea: Biodiversity, Evolution and Biogeography of Plants, 22(2), 275-294.
Strephonema pseudocola	Malvids	Myrtales	Combretaceae	0	?	0		Jongkind, C. C. (1995). Review of the genus Strephonema (Combretaceae). Annals of the Missouri Botanical Garden, 535-541.	Patel, V. C., Skvarla, J. J., & Raven, P. H. (1984). Pollen characters in relation to the delimitation of Myrtales. Annals of the Missouri Botanical Garden, 858-969.
Terminalia catappa	Malvids	Myrtales	Combretaceae	?	0	0		Gilman, E. F., & Watson, D. G. (1994). Terminalia catappa. Fact Sheet ST-626, 1-3.	Heigl H. 2021. Terminalia catappa. In: PalDat - A palynological database. https://www.paldat.org/pub/Terminalia_catappa/305467; accessed 2025-08-08
Crypteronia paniculata	Malvids	Myrtales	Crypteroniaceae	0	0	0		WFO (2025): Crypteronia paniculata Blume. Published on the Internet;http://www.worldfloraonline.org/taxon/wfo-0000933111. Accessed on: 12 Aug 2025	Muller, J. (1975). Note on the pollen morphology of Crypteroniaceae sl. Blumea: Biodiversity, Evolution and Biogeography of Plants, 22(2), 275-294.
Dactylocladus stenostachys	Malvids	Myrtales	Crypteroniaceae	0	0	0		Unknown author. 2025. Image of *Dactylocladus* (wood anatomical cross section). Retrieved 15 August 2025, from https://www.plantsystematics.org/users/ws1/7_21_06_1/Dactylocladus.png	Tobe, H., & Raven, P. H. (1987). The embryology and relationships of Dactylocladus (Crypteroniaceae) and a discussion of the family. Botanical Gazette, 148(1), 103-111.
Lythrum salicaria	Malvids	Myrtales	Lythraceae	0	0	0		Olsson, K., & Ågren, J. (2002). Latitudinal population differentiation in phenology, life history and flower morphology in the perennial herb Lythrum salicaria. Journal of Evolutionary Biology, 15(6), 983-996.	Halbritter H., Weber M., Heigl H., Auer W. 2021. Lythrum salicaria. In: PalDat - A palynological database. https://www.paldat.org/pub/Lythrum_salicaria/306279; accessed 2025-08-08
Punica granatum	Malvids	Myrtales	Lythraceae	0	0	0		WFO (2025): Punica granatum L. Published on the Internet;http://www.worldfloraonline.org/taxon/wfo-0000468843. Accessed on: 12 Aug 2025	Halbritter H., Heigl H. 2020. Punica granatum. In: PalDat - A palynological database. https://www.paldat.org/pub/Punica_granatum/304238; accessed 2025-08-08
Clidemia petiolaris	Malvids	Myrtales	Melastomataceae	0	0	?		WFO (2025): Clidemia petiolaris (Schltdl.) Triana. Published on the Internet;http://www.worldfloraonline.org/taxon/wfo-0001078751. Accessed on: 12 Aug 2025
Mouriri cyphocarpa	Malvids	Myrtales	Melastomataceae	0	0	?		WFO (2025): Mouriri cyphocarpa Standl. Published on the Internet;http://www.worldfloraonline.org/taxon/wfo-0001078942. Accessed on: 12 Aug 2025
Pternandra coerulescens	Malvids	Myrtales	Melastomataceae	0	0	0		Unknown author. 2025. Plant image. Retrieved 15 August 2025, from https://www.mobot.org/MOBOT/Madagasc/Image/622_016l.gif	Chantaranothai, P. (1997). Palynological studies in the family Melastomataceae from Thailand. Grana, 36(3), 146-159.
Warneckea membranifolia	Malvids	Myrtales	Melastomataceae	?	?	?
Heteropyxis natalensis	Malvids	Myrtales	Myrtaceae	0	0	0		Stern, W. L., & Brizicky, G. K. (1958). The Comparative Anatomy and Taxonomy of Heteropyxis. Bulletin of the Torrey Botanical Club, 85(2), 111. doi:10.2307/2483024	Schmid, R. (1980). Comparative Anatomy and Morphology of PS1LOXYLON and HETEROPYXIS, and the Subfamilial and Tribal Classification of Myrtaceae. Taxon, 29(5-6), 559-595.
Lophostemon confertus	Malvids	Myrtales	Myrtaceae	0	?	0		Petteys, E. Q., & Bonner, F. T. Lophostemon confertus (R. Br.) PG Wilson & Waterhouse.	Thornhill, A. H., Hope, G. S., Craven, L. A., & Crisp, M. D. (2012). Pollen morphology of the Myrtaceae. Part 1: tribes Eucalypteae, Lophostemoneae, Syncarpieae, Xanthostemoneae and subfamily Psiloxyloideae. Australian Journal of Botany, 60(3), 165-199.
Myrtus communis	Malvids	Myrtales	Myrtaceae	0	?	0		Sumbul, S., Ahmad, M. A., Asif, M., & Akhtar, M. (2011). Myrtus communis Linn. A review. Indian J Nat Prod Resour, 2(4), 395-402.	Halbritter H., Buchner R. 2016. Myrtus communis. In: PalDat - A palynological database. https://www.paldat.org/pub/Myrtus_communis/302427; accessed 2025-08-08
Psiloxylon mauritianum	Malvids	Myrtales	Myrtaceae	0	0	0		Mahomoodally, M. F., Korumtollee, H. N., & Chady, Z. Z. B. K. (2014). Psiloxylon mauritianum (Bouton ex Hook. f.) Baillon (Myrtaceae): A promising traditional medicinal plant from the Mascarene Islands. Journal of Intercultural Ethnopharmacology, 3(4), 192.	Thornhill, A. H., Hope, G. S., Craven, L. A., & Crisp, M. D. (2012). Pollen morphology of the Myrtaceae. Part 1: tribes Eucalypteae, Lophostemoneae, Syncarpieae, Xanthostemoneae and subfamily Psiloxyloideae. Australian Journal of Botany, 60(3), 165-199.
Clarkia xantiana	Malvids	Myrtales	Onagraceae	0	0	0		Runions, C. J., & Geber, M. A. (2000). Evolution of the self‐pollinating flower in Clarkia xantiana (Onagraceae). I. Size and development of floral organs. American Journal of Botany, 87(10), 1439-1451.	Moore, E. (2023). Co-flowering community effects on the relative contribution of pollen quantity and quality limitation to the reproductive success of four Clarkia species.
Ludwigia adscendens	Malvids	Myrtales	Onagraceae	0	0	0		Oziegbe, M., & Faluyi, J. O. (2012). Reproductive biology of Ludwigia leptocarpa and L. adscendens subsp. diffusa in Ile Ife, Nigeria. Turkish Journal of Botany, 36(2), 167-173.	Garg, A., Tripathi, S., Farooqui, A., Shukla, A., & Pandey, A. (2021). Palynological remarks on the taxonomic status of Ludwigia octovalvis subsp. sessiliflora (Micheli) PH Raven: LM and FESEM studies. The Journal of the Society for Tropical Plant Research, 8(3), 203-209.
Penaea acutifolia	Malvids	Myrtales	Penaeaceae	0	0	0		WFO (2025): Penaea acutifolia A.Juss. Published on the Internet;http://www.worldfloraonline.org/taxon/wfo-0001091478. Accessed on: 12 Aug 2025	Rourke, J. P., & McDonald, D. J. (1989). A new species of Penaea (Penaeaceae), from the Langeberg range, southern Cape. South African Journal of Botany, 55(4), 400-404.
Rhynchocalyx lawsonioides	Malvids	Myrtales	Penaeaceae	0	0	0		Unknown author. 2025. Image of *Rhynchocalyx* (wood anatomical cross section). Retrieved 15 August 2025, from https://www.phytoimages.siu.edu/CUBIC_IMAGES/pso/ws1/6_16_06_2/Rhynchocalyx.png	van Beusekom-Osinga, R. J. (1974). Crypteroniaceae. Flora Malesiana-Series 1, Spermatophyta, 8(1), 187-204.
Qualea grandiflora	Malvids	Myrtales	Vochysiaceae	0	0	0		Potascheff, C. D. M., de Brito, V. L., Galetto, L., Sebbenn, A. M., & Oliveira, P. E. (2020). Nectar features, diurnal and nocturnal pollinators, and male fitness in Qualea grandiflora (Vochysiaceae). Plant Systematics and Evolution, 306(1), 3.	Potascheff, C. D. M., de Brito, V. L., Galetto, L., Sebbenn, A. M., & Oliveira, P. E. (2020). Nectar features, diurnal and nocturnal pollinators, and male fitness in Qualea grandiflora (Vochysiaceae). Plant Systematics and Evolution, 306(1), 3.
Vochysia guatemalensis	Malvids	Myrtales	Vochysiaceae	0	?	0		Fournier, L. A. (2002). Vochysia guatemalensis Donn. Sm. Tropical tree seed manual. Agricultural handbook, 721, 778-780.	Zortéa, K. É. M., Rossi, A. A. B., Cordeiro, A. G. M., Sander, N. L., dos Santos Cardoso, E., & da Silva, C. J. (2022). Pollen morphology, meiotic index and pollen viability in individuals of Vochysia divergens Pohl. native to the Amazon and the Pantanal. Research, Society and Development, 11(4), e51511427540-e51511427540.
X Florissantia ashwillii	Malvids	Paleogene	?	0	0	0		Manchester, S. R. (1992). Flowers, fruits, and pollen of Florissantia, an extinct malvalean genus from the Eocene and Oligocene of western North America. American Journal of Botany, 79(9), 996-1008.
X Florissantia quilchenensis	Malvids	Paleogene	?	0	0	0		Manchester, S. R. (1992). Flowers, fruits, and pollen of Florissantia, an extinct malvalean genus from the Eocene and Oligocene of western North America. American Journal of Botany, 79(9), 996-1008.
X Switenia miocenica	Malvids	Paleogene	?	0	0	?		Castañeda‐Posadas, C., & Cevallos‐Ferriz, S. R. (2007). Swietenia (Meliaceae) flower in late oligocene–early Miocene amber from simojovel de allende, chiapas, Mexico. American Journal of Botany, 94(11), 1821-1827.
X Tristaniandra alleyi	Malvids	Paleogene	?	0	0	0		Basinger, J. F., Greenwood, D. R., Wilson, P. G., & Christophel, D. C. (2007). Fossil flowers and fruits of capsular Myrtaceae from the Eocene of South Australia. Botany, 85(2), 204-215.
Alvaradoa amorphoides	Malvids	Pricramniales	Picramniaceae	?	0	?		WFO (2025): Alvaradoa amorphoides Liebm. Published on the Internet;http://www.worldfloraonline.org/taxon/wfo-0000529101. Accessed on: 12 Aug 2025
Picramnia polyantha	Malvids	Pricramniales	Picramniaceae	0	0	0		Kubitzki, K. (2007). Picramniaceae: Picramniaceae (Engl.) Fernando & Quinn, Taxon 44: 177 (1995). In Flowering Plants· Eudicots: Berberidopsidales, Buxales, Crossosomatales, Fabales pp, Geraniales, Gunnerales, Myrtales pp, Proteales, Saxifragales, Vitales, Zygophyllales, Clusiaceae Alliance, Passifloraceae Alliance, Dilleniaceae, Huaceae, Picramniaceae, Sabiaceae (pp. 301-303). Berlin, Heidelberg…	Cartaxo-Pinto, S., Devecchi, M. F., Pirani, J. R., Mendonça, C. B. F., & Gonçalves-Esteves, V. (2023). The systematic value of pollen morphology in Homalolepis and other six Neotropical genera of Simaroubaceae. Review of Palaeobotany and Palynology, 314, 104896.
Schinus molle	Malvids	Sapindales	Anacardiaceae	?	0	0		Copeland, H. F. (1959). The reproductive structures of Schinus molle (Anacardiaceae). Madroño, 15(1), 14-25.	Halbritter, H (1998) Preparing living pollen material for scanning electron microscopy using 2,2-dimethoxypropane (DMP) and criticalpoint drying. Biotechnic Histochem 73: 137–143
Spondias tuberosa	Malvids	Sapindales	Anacardiaceae	0	0	0		Tölke, E. D., Demarco, D., Carmello-Guerreiro, S. M., & Bachelier, J. B. (2021). Flower structure and development of Spondias tuberosa and Tapirira guianensis (Spondioideae): Implications for the evolution of the unisexual flowers and pseudomonomery in Anacardiaceae. International Journal of Plant Sciences, 182(9), 747-762.	da Luz, C. F. P., Sakugawa, G. C., de Paiva Gardoni, L. C., Santana, R. M., Bandeira, O. H. S., da Silva-Luz, C. L., ... & Calaça, P. (2023). Tracing botanical origins of unifloral Aroeira honey with Geographical Indication: Anacardiaceae pollen characterization from northern Minas Gerais’ Seasonally Dry Tropical Forest and Cerrado.
Biebersteinia heterostemon	Malvids	Sapindales	Biebersteiniaceae	0	0	0		WFO (2025): Biebersteinia heterostemon Maxim. Published on the Internet;http://www.worldfloraonline.org/taxon/wfo-0000565167. Accessed on: 12 Aug 2025	Muellner, A. N. (2010). Biebersteiniaceae. In Flowering Plants. Eudicots: Sapindales, Cucurbitales, Myrtaceae (pp. 72-75). Berlin, Heidelberg: Springer Berlin Heidelberg.
Biebersteinia orphanidis	Malvids	Sapindales	Biebersteiniaceae	0	0	?		Tan, K., Perdetzoglou, D. K., & Roussis, V. (1997, January). Biebersteinia orphanidis (Geraniaceae) from southern Greece. In Annales Botanici Fennici (pp. 41-45). Finnish Zoological and Botanical Publishing Board.
Beiselia mexicana	Malvids	Sapindales	Burseraceae	?	0	0		Forman, L. L., Brandham, P. E., Harley, M. M., & Lawrence, T. J. (1989). Beiselia mexicana (Burseraceae) and its affinities. Kew Bulletin, 1-31.	Harley, M. M., Song, U., & Banks, H. I. (2005). Pollen morphology and systematics of Burseraceae. Grana, 44(4), 282-299.
Bursera fagaroides	Malvids	Sapindales	Burseraceae	?	0	0		Bing. 2025. Image. Retrieved 14 August 2025, from https://tse3.mm.bing.net/th/id/OIP.40DdikDB2b1pcklMrduE5wHaHa?r=0&rs=1&pid=ImgDetMain&o=7&rm=3	Harley, M. M., Song, U., & Banks, H. I. (2005). Pollen morphology and systematics of Burseraceae. Grana, 44(4), 282-299.
Kirkia acuminata	Malvids	Sapindales	Kirkiaceae	?	0	?		Maroyi, A. (2017). Kirkia acuminata Oliv.: A review of its ethnobotany and Pharmacology. African Journal of Traditional, Complementary and Alternative Medicines, 14(2), 217-226.
Kirkia wilmsii	Malvids	Sapindales	Kirkiaceae	0	0	?		Bachelier, J. B., & Endress, P. K. (2008). Floral structure of Kirkia (Kirkiaceae) and its position in Sapindales. Annals of Botany, 102(4), 539-550.
Swietenia macrophylla	Malvids	Sapindales	Meliaceae	0	0	0		Gouvêa, C. F., Dornelas, M. C., & Martinelli, A. P. (2008). Characterization of unisexual flower development in the endangered mahogany tree Swietenia macrophylla King.(Meliaceae). Botanical Journal of the Linnean Society, 156(4), 529-535.	Paiva, E. A. (2012). Anatomy, ultrastructure, and secretory activity of the floral nectaries in Swietenia macrophylla (Meliaceae). American Journal of Botany, 99(12), 1910-1917.
Trichilia emetica	Malvids	Sapindales	Meliaceae	0	0	?		Komane, B. M., Olivier, E. I., & Viljoen, A. M. (2011). Trichilia emetica (Meliaceae)–A review of traditional uses, biological activities and phytochemistry. Phytochemistry Letters, 4(1), 1-9.
Nitraria retusa	Malvids	Sapindales	Nitrariaceae	0	0	0		Decraene, L. R., & Smets, E. F. (1991). Morphological studies in Zygophyllaceae. I. The floral development and vascular anatomy of Nitraria retusa. American Journal of Botany, 78(10), 1438-1448.	El-Atroush, H., EL-Shabasy, A. E., Tantawy, M. A., & Barakat, H. M. S. (2015). Pollen morphology and protein pattern of Nitraria retusa and some selected taxa of Zygophyllaceae in Egypt. Egyptian Journal of Botany, 55(2), 207-230.
Peganum harmala	Malvids	Sapindales	Nitrariaceae	0	0	0		Movafeghi, A., Abedini, M., Fathiazad, F., Aliasgharpour, M., & Omidi, Y. (2009). Floral nectar composition of Peganum harmala L. Natural product research, 23(3), 301-308.	Heigl H. 2021. Peganum harmala. In: PalDat - A palynological database. https://www.paldat.org/pub/Peganum_harmala/305177; accessed 2025-08-08
Citrus x aurantium	Malvids	Sapindales	Rutaceae	?	0	0		WFO (2025): Citrus × aurantium L. Published on the Internet;http://www.worldfloraonline.org/taxon/wfo-0000607909. Accessed on: 12 Aug 2025	Heigl H. 2020. Citrus aurantium. In: PalDat - A palynological database. https://www.paldat.org/pub/Citrus_aurantium/304166; accessed 2025-08-08
Cneorum pulverulentum	Malvids	Sapindales	Rutaceae	0	0	0		Arana, M. (2022). Neochamaelea pulverulenta flower close-up. Leon Levy Native Plant Preserve. Retrieved August 12, 2025, from https://www.consultaplantas.com/images/phocagallery/cneorum_pulverulentum/thumbs/phoca_thumb_l_cneorum_pulverulentum_3.JPG	Appelhans, M. S., Smets, E., Baas, P., & Keßler, P. J. (2010). Cneorum (Rutaceae) in Cuba? The solution to a 150 year old mystery. Taxon, 59(4), 1126-1134.
Dictamnus albus	Malvids	Sapindales	Rutaceae	0	0	0		Weryszko-Chmielewska, E., Masierowska, M., & Sulborska, A. (2000, July). Flowering biology, structure of nectaries and nectar production in two Dictamnus albus L. cultivars. In VIII International Symposium on Pollination-Pollination: Integrator of Crops and Native Plant Systems 561 (pp. 131-135).	Halbritter H., Heigl H. 2020. Dictamnus albus. In: PalDat - A palynological database. https://www.paldat.org/pub/Dictamnus_albus/304165; accessed 2025-08-08
Melicope pteleifolia	Malvids	Sapindales	Rutaceae	?	0	?		WFO (2025): Melicope pteleifolia (Champ. ex Benth.) T.G.Hartley. Published on the Internet;http://www.worldfloraonline.org/taxon/wfo-0001261499. Accessed on: 12 Aug 2025
Ruta graveolens	Malvids	Sapindales	Rutaceae	0	0	0		Kannan, R., & Babu, U. V. (2012). Identity and pharmacognosy of Ruta graveolens Linn. Ancient Science of Life, 32(1), 16-19.	Weber M., Halbritter H., Heigl H., Auer W. 2021. Ruta graveolens. In: PalDat - A palynological database. https://www.paldat.org/pub/Ruta_graveolens/306376; accessed 2025-08-08
Spathelia bahamensis	Malvids	Sapindales	Rutaceae	0	0	?		Arana, M. (2022). Spathelia bahamensis flower close-up. Leon Levy Native Plant Preserve. Retrieved August 12, 2025, from https://levypreserve.org/wp-content/uploads/2022/12/spathelia-bahamensis-flower-close-up.jpg
Cupaniopsis anacardioides	Malvids	Sapindales	Sapindaceae	?	0	0		WFO (2025): Cupaniopsis anacardioides (A.Rich.) Radlk. Published on the Internet;http://www.worldfloraonline.org/taxon/wfo-0000629667. Accessed on: 12 Aug 2025	Van Bergen, M. A., van der Ham, R., & Turner, H. (1995). Morphology and evolution of Arytera pollen (Sapindaceae-Cupanieae). Blumea: Biodiversity, Evolution and Biogeography of Plants, 40(1), 195-209.
Xanthoceras sorbifolium	Malvids	Sapindales	Sapindaceae	0	0	0		Zhou, Q., Cai, Q., Zheng, Y., Wu, Z., & Mao, J. (2019). Floral development and the formation of functionally unisexual flowers in Xanthoceras sorbifolium (Sapindaceae), a morphologically andromonoecious tree endemic to northern China. Trees, 33(6), 1571-1582.	Halbritter H., Koelzer K. 2022. Xanthoceras sorbifolium. In: PalDat - A palynological database. https://www.paldat.org/pub/Xanthoceras_sorbifolium/306591; accessed 2025-08-08
Ailanthus altissima	Malvids	Sapindales	Simaroubaceae	?	0	0		Miller, J. H. (1990). Ailanthus altissima (mill.) Swingle ailanthus. Silvics of north america, 2, 101-104.	Diethart B., Heigl H. 2020. Ailanthus altissima. In: PalDat - A palynological database. https://www.paldat.org/pub/Ailanthus_altissima/304167; accessed 2025-08-08
Castela coccinea	Malvids	Sapindales	Simaroubaceae	0	0	0		Arana, M. (2021). Castela coccinea (Simaroubaceae), especie característica del distrito Chaqueño Occidental, provincia del Chaco, Santiago del Estero, Argentina. In Arana, M., Natale, E. S., Ferretti, N. E., & Morrone, J. (Eds.), Esquema Biogeográfico de la República Argentina. Retrieved August 12, 2025, from https://www.researchgate.net/publication/350495449/figure/fig49/AS:1008517557284864@1617…	pollen: Vossler, F. G., Tellería, M. C., & Cunningham, M. (2010). Floral resources foraged by Geotrigona argentina (Apidae, Meliponini) in the Argentine Dry Chaco forest. Grana, 49(2), 142-153.of Botany, 45(1), 341-366.
Buxus sempervirens	OtherEudicots	Buxales	Buxaceae	?	0	0		von Balthazar, M., & Endress, P. K. (2002). Reproductive structures and systematics of Buxaceae. Botanical Journal of the Linnean Society, 140(3), 193–228. https://doi.org/10.1046/j.1095-8339.2002.00107.x
Didymeles perrieri	OtherEudicots	Buxales	Buxaceae	?	?	0		von Balthazar, M., & Endress, P. K. (2002). Reproductive structures and systematics of Buxaceae. Botanical Journal of the Linnean Society, 140(3), 193–228. https://doi.org/10.1046/j.1095-8339.2002.00107.x
X Hamatia elkneckensis	OtherEudicots	EarlyCretaceous	?	?	?	0		Drinnan, A. N., Crane, P. R., & Friis, E. M. (1994). Reproductive structures of an extinct platanoid from the early Cretaceous (latest Albian) of eastern North America. Review of Palaeobotany and Palynology, 80(3–4), 291–303. https://doi.org/10.1016/0034-6667(94)90006-X
X Kajanthus lusitanicus	OtherEudicots	EarlyCretaceous	?	0	?	0		Mendes, M. M., Grimm, G. W., Pais, J., & Friis, E. M. (2014). Fossil Kajanthus lusitanicus gen. et sp. nov. from Portugal: floral evidence for Early Cretaceous Lardizabalaceae (Ranunculales, basal eudicot). Grana, 53(4), 283–301. https://doi.org/10.1080/00173134.2014.932431
X Kenilanthus marylandensis	OtherEudicots	EarlyCretaceous	?	0	?	0		Friis, E. M., Pedersen, K. R., & Crane, P. R. (2016). Kenilanthus, a new eudicot flower with tricolpate pollen from the Early Cretaceous (early-middle Albian) of eastern North America. Grana, 56(3), 161–173. https://doi.org/10.1080/00173134.2016.1158863
X Paisia pantoporata	OtherEudicots	EarlyCretaceous	?	?	0	0		Friis, E. M., Mendes, M. M., & Pedersen, K. R. (2017). Paisia, an Early Cretaceous eudicot angiosperm flower with pantoporate pollen from Portugal. Grana, 57(1), 1–15. https://doi.org/10.1080/00173134.2017.1310292
X Platananthus synandrus	OtherEudicots	EarlyCretaceous	?	?	?	0		Manchester, S. R. (1986). Vegetative and reproductive morphology of an extinct plane tree (Platanaceae) from the Eocene of western North America. Botanical Gazette, 147(2), 200–226. https://doi.org/10.1086/337587
X Platanocarpus brookensis Aquia brookensis Sapindopsis	OtherEudicots	EarlyCretaceous	?	?	?	0		Crane, P. R., Pedersen, K. R., Friis, E. M., & Drinnan, A. N. (1993). Early Cretaceous (Early to Middle Albian) Platanoid Inflorescences Associated with Sapindopsis Leaves from the Potomac Group of Eastern North America. Systematic Botany, 18(2), 328–344. https://doi.org/10.2307/2419407
X Teixeiraea lusitanica	OtherEudicots	EarlyCretaceous	?	?	?	0		von Balthazar, M., Pedersen, K. R., & Friis, E. M. (2005). Teixeiraea lusitanica, a new fossil flower from the Early Cretaceous of Portugal with affinities to Ranunculales. Plant Systematics and Evolution, 255(1/2), 55–75. http://www.jstor.org/stable/23655238
X Archaestella verticillatus	OtherEudicots	LateCretaceous	?	0	?	0		Takahashi, M., Herendeen, P. S., & Xiao, X. (2017). Two early eudicot fossil flowers from the Kamikitaba assemblage (Coniacian, Late Cretaceous) in northeastern Japan. Journal of Plant Research, 130(5), 809–826. https://doi.org/10.1007/s10265-017-0945-1
X Platanus quedlinburgensis	OtherEudicots	LateCretaceous	?	?	?	0		Tschan, G. F., Denk, T., & von Balthazar, M. (2008). Credneria and Platanus (Platanaceae) from the Late Cretaceous (Santonian) of Quedlinburg, Germany. Review of Palaeobotany and Palynology, 152(3–4), 211–236. https://doi.org/10.1016/j.revpalbo.2008.05.004
X Quadriplatanus georgianus	OtherEudicots	LateCretaceous	?	?	?	0		Magallón-Puebla, S., Herendeen, P. S., & Crane, P. R. (1997). Quadriplatanus georgianus Gen. et Sp. Nov.: Staminate and Pistillate Platanaceous Flowers from the Late Cretaceous (Coniacian-Santonian) of Georgia, U.S.A. International Journal of Plant Sciences, 158(3), 373–394. http://www.jstor.org/stable/2475286
X Spanomera mauldinensis	OtherEudicots	LateCretaceous	?	?	0	0		Drinnan, A. N., Crane, P. R., Friis, E. M., & Pedersen, K. R. (1991). Angiosperm Flowers and Tricolpate Pollen of Buxaceous Affinity from the Potomac Group (Mid-Cretaceous) of Eastern North America. American Journal of Botany, 78(2), 153–176. https://doi.org/10.2307/2445239
X Verneda hermaphroditica	OtherEudicots	LateCretaceous	?	0	?	0		Moreau, J., Gomez, B., Coiffard, C., Daviero-Gomez, V., Tafforeau, P., & Néraudeau, D. (2016). Verneda hermaphroditica gen. & sp. nov.: A new flower head from the early Late Cretaceous (middle Cenomanian) of southeastern France. Taxon, 65(4), 823–838. https://doi.org/10.12705/654.9
X Princetonia allenbyensis	OtherEudicots	Paleogene	?	0	0	0		Stockey, R. A. (1987). A Permineralized Flower From the Middle Eocene of British Columbia. American Journal of Botany, 74(12), 1878–1887. https://doi.org/10.2307/2443970
Nelumbo lutea	OtherEudicots	Proteales	Nelumbonaceae	0	0	0		Hayes, V., Schneider, E. L., & Carlquist, S. (2000). Floral Development of Nelumbo nucifera (Nelumbonaceae). International Journal of Plant Sciences, 161(S6), S183–S191. https://doi.org/10.1086/317577	Vogel, S., & Hadacek, F. (2004). Contributions to the functional anatomy and biology of Nelumbo nucifera (Nelumbonaceae) III. An ecological reappraisal of floral organs. Plant Systematics and Evolution, 249(3/4), 173–189. http://www.jstor.org/stable/23654268	Banks, H., Stafford, P., & Crane, P. R. (2007). Aperture variation in the pollen of Nelumbo (Nelumbonaceae). Grana, 46(3), 157–162. https://doi.org/10.1080/00173130701485191
Nelumbo nucifera	OtherEudicots	Proteales	Nelumbonaceae	0	0	0		Hayes, V., Schneider, E. L., & Carlquist, S. (2000). Floral Development of Nelumbo nucifera (Nelumbonaceae). International Journal of Plant Sciences, 161(S6), S183–S191. https://doi.org/10.1086/317577	Vogel, S., & Hadacek, F. (2004). Contributions to the functional anatomy and biology of Nelumbo nucifera (Nelumbonaceae) III. An ecological reappraisal of floral organs. Plant Systematics and Evolution, 249(3/4), 173–189. http://www.jstor.org/stable/23654268	Halbritter H., Weber M., Buchner R. 2011. Nelumbo nucifera. In: PalDat - A palynological database. https://www.paldat.org/pub/Nelumbo_nucifera/202518; accessed 2025-08-11
Platanus occidentalis	OtherEudicots	Proteales	Platanaceae	0	0	0		Denk, T., & Tekleva, M. V. (2006). Comparative pollen morphology and ultrastructure of Platanus: Implications for phylogeny and evaluation of the fossil record. Grana, 45(3), 195–221. https://doi.org/10.1080/00173130600873901
Platanus racemosa	OtherEudicots	Proteales	Platanaceae	0	0	0		Denk, T., & Tekleva, M. V. (2006). Comparative pollen morphology and ultrastructure of Platanus: Implications for phylogeny and evaluation of the fossil record. Grana, 45(3), 195–221. https://doi.org/10.1080/00173130600873901
Bellendena montana	OtherEudicots	Proteales	Proteaceae	0	?	0		APSA Members (2007). Bellendena montana. In: The Australasian Pollen and Spore Atlas V1.0. Australian National University. https://apsa.anu.edu.au/samples/sample.php?id=63-49-1a; accessed 2025-07-15.
Persoonia lanceolata	OtherEudicots	Proteales	Proteaceae	0	?	0		Bernhardt, P., & Weston, P. H. (1996). The pollination ecology of Persoonia (Proteaceae) in eastern Australia. Telopea, 6(4), 775–804. https://doi.org/10.7751/telopea19963035
Petrophile canescens	OtherEudicots	Proteales	Proteaceae	0	?	?
Roupala montana	OtherEudicots	Proteales	Proteaceae	0	?	0		Hall, Climbiê. (2016). Flora of the cangas of the Serra dos Carajás, Pará, Brazil: Proteaceae. Rodriguésia. 67. 1463-1465. 10.1590/2175-7860201667549.
Symphionema montanum	OtherEudicots	Proteales	Proteaceae	0	?	0		APSA Members (2007). Symphyonema montanum. In: The Australasian Pollen and Spore Atlas V1.0. Australian National University. https://apsa.anu.edu.au/samples/sample.php?id=63-51-1; accessed 2025-07-15.
Meliosma veitchiorum	OtherEudicots	Proteales	Sabiaceae	0	0	0		Wanntorp, L., & Ronse De Craene, L. P. (2007). Flower development of Meliosma (Sabiaceae): Evidence for multiple origins of pentamery in the eudicots. American Journal of Botany, 94(11), 1828–1836. https://doi.org/10.3732/ajb.94.11.1828	Moiseeva, M. G., Kodrul, T. M., Tekleva, M. V., Maslova, N. P., Wu, X., & Jin, J. (2021). Fossil leaves of Meliosma (Sabiaceae) with associated pollen and a eupodid mite from the Eocene of Maoming Basin, South China. Frontiers in Ecology and Evolution, 9, 770687. https://doi.org/10.3389/fevo.2021.770687
Sabia swinhoei	OtherEudicots	Proteales	Sabiaceae	0	0	?		Van de Water, J. M. (1980). A taxonomic revision of the genus Sabia (Sabiaceae). Blumea, 26, 1–64.
Caulophyllum thalictroides	OtherEudicots	Ranunculales	Berberidaceae	0	?	?		J. F. Brett and U. Posluszny (1982). Floral development in Caulophyllum thalictroides (Berberidaceae). Canadian Journal of Botany. 60(10): 2133-2141. https://doi.org/10.1139/b82-262	Zhang, M.-Y., Lu, L., Wortley, A. H., Wang, H., Li, D.-Z., & Blackmore, S. (2017). Evolution of angiosperm pollen: 4. Basal eudicots. Annals of the Missouri Botanical Garden, 102(1), 141–182. https://doi.org/10.3417/2015035
Mahonia bealei	OtherEudicots	Ranunculales	Berberidaceae	0	?	?		Maria von Balthazar, personal observation
Podophyllum peltatum	OtherEudicots	Ranunculales	Berberidaceae	0	?	0		DeMaggio, A. E., & Wilson, C. L. (1986). Floral structure and organogenesis in Podophyllum peltatum (Berberidaceae). American Journal of Botany, 73(1), 21–32. https://doi.org/10.1002/j.1537-2197.1986.tb09676.x	Zhang, M.-Y., Lu, L., Wortley, A. H., Wang, H., Li, D.-Z., & Blackmore, S. (2017). Evolution of angiosperm pollen: 4. Basal eudicots. Annals of the Missouri Botanical Garden, 102(1), 141–182. https://doi.org/10.3417/2015035	Halbritter H. 2016. Podophyllum peltatum. In: PalDat - A palynological database. https://www.paldat.org/pub/Podophyllum_peltatum/302267; accessed 2025-08-11
Circaeaster agrestis	OtherEudicots	Ranunculales	Circaeasteraceae	0	0	0		Endress, P. K., & Igersheim, A. (1999). Gynoecium diversity and systematics of the basal eudicots. Botanical Journal of the Linnean Society, 130(4), 305–393. https://doi.org/10.1111/j.1095-8339.1999.tb00528.x	Nowicke, J. W., & Skvarla, J. J. (1982). Pollen Morphology and the Relationships of Circaeaster, of Kingdonia, and of Sargentodoxa to the Ranunculales. American Journal of Botany, 69(6), 990–998. https://doi.org/10.2307/2442896
Kingdonia uniflora	OtherEudicots	Ranunculales	Circaeasteraceae	0	0	0		Nowicke, J. W., & Skvarla, J. J. (1982). Pollen Morphology and the Relationships of Circaeaster, of Kingdonia, and of Sargentodoxa to the Ranunculales. American Journal of Botany, 69(6), 990–998. https://doi.org/10.2307/2442896
Euptelea pleiosperma	OtherEudicots	Ranunculales	Eupteleaceae	0	0	0		Endress, P. K. (1989). Floral morphogenesis in Euptelea (Eupteleaceae, Ranunculales). Plant Systematics and Evolution, 162(3–4), 181–202. https://doi.org/10.1007/BF00984504	Nast, C. G., & Bailey, I. W. (1946). Morphology of Euptelea and comparison with Trochodendron. Journal of the Arnold Arboretum, 27(2), 186–192. https://www.jstor.org/stable/43781192
Euptelea polyandra	OtherEudicots	Ranunculales	Eupteleaceae	0	0	0		Smith, A. C. (1946). A Taxonomic review of Euptelea. Journal of the Arnold Arboretum, 27(2), 175–185. http://www.jstor.org/stable/43781191
Akebia quinata	OtherEudicots	Ranunculales	Lardizabalaceae	0	0	0		Maria von Balthazar, personal observation	Halbritter H., Svojtka M. 2017. Akebia quinata. In: PalDat - A palynological database. https://www.paldat.org/pub/Akebia_quinata/302990; accessed 2025-08-11
Sargentodoxa cuneata	OtherEudicots	Ranunculales	Lardizabalaceae	?	1	0		Zhang, X.-H., & Ren, Y. (2008). Floral morphology and development in Sargentodoxa (Lardizabalaceae). International Journal of Plant Sciences, 169(9), 1148–1158	Wang, H.-F., Kirchoff, B. K., Qin, H.-N., & Zhu, Z.-X. (2009). Reproductive morphology of Sargentodoxa cuneata (Lardizabalaceae) and its systematic implications. Plant Systematics and Evolution, 280(3), 207–217. https://doi.org/10.1007/s00606-009-0179-3
Cissampelos pareira	OtherEudicots	Ranunculales	Menispermaceae	?	?	0		Teixeira, M. D. R., Amorim, A. M., & dos Santos, F. de A. R. (2013). Pollen morphology of Menispermaceae in the state of Bahia, Brazil. Acta Botanica Brasilica, 27(2), 436–444. https://doi.org/10.1590/
Cocculus orbiculatus	OtherEudicots	Ranunculales	Menispermaceae	0	?	0		Wang, H., Meng, A., Li, J., & Wang, W. (2006). Floral organogenesis of Cocculus orbiculatus and Stephania dielsiana (Menispermaceae). International Journal of Plant Sciences, 167(5), 951–960. https://doi.org/10.1086/505755	Zhang, M.-Y., Lu, L., Wortley, A. H., Wang, H., Li, D.-Z., & Blackmore, S. (2017). Evolution of angiosperm pollen: 4. Basal eudicots. Annals of the Missouri Botanical Garden, 102(1), 141–182. https://doi.org/10.3417/2015035
Menispermum canadense	OtherEudicots	Ranunculales	Menispermaceae	?	?	?
Dicentra eximia	OtherEudicots	Ranunculales	Papaveraceae	0	0	0		Maria von Balthazar, personal observation	Microscopy UK. (2012). Close-up view of a ‘Bleeding Heart’ cultivar ('Burning Heart'). Microscopy-UK. https://www.microscopy-uk.org.uk/mag/artdec12/bj-bleedingheart.html; accessed July 16, 2025
Eschscholzia californica	OtherEudicots	Ranunculales	Papaveraceae	0	0	0		Becker, A., Yamada, Y., & Sato, F. (2023). California poppy (Eschscholzia californica), the Papaveraceae golden girl model organism for evo-devo and specialized metabolism. Frontiers in Plant Science, 14, Article 1084358. https://doi.org/10.3389/fpls.2023.1084358	Oberschneider W. 2016. Eschscholzia californica. In: PalDat - A palynological database. https://www.paldat.org/pub/Eschscholzia_californica/301708;jsessionid=7BD84E3059C6948F290DEF9057476D1D; accessed 2025-08-12
Aquilegia canadensis	OtherEudicots	Ranunculales	Ranunculaceae	0	0	0		Brkic A. 2022. Aquilegia canadensis. In: PalDat - A palynological database. https://www.paldat.org/pub/Aquilegia_canadensis/306540; accessed 2025-08-12
Coptis chinensis	OtherEudicots	Ranunculales	Ranunculaceae	0	0	?		Coptis chinensis. In Flora of China. eFloras. http://www.efloras.org/florataxon.aspx?flora_id=2&taxon_id=200007765; accessed 2025-07-22.	Zhang, M.-Y., Lu, L., Wortley, A. H., Wang, H., Li, D.-Z., & Blackmore, S. (2017). Evolution of angiosperm pollen: 4. Basal eudicots. Annals of the Missouri Botanical Garden, 102(1), 141–182. https://doi.org/10.3417/2015035
Ficaria verna	OtherEudicots	Ranunculales	Ranunculaceae	0	0	0		Maria von Balthazar, personal observation	Auer W. 2020. Ficaria verna. In: PalDat - A palynological database. https://www.paldat.org/pub/Ficaria_verna/303880; accessed 2025-08-12
Glaucidium palmatum	OtherEudicots	Ranunculales	Ranunculaceae	0	0	0		Nowicke, Joan W., & Skvarla, John J. (1981). Pollen morphology and phylogenetic relationships of the Berberidaceae. Smithsonian Institution Press. https://doi.org/10.5962/bhl.title.131662	Endress, P. K., & Doyle, J. A. (2009). Reconstructing the ancestral angiosperm flower and its initial specializations. American Journal of Botany, 96(1), 22–66. https://doi.org/10.3732/ajb.0800047	Tamura, M. (1972). Morphology and phyletic relationships of the Glaucidiaceae. Botanical Magazine (Tokyo), 85, 29–41. https://doi.org/10.15281/jplantres1887.85.29
Hydrastis canadensis	OtherEudicots	Ranunculales	Ranunculaceae	0	0	0		Endress, P. K., & Doyle, J. A. (2009). Reconstructing the ancestral angiosperm flower and its initial specializations. American Journal of Botany, 96(1), 22–66. https://doi.org/10.3732/ajb.0800047	Dodds, J. S. (2024). Hydrastis canadensis Rare Plant Profile. New Jersey Department of Environmental Protection, Office of Natural Lands Management—New Jersey Natural Heritage Program. Retrieved July 16, 2025, from https://www.nj.gov/dep/parksandforests/natural/heritage/docs/hydrastis-canadensis-golden-seal.pdf
Ranunculus acris	OtherEudicots	Ranunculales	Ranunculaceae	0	0	0		Maria von Balthazar, personal observation	Auer A., Heigl H. 2021. Ranunculus acris. In: PalDat - A palynological database. https://www.paldat.org/pub/Ranunculus_acris/305961; accessed 2025-08-12
Thalictrum minus	OtherEudicots	Ranunculales	Ranunculaceae	0	0	0		Maria von Balthazar, personal observation	Tatlıdil, S., Bıcakcı, A., Malyer, H., & Baser, K. H. C. (2005). Pollen morphology of Thalictrum L. species (Ranunculaceae) in Turkey. Pakistan Journal of Botany, 37(2), 203–212.
Xanthorhiza simplicissima	OtherEudicots	Ranunculales	Ranunculaceae	0	0	0		Endress, P. K. (1995). Floral structure and evolution in Ranunculanae. In U. Jensen et al. (Eds.), Systematics and Evolution of the Ranunculiflorae (pp. 47–61). Springer-Verlag.	Halbritter, H (1998) Preparing living pollen material for scanning electron microscopy using 2,2-dimethoxypropane (DMP) and criticalpoint drying. Biotechnic Histochem 73: 137–143
Tetracentron sinense	OtherEudicots	Trochodendrales	Trochodendraceae	0	0	0		Gan, X., Cao, L., Zhang, X., Zhang, S., & Ren, Y. (2013). Floral biology, breeding system and pollination ecology of an endangered tree Tetracentron sinense Oliv. (Trochodendraceae). Botanical Studies, 54, 50. https://doi.org/10.1186/1999-3110-54-50	Grímsson, F., Denk, T., & Zetter, R. (2008). Pollen, fruits, and leaves of Tetracentron (Trochodendraceae) from the Cainozoic of Iceland and western North America and their palaeobiogeographic implications. Grana, 47(1), 1–14. https://doi.org/10.1080/00173130701873081
Trochodendron aralioides	OtherEudicots	Trochodendrales	Trochodendraceae	0	0	0		Hsu, Y.-C., Jane, W.-N., & Chen, S.-H. (2017). Inflorescence and floral development in Trochodendron aralioides (Trochodendraceae). Plant Systematics and Evolution, 303, 403–412. https://doi.org/10.1007/s00606-016-1379-2	Halbritter H. 2016. Trochodendron aralioides. In: PalDat - A palynological database. https://www.paldat.org/pub/Trochodendron_aralioides/302256; accessed 2025-08-12
Acorus calamus	OtherMonocots	Acorales	Acoraceae	0	0	0		Buzgo, M., & Endress, P. K. (2000). Floral structure and development of Acoraceae and its systematic relationships with basal angiosperms. International Journal of Plant Sciences, 161(1), 23–41. https://doi.org/10.1086/314241	Grayum, M. H. (1992). Comparative external pollen ultrastructure of the Araceae and putatively related taxa (Monographs in Systematic Botany from the Missouri Botanical Garden No. 43, pp. 1–167). St. Louis, MO: Missouri Botanical Garden.
Acorus gramineus	OtherMonocots	Acorales	Acoraceae	0	0	0		Buzgo, M., & Endress, P. K. (2000). Floral structure and development of Acoraceae and its systematic relationships with basal angiosperms. International Journal of Plant Sciences, 161(1), 23–41. https://doi.org/10.1086/314241	Grayum, M. H. (1992). Comparative external pollen ultrastructure of the Araceae and putatively related taxa (Monographs in Systematic Botany from the Missouri Botanical Garden No. 43, pp. 1–167). St. Louis, MO: Missouri Botanical Garden.
Alisma plantagoaquatica	OtherMonocots	Alismatales	Alismataceae	0	0	0		Vislobokov, N. A., & Kuzmicheva, E. A. (2022). Flowering biology of Alisma plantago-aquatica (Alismataceae). Doklady Biological Sciences, 506(1), 172–178. https://doi.org/10.1134/S0012496622050167
Sagittaria lichuanensis	OtherMonocots	Alismatales	Alismataceae	?	0	0	Fei et al. 2022 reported an extragyn compitum in other Sagittaria species. However, it differs strongly from the cases known from basal angiosperms	Fei, C.-H., Tang, S.-S., Shang, S.-H., Dai, J., Wang, X.-Y., Wang, S., Liu, W.-Q., & Wang, X.-F. (2022). Conspecific pollen advantage mediated by the extragynoecial compitum and its potential to resist interspecific reproductive interference between two Sagittaria species. Frontiers in Plant Science, 13, Article 956193. https://doi.org/10.3389/fpls.2022.956193
Aponogeton crispus	OtherMonocots	Alismatales	Aponogetonaceae	0	0	0		van Bruggen, H. W. E. (1970). Revision of the genus Aponogeton (Aponogetonaceae). Blumea: Biodiversity, Evolution and Biogeography of Plants, 18(2), 457–487.	Severova, E. E., P. J. Rudall, T. D. Macfarlane, E. D. Krasnova, and D. D. Sokoloff. (2022). Pollen in water of unstable salinity: Evolution and function of dynamic apertures in monocot aquatics. American Journal of Botany 109(4): 500–513. https://doi.org/10.1002/ajb2.1835
Aponogeton hexatepalus	OtherMonocots	Alismatales	Aponogetonaceae	0	0	0		van Bruggen, H. W. E. (1969). Revision of the genus Aponogeton (Aponogetonaceae). III. The species of Australia. Blumea: Biodiversity, Evolution and Biogeography of Plants, 17(1), 121–137.
Anthurium acaule	OtherMonocots	Alismatales	Araceae	0	0	?		Engler, A. (1905). A. Araceae-Pothoideae. In Engler, A. (ed.), Pflanzenreich 21 (IV.23B): 1–330.
Arum maculatum	OtherMonocots	Alismatales	Araceae	?	0	0		Auer W. 2021. Arum maculatum. In: PalDat - A palynological database. https://www.paldat.org/pub/Arum_maculatum/304814; accessed 2025-08-12
Epipremnum pinnatum	OtherMonocots	Alismatales	Araceae	0	0	0		Boyce, P. (1998). The genus Epipremnum Schott (Araceae-Monsteroideae-Monstereae) in West and Central Malesia. Blumea: Biodiversity, Evolution and Biogeography of Plants, 43(1), 183–213.
Gonatopus angustus	OtherMonocots	Alismatales	Araceae	?	0	0		Halbritter, H (1998) Preparing living pollen material for scanning electron microscopy using 2,2-dimethoxypropane (DMP) and criticalpoint drying. Biotechnic Histochem 73: 137–143
Gymnostachys anceps	OtherMonocots	Alismatales	Araceae	0	?	0		Buzgo, M. (2001). Flower structure and development of Araceae compared with alismatids and Acoraceae. Botanical Journal of the Linnean Society, 136(4), 393–425. https://doi.org/10.1111/j.1095-8339.2001.tb00582.x
Lasia spinosa	OtherMonocots	Alismatales	Araceae	0	0	?		Lasia spinosa. In Flora of China. eFloras. http://www.efloras.org/florataxon.aspx?flora_id=2&taxon_id=200027287; accessed 2025-07-29.
Lemna minor	OtherMonocots	Alismatales	Araceae	0	0	0		Daubs, E. H. 1962. A monograph of Lemnaceae; British Phaenogamous Botany, Oxford, 1841
Orontium aquaticum	OtherMonocots	Alismatales	Araceae	0	0	0		Barabe´ D, Labrecque M. 1985. Vascularisation de la fleur d’Orontium aquaticum L. (Araceae). Bulletin de la Societe´ Botanique de la France, Lettres Botaniques 132: 133–145.	Halbritter H., Weber M., Buchner R. 2016. Orontium aquaticum. In: PalDat - A palynological database. https://www.paldat.org/pub/Orontium_aquaticum/301757; accessed 2025-08-12
Pothoidium lobbianum	OtherMonocots	Alismatales	Araceae	0	?	0		Buzgo, M. (2001). Flower structure and development of Araceae compared with alismatids and Acoraceae. Botanical Journal of the Linnean Society, 136(4), 393–425. https://doi.org/10.1111/j.1095-8339.2001.tb00582.x
Spathiphyllum wallisii	OtherMonocots	Alismatales	Araceae	0	0	0		Buzgo, M. (2001). Flower structure and development of Araceae compared with alismatids and Acoraceae. Botanical Journal of the Linnean Society, 136(4), 393–425. https://doi.org/10.1111/j.1095-8339.2001.tb00582.x	Heigl H., Brkic A. 2022. Spathiphyllum wallisii. In: PalDat - A palynological database. https://www.paldat.org/pub/Spathiphyllum_wallisii/306545; accessed 2025-08-12
Spirodela polyrhiza	OtherMonocots	Alismatales	Araceae	0	0	0		Daubs, E. H. 1962. A monograph of Lemnaceae; British Phaenogamous Botany, Oxford, 1841
Stylochaeton bogneri	OtherMonocots	Alismatales	Araceae	?	?	0		Halbritter H. 2016. Stylochaeton bogneri. In: PalDat - A palynological database. https://www.paldat.org/pub/Stylochaeton_bogneri/301849; accessed 2025-08-12
Symplocarpus foetidus	OtherMonocots	Alismatales	Araceae	0	0	0		Williams, K. A. 1919. A botanical study of skunk cabbage, Symplocarpus foetidus. Torreya 19: 21-29.	Halbritter H. 2016. Symplocarpus foetidus. In: PalDat - A palynological database. https://www.paldat.org/pub/Symplocarpus_foetidus/301851; accessed 2025-08-12
Urospatha sagittifolia	OtherMonocots	Alismatales	Araceae	0	0	0		Barabé, D., Lacroix, C., & Gibernau, M. (2011). Floral development of Urospatha: Merosity and phylogeny in the Lasioideae (Araceae). Plant Systematics and Evolution, 295(3–4), 161–187. https://doi.org/10.1007/s00606-011-0483-2	Weber M., Halbritter H. 2016. Urospatha sagittifolia. In: PalDat - A palynological database. https://www.paldat.org/pub/Urospatha_sagittifolia/301853; accessed 2025-08-12
Xanthosoma sagittifolium	OtherMonocots	Alismatales	Araceae	?	0	?		Eyde, R. H., Nicolson, D. H., & Sherwin, P. (1967). A survey of floral anatomy in Araceae. American Journal of Botany, 54(4), 478-497.
Butomus umbellatus	OtherMonocots	Alismatales	Butomaceae	0	0	0		POWO (2025). Butomus umbellatus. In Plants of the World Online. Facilitated by the Royal Botanic Gardens, Kew https://powo.science.kew.org/taxon/urn:lsid:ipni.org:names:58290-1; accessed 2025-07-29.	Butomus umbellatus. In Flora of China. eFloras. http://www.efloras.org/florataxon.aspx?flora_id=2&taxon_id=200024717; accessed 2025-07-29.	Svojtka M., Halbritter H. 2005. Butomus umbellatus. In: PalDat - A palynological database. https://www.paldat.org/pub/Butomus_umbellatus/100480; accessed 2025-07-29
Amphibolis griffithii	OtherMonocots	Alismatales	Cymodoceaceae	?	?	0		McConchie, C. A., Knox, R. B., Ducker, S. C., & Pettitt, J. M. (1982). Pollen wall structure and cytochemistry in the seagrass Amphibolis griffithii (Cymodoceaceae). Annals of Botany, 50(5), 729–732. https://doi.org/10.1093/oxfordjournals.aob.a086415
Halodule wrightii	OtherMonocots	Alismatales	Cymodoceaceae	?	0	0		Halodule wrightii. In: http://www.plantillustrations.org/illustration.php?id_illustration=431695; Correll, D.S., Correll, H.B., Aquatic and wetland plants of southwestern United States (1972) Aquatic Wetl. Pl. SW U.S.; f. 47; accessed 2025-07-29.	van Tussenbroek, B. I., Márquez-Guzmán, J., & Wong, R. (2009). Phenology of marine angiosperms (seagrasses): Reproductive synchrony in the sea. In Functional Approach to Sexual Plant Reproduction (pp. 17–46). Research Signpost.
Hydrocharis dubia	OtherMonocots	Alismatales	Hydrocharitaceae	?	0	0		Hydrocharis dubia. In Flora of China. eFloras. http://www.efloras.org/florataxon.aspx?flora_id=2&taxon_id=200024722; accessed 2025-07-29.	Tanaka, N., Uehara, K., & Murata, J. (2004). Correlation between pollen morphology and pollination mechanisms in the Hydrocharitaceae. Journal of Plant Research, 117(4), 265–276. https://doi.org/10.1007/s10265-004-0155-5
Stratiotes aloides	OtherMonocots	Alismatales	Hydrocharitaceae	?	?	0		Halbritter H. 2016. Stratiotes aloides. In: PalDat - A palynological database. https://www.paldat.org/pub/Stratiotes_aloides/302834; accessed 2025-07-29
Tetroncium magellanicum	OtherMonocots	Alismatales	Juncaginaceae	?	0	0		Sokoloff, D. D., von Mering, S., & Remizowa, M. V. (2015). Female flower and fruit anatomy of Tetroncium magellanicum: implications for gynoecium evolution in the early‑divergent monocot order Alismatales. Botanical Journal of the Linnean Society, 179(4), 712–724. https://doi.org/10.1111/boj.12347
Triglochin maritima	OtherMonocots	Alismatales	Juncaginaceae	0	0	0		Triglochin maritima. In Flora of China. eFloras. http://www.efloras.org/florataxon.aspx?flora_id=2&taxon_id=222000441; accessed 2025-07-29.	Halbritter H. 2016. Triglochin maritima. In: PalDat - A palynological database. https://www.paldat.org/pub/Triglochin_maritima/302660; accessed 2025-07-29
Maundia triglochinoides	OtherMonocots	Alismatales	Maundiaceae	0	0	0		Sokoloff, D. D., von Mering, S., & Jacobs, S. W. L. (2013). Morphology of Maundia supports its isolated phylogenetic position in the early‑divergent monocot order Alismatales. Botanical Journal of the Linnean Society, 173(1), 12–45. https://doi.org/10.1111/boj.12068
Posidonia australis	OtherMonocots	Alismatales	Posidoniaceae	0	?	0		Remizowa, M. V., Sokoloff, D. D., Calvo, S., Tomasello, A., & Rudall, P. J. (2012). Flowers and inflorescences of the seagrass Posidonia (Posidoniaceae, Alismatales). American Journal of Botany, 99(10), 1592–1608. https://doi.org/10.3732/ajb.1200227
Posidonia oceanica	OtherMonocots	Alismatales	Posidoniaceae	?	?	0		Remizowa, M. V., Sokoloff, D. D., Calvo, S., Tomasello, A., & Rudall, P. J. (2012). Flowers and inflorescences of the seagrass Posidonia (Posidoniaceae, Alismatales). American Journal of Botany, 99(10), 1592–1608. https://doi.org/10.3732/ajb.1200227
Potamogeton berchtoldii	OtherMonocots	Alismatales	Potamogetonaceae	?	?	?
Zannichellia palustris	OtherMonocots	Alismatales	Potamogetonaceae	?	0	0		Kuijt, J. (1990). The pollination ecology of Zannichellia palustris L. (Zannichelliaceae). Aquatic Botany, 38(4), 355–364. https://doi.org/10.1016/0304-3770(90)90029-K
Ruppia maritima	OtherMonocots	Alismatales	Ruppiaceae	0	0	0		Taylor, M. L., Giffei, B. L., Dang, C. L., Wilden, A. E., Altrichter, K. M., Baker, E. C., Nguyen, R., Oki, D. S., … & Kalisz, S. (2020). Reproductive ecology and postpollination development in the hydrophilous monocot Ruppia maritima. American Journal of Botany, 107(4), 689–699. https://doi.org/10.1002/ajb2.1447
Ruppia megacarpa	OtherMonocots	Alismatales	Ruppiaceae	?	?	?
Scheuchzeria palustris	OtherMonocots	Alismatales	Scheuchzeriaceae	0	0	0	dyad	Halbritter H. 2016. Scheuchzeria palustris. In: PalDat - A palynological database. https://www.paldat.org/pub/Scheuchzeria_palustris/302313; accessed 2025-07-29	POWO (2025). Scheuchzeria palustris. In Plants of the World Online. Facilitated by the Royal Botanic Gardens, Kew https://powo.science.kew.org/taxon/urn:lsid:ipni.org:names:603500-1; accessed 2025-07-29.
Pleea tenuifolia	OtherMonocots	Alismatales	Tofieldiaceae	0	?	?		Pleea tenuifolia. In Flora of North America. eFloras. http://www.efloras.org/florataxon.aspx?flora_id=1&taxon_id=220010641; accessed 2025-07-22.
Tofieldia calyculata	OtherMonocots	Alismatales	Tofieldiaceae	0	0	0	Anonymous. 2025. Image of Tofieldia calyculata. Agrozoo [Online image]. Retrieved 10 July 2025, from http://agrozoo.net/UploadedImages/2f0c9d9f4edd4886ab2fd0c7d573024c-Tofieldia-calyculata.jpg	pollen: Halbritter H., Buchner R. 2016. *Tofieldia calyculata*. In: PalDat – A palynological database. Retrieved 23 April 2025, from https://www.paldat.org/pub/Tofieldia_calyculata/302255
Phyllospadix iwatensis	OtherMonocots	Alismatales	Zosteraceae	?	0	0	Makino T. 1931. Phyllospadix iwatensis. Journal of Japanese Botany 7: 15.	pollen: Kuo, J., & McComb, A. J. (1998). Zosteraceae. In Flowering Plants· Monocotyledons: Alismatanae and Commelinanae (except Gramineae) (pp. 496-502). Berlin, Heidelberg: Springer Berlin Heidelberg.
Zostera marina	OtherMonocots	Alismatales	Zosteraceae	?	0	0	Zostera marina L. 1753. In: Guo YH & Li QY, eds. 1992. Zostera. In: Sun XZ, ed., Flora Reipublicae Popularis Sinicae, Vol. 8: 85–95. Beijing: Science Press.	pollen: De Cock, A. W. A. M. (1980). Flowering, pollination and fruiting in Zostera marina L. Aquatic Botany, 9, 201-220.
Agapanthus africanus	OtherMonocots	Asparagales	Amaryllidaceae	0	0	0	Anonymous. 2025. Untitled image. Retrieved 10 July 2025, from https://www.picturethisai.com/wiki-image/1080/153802246335758344.jpeg	pollen: Brkic A. 2022. Agapanthus africanus. In: PalDat – A palynological database. Retrieved 1 July 2025, from https://www.paldat.org/pub/Agapanthus_africanus/306542
Allium fistulosum	OtherMonocots	Asparagales	Amaryllidaceae	0	0	0	iPlant Collaborative. 2025. *Allium fistulosum*. In: iPlant Collaborative [Online]. Retrieved 10 July 2025, from https://www.iplant.cn/info/Allium%20fistulosum?t=foc	pollen: Auer W. 2021. *Allium fistulosum*. In: PalDat – A palynological database. Retrieved 3 April 2025, from https://www.paldat.org/pub/Allium_fistulosum/306059
Crinum asiaticum	OtherMonocots	Asparagales	Amaryllidaceae	0	0	0	Anonymous. 2025. Image of Crinum asiaticum. Retrieved 10 July 2025, from https://plantcaretoday.com/wp-content/uploads/crinum-asiaticum-1200-630-FB-20190731-min.jpg	pollen: Sari, S. K., Azizah, N., Ananda, R. A., & Ratih, K. K. (2015). DIVERSITY OF EXINE’S ORNAMENTAL CHARACTER STUDIES IN FERN AND FLOWERING PLANT. KnE Life Sciences, 583-586.
Agave ghiesbreghtii	OtherMonocots	Asparagales	Asparagaceae	?	?	?
Albuca bracteata	OtherMonocots	Asparagales	Asparagaceae	0	0	?	Ascough, G. D., & Van Staden, J. (2010). Micropropagation of Albuca bracteata and A. nelsonii—indigenous ornamentals with medicinal value. South African Journal of Botany, 76(3), 579-584.
Anemarrhena asphodeloides	OtherMonocots	Asparagales	Asparagaceae	0	0	0	Ren, J., Wang, C., Wu, L., Hu, Y., Yu, M., Huang, J., ... & Ma, C. (2025). Anemarrhena asphodeloides Bunge: A review of its biological characteristics, steroidal saponin biosynthesis and their molecular mechanisms. Industrial Crops and Products, 227, 120765.	pollen: Chen, Z. K., Wang, F. H., & Zhou, F. (1988). On the origin, development and ultrastructure of the orbicuies and pollenkitt in the tapetum of Anemarrhena asphodeloides (Liliaceae). Grana, 27(4), 273-282.
Aphyllanthes monspeliensis	OtherMonocots	Asparagales	Asparagaceae	0	0	0	Parlatore, M. (1855). Note on the Aphyllanthes monspeliensis, and the new family of the Aphyllanthaceæ. Annals and Magazine of Natural History, 16(94), 300-303.	pollen: Lifante, Z. D., Dapena, M. J. D., & González, I. F. (1990). Morfologia polinica de las subfamilias Melanthioideae y Asphodeloideae (Liliaceae) en la Peninsula Iberica y su importancia taxonomica. Lagascalia, 16(2), 211-226.
Asparagus officinalis	OtherMonocots	Asparagales	Asparagaceae	?	0	0	iPlant Digital Herbarium. 2025. *Asparagus officinalis L.* – 石刁柏. iPlant.cn [Online database]. Retrieved 10 July 2025, from https://www.iplant.cn/info/Asparagus%20officinalis?t=z	PalDat. 2020. *Asparagus officinalis*. Palynological Database [Online]. Retrieved 10 July 2025, from https://www.paldat.org/pub/Asparagus_officinalis/304760
Beaucarnea recurvata	OtherMonocots	Asparagales	Asparagaceae	?	0	?	Walker, C. C. (2020). Beaucarnea Ruscaceae. Monocotyledons, 1319-1328.
Brodiaea californica	OtherMonocots	Asparagales	Asparagaceae	0	0	?	Anonymous. 2024. California brodiaea (*Brodiaea californica*). Botanical Realm [Online]. Retrieved 10 July 2025, from https://www.botanicalrealm.com/plant-identification/california-brodiaea-brodiaea-californica/
Cordyline australis	OtherMonocots	Asparagales	Asparagaceae	0	0	0	Tomlinson, P. B., & Fisher, J. B. (1971). Morphological studies in Cordyline (Agavaceae): I. Introduction and general morphology. Journal of the Arnold Arboretum, 52(3), 459-478.	pollen: Beever, R. E., & Parkes, S. L. (1996). Self-incompatibility in Cordyline australis (Asteliaceae). New Zealand journal of botany, 34(1), 135-137.
Eriospermum cervicorne	OtherMonocots	Asparagales	Asparagaceae	?	?	?
Hemiphylacus alatostylus	OtherMonocots	Asparagales	Asparagaceae	0	0	0	Hernandez, L. (1995). Taxonomic study of the Mexican genus Hemiphylacus (Hyacinthaceae). Systematic Botany, 546-554.	pollen: Rudall, P. J., Engleman, E. M., Hanson, L., & Chase, M. W. (1998). Embryology, cytology and systematics of Hemiphylacus, Asparagus and Anemarrhena (Asparagales). Plant Systematics and Evolution, 211, 181-199. BibTeX EndNote RefMan RefWorks
Lomandra longifolia	OtherMonocots	Asparagales	Asparagaceae	0	0	0	Ahmad, N. M., Martin, P. M., & Vella, J. M. (2008). Floral structure and development in the dioecious Australian endemic Lomandra longifolia (Lomandraceae). Australian Journal of Botany, 56(8), 666-683.
Milla biflora	OtherMonocots	Asparagales	Asparagaceae	0	0	0	Gutierrez, J., Terrazas, T., & Luna-Vega, I. (2017). Morphometric analysis of Milla biflora (Asparagaceae: Brodieaoideae), with an identification key for Milla.	Addicott, F. T. (1943). Pollen germination and pollen tube growth, as influenced by pure growth substances. Plant Physiology, 18(2), 270.
Oziroe biflora	OtherMonocots	Asparagales	Asparagaceae	0	0	?	Guaglianone, E. R., & Arroyo-Leuenberger, S. (2002). The South American genus Oziroë (Hyacinthaceae-Oziroëoideae). Darwiniana, 61-76.
Bulbine succulenta	OtherMonocots	Asparagales	Asphodelaceae	0	0	?	van Berkel N. 2023. Bulbine succulenta – flower photograph. Available at: https://pza.sanbi.org/sites/default/files/images/plants/12466/Bulbine%20succulenta%20F2%20%20flower%20NICOLA%20VAN%20BERKEL.jpg (Accessed: 10 July 2025).
Dianella ensifolia	OtherMonocots	Asparagales	Asphodelaceae	0	0	?	Uddin, S. N., & Hassan, M. A. (2009). Dianella ensifolia (L.) DC.(Liliaceae)-a new angiospermic record for Bangladesh. Bangladesh Journal of Plant Taxonomy, 16(2), 181-184.
Xanthorrhoea resinosa	OtherMonocots	Asparagales	Asphodelaceae	0	0	?	Wikipedia. 2024. Xanthorrhoea resinosa. Available at: https://en.wikipedia.org/wiki/Xanthorrhoea_resinosa (Accessed: 10 July 2025).
Astelia alpina	OtherMonocots	Asparagales	Asteliaceae	0	?	0	Kocyan, A., & Endress, P. K. (2001). Floral structure and development and systematic aspects of some'lower'Asparagales. Plant Systematics and Evolution, 229, 187-216.	pollen: Morris, J. L., Higuera, P. E., Haberle, S., & Whitlock, C. (2017). Modern pollen from small hollows reflects Athrotaxis cupressoides density across a wildfire gradient in subalpine forests of the Central Plateau, Tasmania, Australia. The Holocene, 27(11), 1781-1788.
Milligania stylosa	OtherMonocots	Asparagales	Asteliaceae	0	0	0	Jordan G. 2024. *Milligania stylosa*. In: Key to Tasmanian Dicots. University of Tasmania. Retrieved 10 July 2025, from https://www.utas.edu.au/dicotkey/dicotkey/lilies_etc/sMilligania_stylosa.htm	pollen: RUDALL, P. J., CHASE, M. W., CUTLER, D. F., RUSBY, J., & DE BRUIJN, A. Y. (1998). Anatomical and molecular systematics of Asteliaceae and Hypoxidaceae. Botanical Journal of the Linnean Society, 127(1), 1-42.Plateau, Tasmania, Australia. The Holocene, 27(11), 1781-1788.
Blandfordia cunninghamii	OtherMonocots	Asparagales	Blandfordiaceae	0	0	?	iNaturalist. 2025. Photograph of Blandfordia cunninghamii. Available at: https://inaturalist-open-data.s3.amazonaws.com/photos/258205091/original.jpeg (Accessed: 10 July 2025).
Blandfordia punicea	OtherMonocots	Asparagales	Blandfordiaceae	0	0	?	Kocyan, A., & Endress, P. K. (2001). Floral structure and development and systematic aspects of some'lower'Asparagales. Plant Systematics and Evolution, 229, 187-216.
Alania cunninghamii	OtherMonocots	Asparagales	Boryaceae	0	0	?	iNaturalist. 2025. Photograph of Alania cunninghamii. Available at: https://inaturalist-open-data.s3.amazonaws.com/photos/330887987/large.jpeg (Accessed: 10 July 2025).
Borya septentrionalis	OtherMonocots	Asparagales	Boryaceae	0	0	?	Gaff, D. F., & Churchill, D. M. (1976). Borya nitida Labill.—an Australian species in the Liliaceae with desiccation-tolerant leaves. Australian Journal of Botany, 24(2), 209-224.
Doryanthes excelsa	OtherMonocots	Asparagales	Doryanthaceae	0	0	0		Kubitzki, K. (Ed.). (1998). Flowering Plants. Monocotyledons: Lilianae (except Orchidaceae) (Vol. 3, pp. i–x, 1–478). En The Families and Genera of Vascular Plants (Serie, vol. 3). Springer‑Verlag. https://doi.org/10.1007/978-3-662-03533-7	Furness, C. A., & Rudall, P. J. (2003). Apertures with Lids: Distribution and Significance of Operculate Pollen in Monocotyledons. International Journal of Plant Sciences, 164(6), 835–854. doi:10.1086/378656
Doryanthes palmeri	OtherMonocots	Asparagales	Doryanthaceae	0	0	0		pollen: PalDat. 2025. Search results for genus Doryanthes. Available at: https://www.paldat.org/search/genus/Doryanthes (Accessed: 10 July 2025).	Kubitzki, K. (Ed.). (1998). Flowering Plants. Monocotyledons: Lilianae (except Orchidaceae) (Vol. 3, pp. i–x, 1–478). En The Families and Genera of Vascular Plants (Serie, vol. 3). Springer‑Verlag. https://doi.org/10.1007/978-3-662-03533-7
Molineria capitulata	OtherMonocots	Asparagales	Hypoxidaceae	0	0	0		pollen: Halbritter H., Berger A. 2021. Molineria capitulata. In: PalDat – A palynological database. Available at: https://www.paldat.org/pub/Molineria_capitulata (Accessed: 10 July 2025).	Kubitzki, K. (Ed.). (1998). Flowering Plants. Monocotyledons: Lilianae (except Orchidaceae) (Vol. 3, pp. i–x, 1–478). En The Families and Genera of Vascular Plants (Serie, vol. 3). Springer‑Verlag. https://doi.org/10.1007/978-3-662-03533-7
Rhodohypoxis milloides	OtherMonocots	Asparagales	Hypoxidaceae	0	?	?		POWO (2025). Rhodohypoxis milloides. In Plants of the World Online. Facilitated by the Royal Botanic Gardens, Kew https://powo.science.kew.org/taxon/urn:lsid:ipni.org:names:1499-1; accessed 2025-07-22.
Aristea capitata	OtherMonocots	Asparagales	Iridaceae	0	0	?		Aristea capitata. In biodiversity explorer – the web of life in southern Africa. https://www.biodiversityexplorer.info/plants/iridaceae/aristea_capitata.htm; accessed 2025-07-22.
Aristea glauca	OtherMonocots	Asparagales	Iridaceae	0	0	0		Goldblatt, P., Le Thomas, A., & Suárez-Cervera, M. (2004). Phylogeny of the Afro-Madagascan Aristea (Iridaceae) revisited in the light of new data on pollen morphology. Botanical Journal of the Linnean Society, 144(1), 41–68. https://doi.org/10.1111/j.0024-4074.2004.00246.x	Aristea glauca. In: Fernkloof Nature Reserve. Hermanus Botanical society. https://www.fernkloof.org.za/index.php/all-plants/plant-families/item/aristea-glauca; accessed 2025-07-22.
Crocus banaticus	OtherMonocots	Asparagales	Iridaceae	0	?	0		Crocus banaticus. In: http://www.plantillustrations.org/illustration.php?id_illustration=207258; Maw, G., monograph of the genus Crocus (1886) Monogr. Crocus; t. 24; accessed 2025-07-22.	Kushnir, N. V. (2013). Morphology of genus pollen Crocus L. (Iridaceae Juss.) of Ukrainian flora. Plant Introduction, 58, 51–56. https://doi.org/10.5281/zenodo.1492809
Diplarrena latifolia	OtherMonocots	Asparagales	Iridaceae	?	?	?
Geosiris aphylla	OtherMonocots	Asparagales	Iridaceae	0	0	0		Goldblatt, P. Manning, J.C. 2010. Geosiris albiflora (Geosiridoideae), a new species from the Comoro Archipelago. Bothalia 40, 169-171.
Gladiolus buckerveldii	OtherMonocots	Asparagales	Iridaceae	0	?	?		WFO (2025): Gladiolus buckerveldii. In: http://www.worldfloraonline.org/taxon/wfo-0000789686; accessed 2025-07-22.
Iris missouriensis	OtherMonocots	Asparagales	Iridaceae	0	?	0		pollen: Brkic A. 2022. *Iris missouriensis*. In: PalDat – A palynological database. Retrieved 10 July 2025, from https://www.paldat.org/pub/Iris_missouriensis/306546	Iris missouriensis. In Flora of North America. eFloras. http://www.efloras.org/florataxon.aspx?flora_id=1&taxon_id=242101710; accessed 2025-07-22.
Isophysis tasmanica	OtherMonocots	Asparagales	Iridaceae	0	0	?		Isophysis tasmanica. In Australian Plants Society Tasmani Inc. https://www.apstas.org.au/flora-1/isophysisi-tasmanica; accessed 2025-07-22.
Nivenia stokoei	OtherMonocots	Asparagales	Iridaceae	0	?	?		Nivenia stokoei. In biodiversity explorer – the web of life in southern Africa. https://www.biodiversityexplorer.info/plants/iridaceae/nivenia_stokoei.htm; accessed 2025-07-22.
Patersonia glabrata	OtherMonocots	Asparagales	Iridaceae	0	?	?		Patersonia glabrata. In: http://www.plantillustrations.org/illustration.php?id_illustration=96820; Edwards, S.T., Botanical Register (1815-1828) Bot. Reg.; vol 1; t. 51; accessed 2025-07-22.
Witsenia maura	OtherMonocots	Asparagales	Iridaceae	0	0	?		Witsenia maura. In: http://www.plantillustrations.org/illustration.php?id_illustration=96683; Edwards, S.T., Botanical Register (1815-1828) Bot. Reg.; vol 1; t. 5; accessed 2025-07-22.
Ixiolirion songaricum	OtherMonocots	Asparagales	Ixioliriaceae	0	?	?		Jia, J., & Tan, D. Y. (2012). Variation in style length and anther–stigma distance in Ixiolirion songaricum (Amaryllidaceae). South African Journal of Botany, 81, 19–24. https://doi.org/10.1016/j.sajb.2012.03.011
Ixiolirion tataricum	OtherMonocots	Asparagales	Ixioliriaceae	0	0	0		Ixiolirion tataricum. In Flora of China. eFloras. http://www.efloras.org/florataxon.aspx?flora_id=2&taxon_id=200028050; accessed 2025-07-22.	Oybak Dönmez, E., & Işık, S. (2008). Pollen morphology of Turkish Amaryllidaceae, Ixioliriaceae and Iridaceae. Grana, 47(1), 15–38. https://doi.org/10.1080/00173130701860104
Lanaria lanata	OtherMonocots	Asparagales	Lanariaceae	0	?	?		Kubitzki, K. (Ed.). (1998). Flowering Plants. Monocotyledons: Lilianae (except Orchidaceae) (Vol. 3, pp. i–x, 1–478). In The Families and Genera of Vascular Plants series. Springer-Verlag. https://doi.org/10.1007/978-3-662-03533-7	Lanaria lanata. In iNaturalist. https://www.inaturalist.org/taxa/71551-Lanariaceae; accessed 2025-07-22.
Apostasia wallichii	OtherMonocots	Asparagales	Orchidaceae	1	?	0	Pollinia	Harder, L. D., & Johnson, S. D. (2008). Function and Evolution of Aggregated Pollen in Angiosperms. International Journal of Plant Sciences, 169(1), 59–78. doi:10.1086/523364
Cypripedium calceolus	OtherMonocots	Asparagales	Orchidaceae	1	?	0	Pollinia	Harder, L. D., & Johnson, S. D. (2008). Function and Evolution of Aggregated Pollen in Angiosperms. International Journal of Plant Sciences, 169(1), 59–78. doi:10.1086/523364
Habenaria dentata	OtherMonocots	Asparagales	Orchidaceae	1	?	0	Pollinia	Harder, L. D., & Johnson, S. D. (2008). Function and Evolution of Aggregated Pollen in Angiosperms. International Journal of Plant Sciences, 169(1), 59–78. doi:10.1086/523364
Neottia fugongensis	OtherMonocots	Asparagales	Orchidaceae	1	?	0	Pollinia	Harder, L. D., & Johnson, S. D. (2008). Function and Evolution of Aggregated Pollen in Angiosperms. International Journal of Plant Sciences, 169(1), 59–78. doi:10.1086/523364
Neuwiedia veratrifolia	OtherMonocots	Asparagales	Orchidaceae	1	?	0	Pollinia	Harder, L. D., & Johnson, S. D. (2008). Function and Evolution of Aggregated Pollen in Angiosperms. International Journal of Plant Sciences, 169(1), 59–78. doi:10.1086/523364
Paphiopedilum bellatulum	OtherMonocots	Asparagales	Orchidaceae	1	?	0	Pollinia	Harder, L. D., & Johnson, S. D. (2008). Function and Evolution of Aggregated Pollen in Angiosperms. International Journal of Plant Sciences, 169(1), 59–78. doi:10.1086/523364
Pogonia japonica	OtherMonocots	Asparagales	Orchidaceae	1	?	0	Pollinia	Harder, L. D., & Johnson, S. D. (2008). Function and Evolution of Aggregated Pollen in Angiosperms. International Journal of Plant Sciences, 169(1), 59–78. doi:10.1086/523364
Spiranthes cernua	OtherMonocots	Asparagales	Orchidaceae	1	?	0	Pollinia	Harder, L. D., & Johnson, S. D. (2008). Function and Evolution of Aggregated Pollen in Angiosperms. International Journal of Plant Sciences, 169(1), 59–78. doi:10.1086/523364
Vanilla planifolia	OtherMonocots	Asparagales	Orchidaceae	1	?	0	Pollinia	Harder, L. D., & Johnson, S. D. (2008). Function and Evolution of Aggregated Pollen in Angiosperms. International Journal of Plant Sciences, 169(1), 59–78. doi:10.1086/523364
Vitekorchis excavata	OtherMonocots	Asparagales	Orchidaceae	1	?	0	Pollinia	Harder, L. D., & Johnson, S. D. (2008). Function and Evolution of Aggregated Pollen in Angiosperms. International Journal of Plant Sciences, 169(1), 59–78. doi:10.1086/523364
Cyanella hyacinthoides	OtherMonocots	Asparagales	Tecophilaeaceae	0	?	0		Stebler Th., Cyanella Hyacinthoides, In: Pollen-Wiki https://pollen.tstebler.ch/MediaWiki/index.php?title=Cyanella_hyacinthoides; accessed 2025-07-09.	WFO (2025): Cyanella Hyacinthoides. In: https://worldfloraonline.org/taxon/wfo-0000764844; accessed 2025-07-09.	Dulberger, R., & Ornduff, R. (1980). Floral morphology and reproductive biology of four species of Cyanella (Tecophilaeaceae). New Phytologist, 86(1), 45–56. https://doi.org/10.1111/j.1469-8137.1980.tb00778.x
Tecophilaea cyanocrocus	OtherMonocots	Asparagales	Tecophilaeaceae	0	0	?		POWO (2025). Tecophilaea cyanocrocus . In Plants of the World Online. Facilitated by the Royal Botanic Gardens, Kew https://powo.science.kew.org/taxon/urn:lsid:ipni.org:names:285875-2; accessed 2025-07-22.
Xeronema callistemon	OtherMonocots	Asparagales	Xeronemataceae	0	0	0		Moore L.B. 1957. The Species of Xeronema (Liliaceae) Pacific Science 11 (4), 355-362.	APSA Members (2007). Xeronema callistemon. In: The Australasian Pollen and Spore Atlas V1.0. Australian National University. https://apsa.anu.edu.au/samples/sample.php?id=32-36-2; accessed 2025-07-15.
Afrothismia gesnerioides	OtherMonocots	Dioscoreales	Afrothismieae	0	?	?		Maas-van de Kamer, H. M.-V. (2003). Afrothismia gesnerioides, another new species of Afrothismia (Burmanniaceae) from tropical Africa. Blumea, 48(3), 475–478. https://doi.org/10.3767/000651903X489429
Afrothismia winkleri	OtherMonocots	Dioscoreales	Afrothismieae	?	?	?
Burmannia madagascariensis	OtherMonocots	Dioscoreales	Burmanniaceae	0	0	0		Burmannia madagascariensis. In: http://www.plantillustrations.org/illustration.php?id_illustration=42313; Flore de Madagascar et des Comores (1936-2012) Fl. Madag.; vol. 48; p. 5; accessed 2025-07-29.	Chantanaorrapint, S., & Chandler, S. F. (1971). Pollen morphological studies in the Burmanniaceae. Grana, 11(3), 164–179. https://doi.org/10.1080/00173137109430491
Campylosiphon congestus	OtherMonocots	Dioscoreales	Burmanniaceae	0	0	0		Li, X., Qu, L., Hu, G., & Zhang, D. (2023). Revision of Campylosiphon Benth. (Burmanniaceae), with new combinations and a new species described. Systematic Botany, 48(3), 475–478. https://doi.org/10.1600/036364423X16936046516345	Chantanaorrapint, S., & Chandler, S. F. (1971). Pollen morphological studies in the Burmanniaceae. Grana, 11(3), 164–179. https://doi.org/10.1080/00173137109430491
Dioscorea alata	OtherMonocots	Dioscoreales	Dioscoreaceae	?	?	0		Dioscorea alata. In Flora of North America. eFloras. http://www.efloras.org/florataxon.aspx?flora_id=1&taxon_id=200028084; accessed 2025-07-22.	Alzer, F. da C., Couto, R., Gonçalves-Esteves, V., & Mendonça, C. B. F. (2024). Pollen variability in species of Dioscorea L. (Dioscoreaceae). Grana, 63(1), 16–35. https://doi.org/10.1080/00173134.2024.2311307
Stenomeris borneensis	OtherMonocots	Dioscoreales	Dioscoreaceae	0	?	?		Caddick, L. R., Rudall, P. J., & Wilkin, P. (2000). Floral morphology and development in Dioscoreales. Feddes Repertorium, 111(3–4), 189–230. https://doi.org/10.1002/fedr.2000110313
Trichopus zeylanicus	OtherMonocots	Dioscoreales	Dioscoreaceae	0	?	?		Trichopus zeylanicus. In: http://www.plantillustrations.org/illustration.php?id_illustration=4900; Curtis, W., Botanical Magazine (1787-1948) Bot. Mag.; vol. 120; t. 7350; accessed 2025-07-22.
Aletris glabra	OtherMonocots	Dioscoreales	Nartheciaceae	0	0	?		Tobe, H., Huang, Y.-L., Kadokawa, T., & Tamura, M. N. (2018). Floral structure and development in Nartheciaceae (Dioscoreales), with special reference to ovary position and septal nectaries. Journal of Plant Research, 131(3), 411–428. https://doi.org/10.1007/s10265-018-1026-9
Metanarthecium luteoviride	OtherMonocots	Dioscoreales	Nartheciaceae	0	0	0		Merckx, V., Schols, P., Geuten, K., & Smets, E. F. (2008). Phylogenetic relationships in Nartheciaceae (Dioscoreales), with focus on pollen and orbicule morphology. Belgian Journal of Botany, 141(2), 125–134. https://doi.org/10.3372/wi.47.47102	Sokoloff, D. D., Remizowa, M. V., Timonin, A. C., Oskolski, A. A., & Nuraliev, M. S. (2018). Types of organ fusion in angiosperm flowers (with examples from Chloranthaceae, Araliaceae and monocots). Biologia Serbica, 40(1), 16–46. https://doi.org/10.5281/zenodo.1424458	Tobe, H., Huang, Y.-L., Kadokawa, T., & Tamura, M. N. (2018). Floral structure and development in Nartheciaceae (Dioscoreales), with special reference to ovary position and septal nectaries. Journal of Plant Research, 131(3), 411–428. https://doi.org/10.1007/s10265-018-1026-9
Tacca chantrieri	OtherMonocots	Dioscoreales	Taccaceae	0	?	0		Tacca chantrieri. In Flora of China. eFloras. http://www.efloras.org/florataxon.aspx?flora_id=2&taxon_id=200028079; accessed 2025-07-22.	Stebler Th., Tacca chantrieri, In: Pollen-Wiki https://pollen.tstebler.ch/MediaWiki/index.php?title=Tacca_chantrieri; accessed 2025-07-22.
Tacca leontopetaloides	OtherMonocots	Dioscoreales	Taccaceae	0	0	0		Tacca leontopetaloides. In: http://www.plantillustrations.org/illustration.php?id_illustration=4836; Curtis, W., Botanical Magazine (1787-1948) Bot. Mag.; vol. 119; t.7299; accessed 2025-07-15.	APSA Members (2007). Tacca leontopetaloides. In: The Australasian Pollen and Spore Atlas V1.0. Australian National University. https://apsa.anu.edu.au/samples/sample.php?id=192-10-1; accessed 2025-07-15.
Oxygyne shinzatoi	OtherMonocots	Dioscoreales	Thismiaceae	0	0	?		Yahara, T., & Tsukaya, H. (2008). Oxygyne yamashitae, a new species of Thismiaceae from Yaku Island, Japan. Acta Phytotaxonomica et Geobotanica, 59(2), 97–104. https://doi.org/10.18942/apg.KJ00005012322
Thismia rodwayi	OtherMonocots	Dioscoreales	Thismiaceae	0	0	?		Thismia rodwayi. In: http://www.plantillustrations.org/illustration.php?id_illustration=197121; Cheeseman, T.F., Illustrations of the New Zealand flora (1914) Ill. New Zealand Fl.; vol. 2; t. 191; accessed 2025-07-15.	Wapstra, M., French, B., Davies, N. W., O’Reilly-Wapstra, J., & Peters, D. (2005). A bright light on the dark forest floor: Observations on fairy lanterns Thismia rodwayi F. Muell. (Burmanniaceae) in Tasmanian forests. The Tasmanian Naturalist, 127, 2–18.
X Mabelia archaia	OtherMonocots	LateCretaceous	?	?	?	0		Gandolfo, M. A., Nixon, K. C., & Crepet, W. L. (2002). Triuridaceae fossil flowers from the Upper Cretaceous of New Jersey. American Journal of Botany, 89(12), 1940–1957. https://doi.org/10.3732/ajb.89.12.1940
X Mabelia connatifila	OtherMonocots	LateCretaceous	?	?	?	0		Gandolfo, M. A., Nixon, K. C., & Crepet, W. L. (2002). Triuridaceae fossil flowers from the Upper Cretaceous of New Jersey. American Journal of Botany, 89(12), 1940–1957. https://doi.org/10.3732/ajb.89.12.1940
X Nuhliantha nyanzaiana	OtherMonocots	LateCretaceous	?	?	?	0		Gandolfo, M. A., Nixon, K. C., & Crepet, W. L. (2002). Triuridaceae fossil flowers from the Upper Cretaceous of New Jersey. American Journal of Botany, 89(12), 1940–1957. https://doi.org/10.3732/ajb.89.12.1940
Alstroemeria aurea	OtherMonocots	Liliales	Alstroemeriaceae	0	0	0		Kubitzki, K. (Ed.). (1998). Flowering Plants. Monocotyledons: Lilianae (except Orchidaceae) (Vol. 3, pp. i–x, 1–478). In The Families and Genera of Vascular Plants series. Springer-Verlag. https://doi.org/10.1007/978-3-662-03533-7	Sarwar, A. K. M. G., Hoshino, Y., & Araki, H. (2010). Pollen morphology and infrageneric classification of Alstroemeria L. (Alstroemeriaceae). Grana, 49(4), 227–242. https://doi.org/10.1080/00173134.2010.529503
Luzuriaga radicans	OtherMonocots	Liliales	Alstroemeriaceae	0	?	0		Luzuriaga radicans. In: http://www.plantillustrations.org/illustration.php?id_illustration=120652; Ruíz López, H., Pavon, J.A., Flora Peruviana, et Chilensis (1798-1802) Fl. Peruv.; vol. 2; t. 298; accessed 2025-07-15.	Furness, C. A., Gregory, T., & Rudall, P. J. (2015). Pollen structure and diversity in Liliales. International Journal of Plant Sciences, 176(8), 865–885. https://doi.org/10.1086/682211
Campynema lineare	OtherMonocots	Liliales	Campynemataceae	0	0	0		Campynema lineare. In Tasmanian Plants. https://tasmanianplants.wordpress.com/2010/01/24/the-lily-before-the-lilies-campynema-lineare/; accessed 2025-07-15.	Furness, C. A., Gregory, T., & Rudall, P. J. (2015). Pollen structure and diversity in Liliales. International Journal of Plant Sciences, 176(8), 865–885. https://doi.org/10.1086/682211
Campynemanthe viridiflora	OtherMonocots	Liliales	Campynemataceae	0	?	0		Kubitzki, K. (Ed.). (1998). Flowering Plants. Monocotyledons: Lilianae (except Orchidaceae) (Vol. 3, pp. i–x, 1–478). In The Families and Genera of Vascular Plants series. Springer-Verlag. https://doi.org/10.1007/978-3-662-03533-7	Furness, C. A., Gregory, T., & Rudall, P. J. (2015). Pollen structure and diversity in Liliales. International Journal of Plant Sciences, 176(8), 865–885. https://doi.org/10.1086/682211
Colchicum speciosum	OtherMonocots	Liliales	Colchicaceae	0	0	0		POWO (2025). Colchicum speciosum. In Plants of the World Online. Facilitated by the Royal Botanic Gardens, Kew https://powo.science.kew.org/taxon/urn:lsid:ipni.org:names:533389-1; accessed 2025-07-22.	Karakaya, S., Göger, G., Bona, G. E., Yuca, H., Aydın, B., Tekman, E., Şahin, A. A., Pınar, N. M., & Güvenalp, Z. (2022). Screening of antimicrobial, antioxidant, antidiabetic activities, anatomical and morphological properties of Colchicum speciosum Steven (Colchicaceae). Protoplasma, 259(4), 1493–1506. https://doi.org/10.1007/s00709-022-01752-3
Disporum sessile	OtherMonocots	Liliales	Colchicaceae	0	0	0		Utech, F. H., & Kawano, S. (1976). Biosystematic studies on Disporum (Liliaceae-Polygonatae). III. Floral biology of D. sessile D. Don and D. smilacinum A. Gray from Japan. The Botanical Magazine = Shokubutsu-gaku-zasshi, 89(3), 159–171. https://doi.org/10.1007/BF02488339	Chao, C.-T., & Tseng, Y.-H. (2019). Taxonomic revision of Disporum Salisb. (Colchicaceae, Uvularioideae) of Taiwan. PhytoKeys, 119, 1–22. https://doi.org/10.3897/phytokeys.119.33516
Arachnitis uniflora	OtherMonocots	Liliales	Corsiaceae	0	0	0		Ibisch, P. L., Neinhuis, C., & Rojas, P. N. (1996). On the biology, biogeography, and taxonomy of Arachnitis Phil. nom. cons. (Corsiaceae) in respect to a new record from Bolivia. Willdenowia, 26(1/2), 321–332. https://doi.org/10.3372/wi.26.2616
Corsia dispar	OtherMonocots	Liliales	Corsiaceae	?	?	?
Calochortus albus	OtherMonocots	Liliales	Liliaceae	0	?	0		Calochortus albus. In Flora of North America. eFloras. http://www.efloras.org/florataxon.aspx?flora_id=1&taxon_id=242101452; accessed 2025-07-22.	Kiani, S., Masoumi, S., & Majd, A. (2013). Pollen morphology of Calochortus Pursh and its systematic position in the Liliaceae family. International Journal of Biosciences, 3(11), 148–153. https://doi.org/10.12692/ijb/3.11.148-153
Lilium superbum	OtherMonocots	Liliales	Liliaceae	0	?	?		Lilium superbum. In Flora of North America. eFloras. http://www.efloras.org/florataxon.aspx?flora_id=1&taxon_id=118558; accessed 2025-07-22.	POWO (2025). Lilium superbum. In Plants of the World Online. Facilitated by the Royal Botanic Gardens, Kew https://powo.science.kew.org/taxon/urn:lsid:ipni.org:names:537809-1; accessed 2025-07-22.
Trillium erectum	OtherMonocots	Liliales	Melanthiaceae	0	?	?		Trillium erectum. In: http://www.plantillustrations.org/illustration.php?id_illustration=114726; Hooker, W., Salisbury, R.A., paradisus Londinensis (1805-1807) Parad. Lond.; t. 35; accessed 2025-07-22.
Veratrum oxysepalum	OtherMonocots	Liliales	Melanthiaceae	0	?	?		Veratrum oxysepalum. In Flora of China. eFloras. http://www.efloras.org/florataxon.aspx?flora_id=2&taxon_id=200028018; accessed 2025-07-22.
Petermannia cirrosa	OtherMonocots	Liliales	Petermaniaceae	0	0	0		Petermannia cirrose. In: http://www.plantillustrations.org/illustration.php?id_illustration=34016; Hooker, W.J., Hooker, J.D., Icones Plantarum [Hooker’s Icones plantarum] (1837-1922) Icon. Pl.; vol. 14; t. 1391; accessed 2025-07-22.	Furness, C. A., Gregory, T., & Rudall, P. J. (2015). Pollen structure and diversity in Liliales. International Journal of Plant Sciences, 176(8), 865–885. https://doi.org/10.1086/682211	Petermannia cirrose. In iNaturalist. https://www.inaturalist.org/taxa/147274-Petermannia-cirrosa/browse_photos; accessed 2025-07-22.
Lapageria rosea	OtherMonocots	Liliales	Philesiaceae	0	0	0		Lapageria rosea. In: http://www.plantillustrations.org/illustration.php?id_illustration=230967; Baillon, H.E., Histoire des plantes (1866-1895) Hist. Pl.; vol. 12; p. 427 f. 444-445.	Furness, C. A., Gregory, T., & Rudall, P. J. (2015). Pollen structure and diversity in Liliales. International Journal of Plant Sciences, 176(8), 865–885. https://doi.org/10.1086/682211	POWO (2025). Lapageria rosea. In Plants of the World Online. Facilitated by the Royal Botanic Gardens, Kew https://powo.science.kew.org/taxon/urn:lsid:ipni.org:names:537288-1; accessed 2025-07-22.
Philesia magellanica	OtherMonocots	Liliales	Philesiaceae	0	?	0		Philesia magellanica. In: http://www.plantillustrations.org/illustration.php?id_illustration=30174; L’ Illustration horticole (1854-1896) Ill. Hort.; vol. 1; t. 3; accessed 2025-07-22.	Haberle S. 2018. Pollen and spores of Southern Chile and the Juan Fernandez Archipelago. Research School of Pacific and Asian Studies. Australian National University. https://openresearch-repository.anu.edu.au/items/7d3ff241-8a0d-4fef-a965-94ef5c0d6eb6
Ripogonum elseyanum	OtherMonocots	Liliales	Rhipogonaceae	0	?	?		Ripogonum elseyanum. In Australian Tropical Rainforest Plants. https://apps.lucidcentral.org/rainforest/text/entities/ripogonum_elseyanum.htm; accessed 2025-07-22.
Ripogonum scandens	OtherMonocots	Liliales	Rhipogonaceae	0	?	0		Ripogonum scandens. In Native New Zealand Plants. University of Auckland https://www.nzplants.auckland.ac.nz/en/about/seed-plants-flowering/ripogonaceae/ripogonum-scandens.html; accessed 2025-07-15.	Chen, S., Zhang, X.-P., Ni, S.-F., Fu, C.-X., & Cameron, K. M. (2006). The systematic value of pollen morphology in Smilacaceae. Plant Systematics and Evolution, 259(1), 19–37. https://doi.org/10.1007/s00606-006-0424-y
Smilax aspera	OtherMonocots	Liliales	Smilacaceae	?	?	0		Heigl H. 2020. Smilax aspera. In: PalDat - A palynological database. https://www.paldat.org/pub/Smilax_aspera/304771; accessed 2025-07-29
Smilax glauca	OtherMonocots	Liliales	Smilacaceae	?	?	?
Carludovica palmata	OtherMonocots	Pandanales	Cyclanthaceae	0	0	0	Staminodes appear united at the base with the basal part of the styles	Sajo, M. G., Mello-Silva, R., & Rudall, P. J. (2014). Comparative anatomy of reproductive structures in Cyclanthaceae (Pandanales). International Journal of Plant Sciences, 175(7), 814–827. https://doi.org/10.1086/677703	Furness, C., & Rudall, P. (2006). Comparative structure and development of pollen and tapetum in Pandanales. International Journal of Plant Sciences, 167(2), 331–348. https://doi.org/10.1086/499503
Cyclanthus bipartitus	OtherMonocots	Pandanales	Cyclanthaceae	0	0	0	Staminodes appear united at the base with the basal part of the styles	Sajo, M. G., Mello-Silva, R., & Rudall, P. J. (2014). Comparative anatomy of reproductive structures in Cyclanthaceae (Pandanales). International Journal of Plant Sciences, 175(7), 814–827. https://doi.org/10.1086/677703	Furness, C., & Rudall, P. (2006). Comparative structure and development of pollen and tapetum in Pandanales. International Journal of Plant Sciences, 167(2), 331–348. https://doi.org/10.1086/499503
Pandanus tectorius	OtherMonocots	Pandanales	Pandanaceae	?	?	0		Pandanus tectoriun. In MicrolabNW Photomicrographi Gallery; https://microlabgallery.com/gallery/Pandanus%202a; accessed 2025-07-29.
Sararanga sinuosa	OtherMonocots	Pandanales	Pandanaceae	?	?	0		WFO (2025): Saranga In: https://www.worldfloraonline.org/taxon/wfo-4000034002;jsessionid=E403A08F1E8BE2DAC3F577C8928A6DF8 ; accessed 2025-07-09.	Saranga sinuosa. In: https://www.plant-images.de/search?l=de&term=Sararanga+sinuosa; accessed 2025-07-09.
Croomia pauciflora	OtherMonocots	Pandanales	Stemonaceae	0	0	0		Boufford, D. E. Croomia pauciflora. In: Flora of North America Editorial Committee, eds. 1993+. Flora of North America North of Mexico [Online]. 25+ vols. New York and Oxford. Vol. 3. https://floranorthamerica.org/Croomia_pauciflora. accessed 2025-07-10.	Van der Ham, R. W. J. M. (1994). Pollen morphology of the Stemonaceae and Pentastemonaceae. Acta Botanica Gallica, 141(2), 285–293. https://doi.org/10.1080/12538078.1994.10515160
Pentastemona sumatrana	OtherMonocots	Pandanales	Stemonaceae	0	0	0		van Steenis, C. G. G. J. (1982). Pentastemona, a new 5-merous genus of Monocotyledons from North Sumatra (Stemonaceae). Blumea: Biodiversity, Evolution and Biogeography of Plants, 28(1), 151–163
Sciaphila densiflora	OtherMonocots	Pandanales	Triuridaceae	?	0	0		Nuraliev MS, Remizowa MV, Sokoloff DD. (2020). Flower structure and development in Vietnamese Sciaphila (Triuridaceae: Pandanales): refined knowledge of the morphological misfit family and implications for taxonomy. PeerJ 8:e10205 https://doi.org/10.7717/peerj.10205
Triuris hexophthalma	OtherMonocots	Pandanales	Triuridaceae	?	0	0		Furness, C., Rudall, P. & Eastman, A. (2020) Contribution of pollen and tapetal characters to the systematics of Triuridaceae. Plant Syst. Evol. 235, 209–218. https://doi.org/10.1007/s00606-002-0232-y
Acanthochlamys bracteata	OtherMonocots	Pandanales	Velloziaceae	0	0	0		Acanthochlamys bracteata. In Flora of China. eFloras. http://www.efloras.org/florataxon.aspx?flora_id=2&taxon_id=200028029; accessed 2025-07-29.
Xerophyta elegans	OtherMonocots	Pandanales	Velloziaceae	0	0	0		Rudall, P.J., Cunniff, J., Wilkin, P. and Caddick, L.R. (2005), Evolution of dimery, pentamery and the monocarpellary condition in the monocot family Stemonaceae (Pandanales). Taxon, 54: 701-711. https://doi.org/10.2307/25065427
Japonolirion osense	OtherMonocots	Petrosaviales	Petrosaviaceae	0	0	0		Remizowa, M. V., Sokoloff, D. D., & Rudall, P. J. (2006). Patterns of floral structure and orientation in Japonolirion, Narthecium, and Tofieldia. Aliso: A Journal of Systematic and Floristic Botany, 22(1), 159–171. https://doi.org/10.5642/aliso.20062201.13
Petrosavia sakuraii	OtherMonocots	Petrosaviales	Petrosaviaceae	0	0	0	filaments subulate, partly adnate to the carpels & inner perianth segments but not a gynostemium	Engler, A. and Prantl, K. 1908, Die Naturlichen Pflanzenfamilien, Nachtrage II und III zum II. - IV. Teil. Figure 8	Takahashi, H., Nishio, E., & Hayashi, H. (1993). Pollination biology of the saprophytic species Petrosavia sakuraii (Makino) van Steenis in Central Japan. Journal of Plant Research, 106(3), 213–217. https://doi.org/10.1007/BF02344587
Aextoxicon punctatum	OtherSuperAsterids	Berberidopsidales	Aextoxicaceae	0	0	0		Ronse De Craene, L. P. (2010). Floral diagrams: An aid to understanding flower morphology and evolution. Cambridge University Press.	Stuppy, W., & Ronse De Craene, L. P. (2010). Floral development and anatomy of Aextoxicon punctatum (Aextoxicaceae‐Berberidopsidales): An enigmatic tree at the base of core eudicots. International Journal of Plant Sciences, 171(3), 244–257. https://doi.org/10.1086/650161	Bortenschlager, S., Simonsberger, P., Auinger, A., & Blaha, J. (1972). Pollenmorphology of the Achatocarpaceae (Centrospermae). Berichte des naturwissenschaftlichen-medizinischen Vereins Innsbruck, 59, 7–13. https://www.zobodat.at/pdf/BERI_59_0007-0013.pdf
Berberidopsis corallina	OtherSuperAsterids	Berberidopsidales	Berberidopsidaceae	0	0	0		Ronse DE Craene LP. (2004). Floral development of Berberidopsis corallina: a crucial link in the evolution of flowers in the core Eudicots. Ann Bot. 94(5):741-51. doi: 10.1093/aob/mch199.	van Heel, W. (1984). Flowers and fruits in Flacourtiaceae. V. The seed anatomy and pollen morphology of Berberidopsis and Streptothamnus. Blumea: Biodiversity, Evolution and Biogeography of Plants, 30(1), 31–37. https://doi.org/10.3767/000651984X612623
Streptothamnus moorei	OtherSuperAsterids	Berberidopsidales	Berberidopsidaceae	?	?	?
Achatocarpus praecox	OtherSuperAsterids	Caryophyllales	Achatocarpaceae	?	0	0		Achatocarpus praecox var. praecox. (2018). Flora Argentina. Instituto de Botánica Darwinion. https://buscador.floraargentina.edu.ar/species/details/24171; accessed 2025-07-08.
Phaulothamnus spinescens	OtherSuperAsterids	Caryophyllales	Achatocarpaceae	?	?	?
Aizoon africanum	OtherSuperAsterids	Caryophyllales	Aizoaceae	0	0	0		Aizoon canariense L./www.plantillustrations.org?id_illustration=231285/H.E. Baillon, Hist. PI., vol. 9: p. 59, fig. 90-91 (1886) [A. Faguet]	Al Harbi, H., Al-Malki, A., Al-Mahmoud, A., Al-Mazrooei, N., Al-Nuaimi, M., & Al-Shehhi, F. (2024). Atlas of the Oman pollen flora – Pollen morphology of the arid and semi-arid regions. Grana, 63(1), 1–19. https://doi.org/10.1080/00346667.2024.2155546
Carpanthea pomeridiana	OtherSuperAsterids	Caryophyllales	Aizoaceae	0	0	?		Carpanthea pomeridiana:Sanbi – South African National Biodiversity Institute. (n.d.). Carpanthea pomeridiana. PlantZAfrica. Retrieved July 11, 2025, from https://pza.sanbi.org/carpanthea-pomeridiana	Carpanthea pomeridiana (L.) / www.plantillustrations.org?id_illustration= 184358/ J.M.F.A.H.I. Salm-Reifferscheidt-Dyck [Salm-Dyck], Aloes Mesembr., vol. 2 (Mesembryanthemum):, fig. 65.1 (1849)(5)
Delosperma echinatum	OtherSuperAsterids	Caryophyllales	Aizoaceae	0	0	0		Delosperma echinatum (Lam.) Schwantes [Mesembryanthemum echinatum Lam.] / www.plantillustrations.org?id_illustration=429893/E. Step, D. Bois, Favourite Fl, vol. 2: t. 120, fig. B (1896) [D.G.J.M. Bois](5)	Halbritter, H. (2016). Delosperma cooperi. In PalDat – A palynological database. Retrieved July 11, 2025, from https://www.paldat.org/pub/Delosperma_cooperi/301392
Mesembryanthemum crystallinum	OtherSuperAsterids	Caryophyllales	Aizoaceae	0	0	0		Ronse De Craene, L. P. (2010). Floral diagrams: An aid to understanding flower morphology and evolution. Cambridge University Press.	Abo El-Naga, A. Z., Rabei, S. H., Khedr, A. A., & Al‑Shibany, F. (2014). Pollen morphology of Aizoaceae in Egypt. Scientific Journal for Damietta Faculty of Science, 3(2), 133–139
Psilocaulon parviflorum	OtherSuperAsterids	Caryophyllales	Aizoaceae	0	0	?
Sesuvium portulacastrum	OtherSuperAsterids	Caryophyllales	Aizoaceae	0	0	0		Sesuvium portulacastrum (L.) L. www.plantillustrations.org?id_illustration=413393/J.B.P.A. de Monet de Lamarck, J.L.M. Poiret, Tabl. Encycl, vol. 2: t. 434, fig. 1 (1791-1823). accessed 2025-07-07.	Halbritter H. 2020. Sesuvium portulacastrum. In: PalDat – A palynological database. https://www.paldat.org/pub/Sesuvium_portulacastrum/303678; accessed 2025-07-11.
Tetragonia tetragonoides	OtherSuperAsterids	Caryophyllales	Aizoaceae	0	0	0		Australian Native Plants Society (Australia). (n.d.). Tetragonia tetragonioides. https://anpsa.org.au/plant_profiles/tetragonia-tetragonioides/; accessed 2025-07-08.	Halbritter H. 2019. Tetragonia tetragonoides. In: PalDat – A palynological database. https://www.paldat.org/pub/Tetragonia_tetragonoides/300806; accessed 2025-07-11.	Tetragonia tetragonioides (Pallas) Kuntze /www.plantillustrations.org?id illustration=319361/; Ann. Sci, Nat., Bot., sér. 3, vol. 18: t. 13 (1852). accessed 2025-07-05
Trianthema portulacastrum	OtherSuperAsterids	Caryophyllales	Aizoaceae	0	?	0		Bisui, S., Layek, U., & Karmakar, P. (2019). Comparing the pollen forage pattern of stingless bee (Trigona iridipennis Smith) between rural and semi-urban areas of West Bengal, India. Journal of Asia-Pacific Entomology, 22(3), 714–722. https://doi.org/10.1016/j.aspen.2019.05.008
Acroglochin persicarioides	OtherSuperAsterids	Caryophyllales	Amaranthaceae	0	0	?		Acroglochin persicarioides (Poiret) Moq. http://www.plantillustrations.org/illustration.php?id_illustration=378826; Engler, H.G.A., natürlichen Pflanzenfamilien (1887-1915) Nat. Pflanzenfam. vol. 3(1a): (1889) p. 55 f. 22 A-G. accessed 2025-07-08.
Aerva javanica	OtherSuperAsterids	Caryophyllales	Amaranthaceae	?	?	?		Aerva javanica (Burm.f.) Juss. ex Schultes. http://www.plantillustrations.org/illustration.php?id_illustration=162482; Kirtikar, K.R., Basu, B.D., Indian medicinal plants, Plates (1918) Ind. Med. Pl., Plates vol. 4 (1918) Plate 791. accessed 2025-07-04.
Agriophyllum squarrosum	OtherSuperAsterids	Caryophyllales	Amaranthaceae	0	?	?		Agriophyllum squarrosum M. Bieb. http://www.plantillustrations.org/illustration.php?id_illustration=378838; Engler, H.G.A., natürlichen Pflanzenfamilien (1887-1915) Nat. Pflanzenfam. vol. 3(1a): (1889) p. 73 f. 34 G-K. accessed 2025-07-08.
Allenrolfea occidentalis	OtherSuperAsterids	Caryophyllales	Amaranthaceae	0	?	?		Margriet Wetherwax, Leila M. Shultz & Dieter H. Wilken 2012, Allenrolfea occidentalis, in Jepson Flora Project (eds.) Jepson eFlora, https://ucjeps.berkeley.edu/eflora/eflora_display.php?tid=12469, accessed 2025-07-08.
Beta vulgaris	OtherSuperAsterids	Caryophyllales	Amaranthaceae	0	0	0		Flores Olvera, H., Terrazas, T., & Ku-Vera, J. C. (2008). Floral and inflorescence morphology and ontogeny in Beta vulgaris, with special emphasis on the ovary position. Annals of Botany, 102(5), 737–748. https://doi.org/10.1093/aob/mcn121	Auer W. 2021. Beta vulgaris. In: PalDat – A palynological database. https://www.paldat.org/pub/Beta_vulgaris/303798; accessed 2025-07-04.
Bienertia cycloptera	OtherSuperAsterids	Caryophyllales	Amaranthaceae	?	?	0		Akhani, H., Ghobadnejhad, M., & Hashemi, S. M. H. (2003). Ecology, biogeography and pollen morphology of Bienertia cycloptera Bunge ex Boiss. (Chenopodiaceae), an enigmatic C₄ plant without Kranz anatomy. Plant Biology, 5(2), 167–178. https://doi.org/10.1055/s-2003-40724
Celosia argentea	OtherSuperAsterids	Caryophyllales	Amaranthaceae	0	?	0		Halbritter H., Heigl H. 2020. Celosia argentea. In: PalDat - A palynological database. https://www.paldat.org/pub/Celosia_argentea/303803; accessed 2025-07-18.	Celosia argentea. In http://www.plantillustrations.org/illustration.php?id_illustration=359838; Hutchinson, J., Dalziel, J.M., Keay, R.W.J., Flora of West Tropical Africa (FWTA), 2nd ed. (1954-1972) Fl. W. Trop. Afr., ed. 2; vol. 1(1): (1954); p. 147 f. 52; accessed 2025-07-18.
Chenopodium desertorum	OtherSuperAsterids	Caryophyllales	Amaranthaceae	0	0	0		APSA Members (2007). Chenopodium desertorum. In: The Australasian Pollen and Spore Atlas V1.0. Australian National University. https://apsa.anu.edu.au/samples/sample.php?id=76-1-10; accessed 2025-07-15.	Chenopodium desertorum. In http://www.plantillustrations.org/illustration.php?id_illustration=172718; Mueller [Müller], F.J.H. von, Iconography of Australian salsolaceous plants (1889-1891) Iconogr. Austral. Salsolac. Pl.; (1889-1891); t. 27; accessed 2025-07-15.
Corispermum filifolium	OtherSuperAsterids	Caryophyllales	Amaranthaceae	?	?	?
Haloxylon ammodendron	OtherSuperAsterids	Caryophyllales	Amaranthaceae	0	0	0		Wang, Z., Li, X., & Zhang, Y. (2018). Dataset of pollen morphological traits of 56 dominant species in desert vegetation of eastern Inner Mongolia, China. Data in Brief, 19, 1223–1227. https://doi.org/10.1016/j.dib.2018.06.095	Haloxylon ammodendron. In: http://www.plantillustrations.org/illustration.php?id_illustration=101820; Ledebour, C.F. von, Icones plantarum novarum vel imperfecte cognitarum floram Rossicam (1829-1835) Icon. Pl. (Ledebour); vol. 1; t. 47; accessed 2025-07-29.	POWO (2025). Haloxylon ammodendron. In Plants of the World Online. Facilitated by the Royal Botanic Gardens, Kew. https://powo.science.kew.org/taxon/urn:lsid:ipni.org:names:941607-1; accessed 2025-07-29.
Nitrophila occidentalis	OtherSuperAsterids	Caryophyllales	Amaranthaceae	0	?	?		Nitrophila occidentalis. In: http://www.plantillustrations.org/illustration.php?id_illustration=432072; Correll, D.S., Correll, H.B., Aquatic and wetland plants of southwestern United States (1972) Aquatic Wetl. Pl. SW U.S.; f. 421; accessed 2025-07-29.
Polycnemum majus	OtherSuperAsterids	Caryophyllales	Amaranthaceae	?	?	0		Auer W. 2021. Polycnemum majus. In: PalDat - A palynological database. https://www.paldat.org/pub/Polycnemum_majus/305122; accessed 2025-07-29
Salicornia bigelovii	OtherSuperAsterids	Caryophyllales	Amaranthaceae	0	?	?		Salicornia bigelovii. In: http://www.plantillustrations.org/illustration.php?id_illustration=432069; Correll, D.S., Correll, H.B., Aquatic and wetland plants of southwestern United States (1972) Aquatic Wetl. Pl. SW U.S.; f. 418; accessed 2025-07-29.
Salsola canescens	OtherSuperAsterids	Caryophyllales	Amaranthaceae	?	?	?
Sclerolaena obliquicuspis	OtherSuperAsterids	Caryophyllales	Amaranthaceae	?	?	?
Spinacia oleracea	OtherSuperAsterids	Caryophyllales	Amaranthaceae	?	?	0		Spinacia oleracea. In Wikimedia Commons. https://commons.wikimedia.org/wiki/File:Spinacia_oleracea_pollen.jpg; accessed 2025-07-29.
Spirobassia hirsuta	OtherSuperAsterids	Caryophyllales	Amaranthaceae	?	?	?
Suaeda altissima	OtherSuperAsterids	Caryophyllales	Amaranthaceae	0	0	?		Suaeda altissima. In: http://www.plantillustrations.org/illustration.php?id_illustration=389230; Engler, H.G.A., natürlichen Pflanzenfamilien (1887-1915) Nat. Pflanzenfam.; vol. 3; p. 79; accessed 2025-07-29.
Anacampseros papyracea	OtherSuperAsterids	Caryophyllales	Anacampserotaceae	?	0	?		Kubitzki, K., Rohwer, J. G., & Bittrich, V. (Eds.). (1993). The families and genera of vascular plants: Vol. 2. Flowering plants: Dicotyledons – Magnoliid, Hamamelid, and Caryophyllid families. Springer-Verlag.
Talinopsis frutescens	OtherSuperAsterids	Caryophyllales	Anacampserotaceae	0	0	0		Talinopsis frutescens. In: http://www.plantillustrations.org/illustration.php?id_illustration=380665; Smithsonian Contributions to Knowledge (1848-1916) Smithsonian Contr. Knowl.; vol. 3; f 3 f. A; accessed 2025-07-29.	Nyananyo, B. L. (1992). Pollen morphology in the Portulacaceae (Centrospermae). Folia Geobotanica & Phytotaxonomica, 27(4), 387–400. https://doi.org/10.1007/BF03031992
Ancistrocladus korupensis	OtherSuperAsterids	Caryophyllales	Ancistrocladaceae	0	?	?		Thomas, D. W., & Gereau, R. E. (1993). Ancistrocladus korupensis (Ancistrocladaceae): A new species of liana from Cameroon. Novon: A Journal for Botanical Nomenclature, 3(4), 494–498. https://doi.org/10.2307/3391401
Ancistrocladus tectorius	OtherSuperAsterids	Caryophyllales	Ancistrocladaceae	0	?	?		Thomas, D. W., & Gereau, R. E. (1993). Ancistrocladus korupensis (Ancistrocladaceae): A new species of liana from Cameroon. Novon: A Journal for Botanical Nomenclature, 3(4), 494–498. https://doi.org/10.2307/3391401
Asteropeia micraster	OtherSuperAsterids	Caryophyllales	Asteropeiaceae	0	?	0		Willis, K (2019). Asteropeia micraster. Digitised palynological slide. In: European Reference Collection (Version 5, published 10/17/2019). Original material located at Oxford Long-Term Ecology Laboratory. https://globalpollenproject.org/Taxon/ID/a652af55-758e-4c12-8816-9dbecaf08f66; accessed 2025-07-29.	Schatz, G. E., Lowry II, P. P., & Wolf, A.-E. (1999). Endemic families of Madagascar. IV. A synoptic revision of Asteropeia (Asteropeiaceae). Adansonia, 21(2), 255–268.
Barbeuia madagascariensis	OtherSuperAsterids	Caryophyllales	Barbeuiaceae	0	0	0		Barbeuia madagascariensis. In: http://www.plantillustrations.org/illustration.php?id_illustration=38147; Baillon, H.E., Adansonia (1860-1879) Adansonia; vol. 3; t. 6 p. 390; accessed 2025-07-25	Barbeuia madagascariensis. In OREME DATA. Montpellier University Pollen Atlas. https://data.oreme.org/palyno/palyno_gallery; accessed 2025-07-25
Anredera cordifolia	OtherSuperAsterids	Caryophyllales	Basellaceae	0	0	0		Anredera cordifolia. In: http://www.plantillustrations.org/illustration.php?id_illustration=232241; Flora Malesiana Fl. Males.; vol. 5, p.303; accessed 2025-07-22.	Stebler Th., Anredera cordifoliaIn: Pollen-Wiki https://pollen.tstebler.ch/MediaWiki/index.php?title=Anredera_cordifolia; accessed 2025-07-22.
Basella alba	OtherSuperAsterids	Caryophyllales	Basellaceae	0	0	0		Basella alba. In: http://www.plantillustrations.org/illustration.php?id_illustration=230418; Baillon, H.E., Histoire des plantes (1866-1895) Hist. Pl.; vol. 9; p. 146 f. 203-207.	Halbritter H. 2015. Basella alba. In: PalDat - A palynological database. https://www.paldat.org/pub/Basella_alba/300026; accessed 2025-07-29
Opuntia microdasys	OtherSuperAsterids	Caryophyllales	Cactaceae	0	?	?		Opuntia microdasys. http://www.plantillustrations.org/illustration.php?id_illustration=50972; Britton, N.L., Rose, J.N., Cactaceae (1919-1923) Cact. vol. 1 (1919). t. 22 (1919). accessed 2025-07-09.
Pereskia aculeata	OtherSuperAsterids	Caryophyllales	Cactaceae	0	0	0		Cuadrado, G. A., & Garralla, S. S. (2009). Palynology of the genera of Cactaceae Maihuenia (Maihuenioideae) and Pereskia (Pereskioideae) from Argentina. Bonplandia, 18(1), 5–12. https://doi.org/10.30972/bon.1811340	POWO (2025). Pereskia aculeata. In Plants of the World Online. Facilitated by the Royal Botanic Gardens, Kew. https://powo.science.kew.org/taxon/urn:lsid:ipni.org:names:137452-1; accessed 2025-07-09.
Corrigiola litoralis	OtherSuperAsterids	Caryophyllales	Caryophyllaceae	0	?	0		Corrigiola litoralis. In Flora Iberica. Real Jardín Botánico de Madrid. http://www.floraiberica.es/floraiberica/texto/pdfs/02_049_02_Corrigiola.pdf; accessed 2025-07-09.	Corrigiola litoralis. In https://www.plantasyhongos.es/herbarium/htm/Corrigiola_litoralis.htm; accessed 2025-07-09.
Drymaria cordata	OtherSuperAsterids	Caryophyllales	Caryophyllaceae	0	0	0		POWO (2025). Drymaria cordata. In Plants of the World Online. Facilitated by the Royal Botanic Gardens, Kew. https://powo.science.kew.org/taxon/urn:lsid:ipni.org:names:30172747-2; accessed 2025-07-09.	APSA Members (2007). Drymaria cordata. In: The Australasian Pollen and Spore Atlas V1.0. Australian National University. https://apsa.anu.edu.au/samples/sample.php?id=84-10-2; accessed 2025-07-15.	Drymaria cordata. In http://www.plantillustrations.org/illustration.php?id_illustration=13584; Martius, C.F.P. von, Eichler, A.G., Urban, I., Flora Brasiliensis (1840-1906) Fl. Bras. vol. 14(2): (1867-1872). t. 60 (1872); accessed 2025-07-09.
Herniaria glabra	OtherSuperAsterids	Caryophyllales	Caryophyllaceae	0	?	0		Halbritter, H. (2016). Herniaria glabra. In PalDat – A palynological database. https://www.paldat.org/pub/Herniaria_glabra/301317; accessed 2025-07-09.	POWO (2025). Herniaria glabra. In Plants of the World Online. Facilitated by the Royal Botanic Gardens, Kew. https://powo.science.kew.org/taxon/urn:lsid:ipni.org:names:434799-1; accessed 2025-07-09.
Minuartia geniculata	OtherSuperAsterids	Caryophyllales	Caryophyllaceae	0	?	?		POWO (2025). Minuartia geniculate. In Plants of the World Online. Facilitated by the Royal Botanic Gardens, Kew. https://powo.science.kew.org/taxon/urn:lsid:ipni.org:names:156338-1; accessed 2025-07-09.
Paronychia canadensis	OtherSuperAsterids	Caryophyllales	Caryophyllaceae	?	?	?
Polycarpon tetraphyllum	OtherSuperAsterids	Caryophyllales	Caryophyllaceae	0	?	0		Halbritter, H. (2016). Polycarpon tetraphyllum. In PalDat – A palynological database. https://www.paldat.org/pub/Polycarpon_tetraphyllum/301160; accessed 2025-07-09.	POWO (2025). Polycarpon tetraphyllum. In Plants of the World Online. Facilitated by the Royal Botanic Gardens, Kew. https://powo.science.kew.org/taxon/urn:lsid:ipni.org:names:156239-1; accessed 2025-07-09.
Sagina procumbens	OtherSuperAsterids	Caryophyllales	Caryophyllaceae	0	?	0		POWO (2025). Sagina procumbens. In Plants of the World Online. Facilitated by the Royal Botanic Gardens, Kew. https://powo.science.kew.org/taxon/urn:lsid:ipni.org:names:302082-2; accessed 2025-07-09.	APSA Members (2007). Sagina procumbens. In: The Australasian Pollen and Spore Atlas V1.0. Australian National University. https://apsa.anu.edu.au/samples/sample.php?id=84-5-6; accessed 2025-07-15.
Scleranthus annuus	OtherSuperAsterids	Caryophyllales	Caryophyllaceae	0	0	0		POWO (2025). Scleranthus annuus. In Plants of the World Online. Facilitated by the Royal Botanic Gardens, Kew. https://powo.science.kew.org/taxon/urn:lsid:ipni.org:names:300494-2; accessed 2025-07-09.	Willis, K (2019). Scleranthus annuus. Digitised palynological slide. In: European Reference Collection (Version 5, published 10/17/2019). Original material located at Oxford Long-Term Ecology Laboratory. https://globalpollenproject.org/Reference/891fa5a1-ebfc-4360-83be-69fdf965219b/57.14.1%20-%201; accessed 2025-07-09.
Silene vulgaris	OtherSuperAsterids	Caryophyllales	Caryophyllaceae	0	?	0		Halbritter, H. (2016). Silene vulgaris. In PalDat – A palynological database. https://www.paldat.org/pub/Silene_vulgaris/306407; accessed 2025-07-09.	POWO (2025). Silene vulgaris. In Plants of the World Online. Facilitated by the Royal Botanic Gardens, Kew. https://powo.science.kew.org/taxon/urn:lsid:ipni.org:names:158668-1; accessed 2025-07-09.
Spergularia marina	OtherSuperAsterids	Caryophyllales	Caryophyllaceae	0	?	0		POWO (2025). Spergularia marina. In Plants of the World Online. Facilitated by the Royal Botanic Gardens, Kew. https://powo.science.kew.org/taxon/urn:lsid:ipni.org:names:241336-2; accessed 2025-07-09.	Willis, K (2019). Spergularia marina. Digitised palynological slide. In: European Reference Collection (Version 5, published 10/17/2019). Original material located at Oxford Long-Term Ecology Laboratory. https://globalpollenproject.org/Reference/891fa5a1-ebfc-4360-83be-69fdf965219b/57.23.7%20-%201; accessed 2025-07-09.
Stellaria media	OtherSuperAsterids	Caryophyllales	Caryophyllaceae	0	?	0		Halbritter, H. (2016). Stellaria media. In PalDat – A palynological database. https://www.paldat.org/pub/Stellaria_media/306418; accessed 2025-07-09.	POWO (2025). Stellaria media. In Plants of the World Online. Facilitated by the Royal Botanic Gardens, Kew. https://powo.science.kew.org/taxon/urn:lsid:ipni.org:names:159330-1; accessed 2025-07-09.
Telephium imperati	OtherSuperAsterids	Caryophyllales	Caryophyllaceae	0	0	0		Halbritter, H. (2016). Telephium imperati. In PalDat – A palynological database. https://www.paldat.org/pub/Telephium_imperati/306551; accessed 2025-07-09.	POWO (2025). Telephium imperati. In Plants of the World Online. Facilitated by the Royal Botanic Gardens, Kew. https://powo.science.kew.org/taxon/urn:lsid:ipni.org:names:364710-1; accessed 2025-07-09.	Telephium imperati. In http://www.plantillustrations.org/illustration.php?id_illustration=324041; Peter, A., Botanische Wandtafeln (1901) t. 47 f. 4; accessed 2025-07-09.
[truncated: 203 more rows]

## Sheet: characters
	characterName	stateNumber	stateName	NOTE
G	Gynostemium	0	absent	Not applicable for structurally unisexual flowers
	Gynostemium	1	present
[truncated: 5 more rows]
