# Supplementary material for: Trimerous magnoliid flowers with a unique set of floral and pollen traits from the Late Cretaceous of Southern Bohemia (Czech Republic)
Source: New Phytol. 2026 Jun 2;251(4):2266–83. doi: 10.1111/nph.71310 (PMC13373870; doi:10.1111/nph.71310)
Supplement: Supplementary file 3 — Notes S1 Matrix of eFLOWER dataset based on López‐Martínez et al. (2024). [file NPH-251-2266-s006.nex]

#NEXUS


BEGIN DATA;
	DIMENSIONS  NTAX=1202 NCHAR=33;
	FORMAT DATATYPE = STANDARD  GAP = - MISSING = ? SYMBOLS = "  0 1 2 3 4";
	CHARSTATELABELS
	1 Structural_sex_of_flowers / 'bisexual' 'unisexual',
2 Ovary_position / 'superior' 'inferior',
3 Perianth_presence / 'absent' 'present',
4 Number_of_perianth_parts / 'one_to_five' 'six_to_ten' 'more_than_ten',
5 Fusion_of_perianth / 'free' 'fused',
6 Symmetry_of_perianth / actinomorphic zygomorphic,
7 Perianth_phyllotaxy / whorled spiral,
8 Number_of_perianth_whorls / one two more_than_two,
9 Perianth_merism / dimerous trimerous tetramerous pentamerous,
10 Perianth_differentiation / undifferentiated differentiated,
11 Number_of_fertile_stamens / 'one_to_five' 'six_to_ten' 'more_than_ten',
12 Filament / laminar typical,
13 Fusion_of_filaments / free fused,
14 Fusion_of_filaments_to_inner_perianth_series / free fused,
15 Anther_orientation / introrse latrorse extrorse,
16 Anther_attachment/ basifixed dorsifixed,
17 Anther_dehiscence / longitudinal_slit H-valvate flap-valvate,
18 Connective_extension / absent present,
19 Androecium_structural_phyllotaxy / whorled spiral,
20 Number_of_androecium_structural_whorls / one two 'more_than_two',
21 Androecium_structural_merism / dimerous trimerous tetramerous pentamerous,
22 Gynoecium_phyllotaxy / whorled spiral,
23 Number_of_structural_carpels / one two three 'four_or_five' 'more_than_five',
24 Fusion_of_ovaries / free fused,
25 Style_differentiation / absent present,
26 Fusion_of_styles / free fused,
27 Number_of_ovules_per_functional_carpel / one two 'three_or_more',
28 Placentation / axile parietal free-central laminar,
29 Number_of_apertures / inaperturate monoaperturate diaperturate triaperturate polyaperturate,
30 Aperture_shape / elongate 'pore-like' colporate,
31 Gynostemium / absent present,
32 Extragynoecial_compitum / absent present,
33 Pollen_Polyads / absent present

;
	MATRIX
Abatia_parviflora                        0010?000??210?0000????2111213200?
Abolboda_macrostachya                    0011??0111010??00001102111?00?000
Acanthochlamys_bracteata                 01111001111?010100011021112?10000
Acanthogilia_gloriosa                    001110013101011?0100302111204200?
Acanthus_montanus                        0011?101?101010?0?00201111?030000
Achatocarpus_praecox                     101000003021???00????011100?41?00
Acorus_calamus                           0011010110110001??0110210?2?1?000
Acorus_gramineus                         0011010110110001010110211?2?10000
Acridocarpus_natalitius                  0011?1013110???00001302?100???00?
Acroglochin_persicarioides               0010?0003?010???00????11110???00?
Actinidia_chinensis                      0011?001312100??0?0??041102032000
Actinotus_helianthi                      ?110?00??001????00003011??0???00?
Adenanthera_microsperma                  0011?00131110?01?0013?0?1???410?1
Adoxa_moschatellina                      0111?001?10101210000?0311000320?0
Aerva_javanica                           10100?00300???0???003??11?0?41???
Aethionema_grandiflorum                  0011??012111???0??01?011????30000
Aethionema_saxatile                      0011??012111??????01?011????30000
Aextoxicon_punctatum                     001?000131?1000???003?0???1?32000
Afrobrunnichia_erecta                    00???0???0?1????0?????????0?????0
Afrolicania_elaeosperma                  ?01000003?2100?10?00??0?1?1?320??
Afrostyrax_lepidophyllus                 0011?001311100?001013031110???00?
Afrothismia_gesnerioides                 0111?100?01???0?0?00??0???????0??
Afrothismia_winkleri                     ??11?1011?1???0???011???1???11???
Agapanthus_africanus                     001110?11011?1010?????211?????000
Agarista_populifolia                     00111001311?010?0001303111??320??
Agave_ghiesbreghtii                      0111100???110001??0?1????????????
Agdestis_clematidea                      ?110?000?02?????????????1???????0
Agriophyllum_squarrosum                  00100????001???10????011??0???0??
Ailanthus_altissima                      ?011?001311?000???013?3?1??032?00
Ainsliaea_acerifolia                     0110??????0????0??003?1??????????
Aizoon_africanum                         0010??00?011????00???011100???000
Ajuga_reptans                            0011?1013101???1?????011????30000
Akania_bidwillii                         0011?00131????100?????211??0??000
Akebia_quinata                           0010000010110?20000????00?2330000
Alangium_chinense                        011??00131?000?0000???1?110?32000
Alania_cunninghamii                      00110001101101000?00??211??01000?
Albizia_julibrissin                      0011?001312?1?????????0?1??10???1
Albuca_bracteata                         00110001111?0?010?0??02111?0??00?
Alectra_sessiliflora                     00111101310101?10?0020111?????00?
Aletris_glabra                           01111?00?01????0??00?02????0??00?
Alisma_plantagoaquatica                  00110001111100??0????040100?41000
Allantospermum_borneense                 0011?001311100?1?0???031110???00?
Allenrolfea_occidentalis                 0010??00?10?000?000?00?1??0??10??
Allium_fistulosum                        0011?001101?0?000?0110211??010000
Alluaudia_procera                        00110?0201111021000??0211?0?4000?
Alnus_alnobetula                         11????00????1???0??????11??041?00
Alseuosmia_macrophylla                   01111001?10?01010?00301?112032000
Alstonia_scholaris                       0011??013101??000?0030111121320?0
Alstroemeria_aurea                       0111?10111110?110?011?2?112010000
Altingia_excelsa                         010????????10??0010??01?102?41000
Alvaradoa_amorphoides                    ?01?000?310100?100003021101?32?0?
Alyssum_simplex                          0010????2111??0000????111?1130000
Alzatea_verticillata                     0010100030010001?1003011112132000
Ambavia_gerrardii                        0?11?0021??1??2??1?????00?1?????0
Amborella_trichopoda                     ?01?001??0200000011??1?00?0?11010
Ampelocera_hottlei                       00101100301????00?????11??0???000
Amphibolis_griffithii                    100???????01???00????010100?????0
Amphidasya_ambigua                       011??0???10????10?00?011??????000
Amsonia_tabernaemontana                  0?11100131010?0??0003?1011??3000?
Anacampseros_papyracea                   0011?????12?1101000??02?1??241?0?
Ananas_comosus                           01110?01111100010?0110211?20??000
Anarthria_polyphylla                     ?011?001100100?10?001021100????0?
Anaxagorea_javanica                      00110002112???2?11???1?0??1??0010
Ancistrocladus_korupensis                0111??01311011000?013?211000300??
Ancistrocladus_tectorius                 0111??013111??000????0211?0???0??
Androsace_spinulifera                    00111001310?01????0030?11??2??0??
Androstachys_johnsonii                   101??0???02?00210?1??0?11?1041?00
Anemarrhena_asphodeloides                0011?001100??1000?0010211110?0000
Aneulophus_africanus                     0011?0013111?01?01013021111030000
Angelonia_pubescens                      0011?1013100??2???????1111?0??00?
Anigozanthos_flavidus                    0?111101101?0?0?0?01102?1??02100?
Anisophyllea_fallax                      ?1110001?1110?110?01?03?1?0?32?0?
Anisoptera_marginata                     0111?00131210?0001????211?10??00?
Annickia_chlorantha                      001100011120??200????1400?0????10
Anomochloa_marantoidea                   0?10??0??0010?100001??0???0?110?0
Anredera_cordifolia                      001000003?01???10?003021110?40000
Anthocercis_viscosa                      00111001310?01210?0020111??0320?0
Anthocleista_grandiflora                 001??001?1??1?0?0?00?01?1???31000
Anthodiscus_amazonicus                   001110013121110?0????04110?032000
Anthurium_acaule                         0010?001000?00??00???0??1??0??00?
Antirrhinum_majus                        001111013101010000003011112032000
Antonia_ovata                            00111001310101?0000030111?0032000
Aphananthe_aspera                        1010??00?001???00?????11??0????0?
Aphanopetalum_clematideum                011??0????1?0???0????0311100??00?
Aphanopetalum_resinosum                  011??00?21110??1010120311?003200?
Aphloia_theiformis                       00101?003?210?0000????0?1?2?320?0
Aphyllanthes_monspeliensis               001110011011010100011021110???000
Apium_graveolens                         0111?001310100???????0111?0?32000
Apodanthes_caseariae                     ?111?00120????2???0???31112130000
Aponogeton_crispus                       0010?1000011002000011?20101?10000
Aponogeton_hexatepalus                   001100011?1?????0?011?20??1?10000
Aporosa_frutescens                       101?100??00?00110000?0210?1?32?00
Apostasia_wallichii                      01110101100???0100001021112?101?0
Aptandra_tubicina                        0011?001210?1020??002?0???1???0?0
Aptosimum_indivisum                      00111001310??1?1?????01?1???3200?
Aquilegia_canadensis                     0011000131210?100?0??030102???000
Arabidopsis_thaliana                     001100012111001?0?01?011112130000
Arachnitis_uniflora                      ?1111101111???2?0?????211???10000
Aralidium_pinnatifidum                   0111000131010001?00030?11?0?320?0
Arbutus_unedo                            00111001311?0?0001013031112032000
Arctopus_echinatus                       ?11100013101??????0030111???????0
Arctostaphylos_uvaursi                   00111001311?0?0?0?????31110???000
Argophyllum_laxum                        0111100131010001010030?111?0??0??
Aristea_capitata                         0111??????01??2?0?001?21??????00?
Aristea_glauca                           0111?00110010?200?0010211??030000
Aristida_adscensionis                    00100?????010??10?001???100?11??0
Aristolochia_macrophylla                 01101100101???200100?041???00?1??
Arum_maculatum                           10????????0?????00??????1??10??00
Arundinaria_gigantea                     0?100?????010???????1???1???110??
Asclepias_albicans                       00111001310?110???0030101??1????0
Asimina_triloba                          001100021120??2011?????01???0?010
Asparagus_officinalis                    ?0111001101?0101??????211??010?00
Aspidosperma_australe                    001110013101010?0000301011??420?0
Astelia_alpina                           ?0110001111?0110000??021??21??0?0
Asteropeia_micraster                     00110001311110210????0211?10400?0
Atherosperma_moschatum                   ?0110002?1210020210???40110?20?00
Aucuba_japonica                          11110001210????10?002?0?1?0?32??0
Austrobaileya_scandens                   0012001??1?00000011??140??2?10010
Averrhoa_carambola                       0011100131??000100013031102030000
Avicennia_bicolor                        0?1111?1?10?0?0????0?011??10??000
Avicennia_marina                         0011?001??0?0?0100002011??1?32000
Azima_tetracantha                        1011??01210?0001000??011110?30?0?
Azorella_selago                          0111000131010?110000301?10????00?
Balanophora_laxiflora                    111??100?0???????000????1??????00
Balanops_pancheri                        ??0?????????0???00???0111?1?40?0?
Balanops_vieillardii                     100????????10??001???0?11110?0?0?
Baloskion_tetraphyllum                   ?01???????0100??????????1??????0?
Bambusa_vulgaris                         0010??????1100?0????????1???10000
Barbeuia_madagascariensis                001000003020000100????11111?32000
Barbeya_oleoides                         1010?000?01100?001??????100?32?00
Barclaya_longifolia                      011????????101?000???041???30?0?0
Barnadesia_caryophylla                   0110?10131010100?1003?1?110?32000
Barringtonia_asiatica                    0111?00121211?10??0??031112030000
Basella_alba                             00101000300??1????003?211?0?41000
Batis_maritima                           11?1?10121010010010100110?11?2?00
Bauhinia_galpinii                        0?110101310100?1?0013?0?1???320?0
Bdallophytum_americanum                  111?100030??1?210100??4?11?140?00
Beaucarnea_recurvata                     0?11000111110001000110211?10???0?
Begonia_sanguinea                        11100?0?????00????????211??032?00
Beilschmiedia_anay                       0011?001101?????21021?0?1?0?????0
Beiselia_mexicana                        ??11?001311???010?013?410??0???00
Bellendena_montana                       0010000020000000010???0?1?1?310?0
Benthamiella_patagonica                  0?1110?131010121?000301?1?????00?
Berberidopsis_corallina                  001?001??01???0?0????021??2130000
Bergia_texana                            00110001311000010?01303110?0??00?
Berrya_javanica                          0011???131211??100???03111?0??00?
Berteroa_incana                          00110002?11??0??0001?01111?130000
Berzelia_lanuginosa                      01111001310100010?003?0?1?0?32000
Besleria_affinis                         00111?01310?01????????11??????000
Beta_vulgaris                            01101000300110010?0030?11?0?41000
Betula_ermanii                           1110?????00?????0???????101?????0
Bhesa_paniculata                         0011?001310100200?003011101?3?00?
Biebersteinia_heterostemon               00110001311??001000??03?10??32000
Biebersteinia_orphanidis                 00110001311?10010?0130311000??00?
Bienertia_cycloptera                     ?0100000310???1?000030?1????41??0
Billardiera_heterophylla                 001100013101000?0?003?1111???????
Bischofia_javanica                       10100000300?0?0?0???30?11?1032?0?
Biscutella_laevigata                     0011000121110000?001?0111?0?30000
Bixa_orellana                            00110001312100?00????01111213200?
Blandfordia_cunninghamii                 00111001101101110?01102111?0?000?
Blandfordia_punicea                      00111001101101110?0110211?20??00?
Boehmeria_nivea                          1?10100020010?????002?0?1?0?31??0
Bolbostemma_paniculatum                  1111?001310?0?2???00302?1?1132?00
Bonnetia_sessilis                        0011?00131?????00????0?11?203200?
Boopis_graminea                          0111?001310111000??03?11110?32000
Borago_officinalis                       0011?0013100??2???003?111?1042000
Borthwickia_trifoliata                   0?1?0????12?00?10???????0?2032000
Borya_septentrionalis                    0011?00110110?100?0110211?20??00?
Bourreria_succulenta                     00111001310101010?0030111?1???00?
Bowlesia_incana                          01110001310?00010?003011100??2???
Brachychiton_acerifolius                 0010100030211?2100????301???32000
Brachyelytrum_aristosum                  0010??00?00???????00??????0??????
Brachyglottis_greyi                      0110100????1???0????????1????????
Brandisia_hancei                         001111013101010100002???1?2???00?
Brasenia_schreberi                       001100011?210020000??0?010?310000
Bretschneidera_sinensis                  0011?101311100100?0??0?11110??000
Brexia_madagascariensis                  0011?0013101100101013031112032000
Brocchinia_micrantha                     01110001111?01????01102?1??010??0
Brocchinia_prismatica                    01110001111?00????01102????0?????
Brodiaea_californica                     001110011?0?11?0000??02111?01000?
Brownlowia_elata                         0011?0013121?12?0?0?303011103200?
Bruguiera_gymnorhiza                     01120001?1210?0?0?01?0?111?032000
Brunellia_acutangula                     00???000?01?00010?01???0??1???000
Brunfelsia_americana                     00111101310101?1??0020111??032000
Buddleja_davidii                         00111001210?0?0?0?002???1??0??000
Bulbine_succulenta                       00110001111100010?0110211??0??00?
Burmannia_madagascariensis               0111??011?0???????001?2?1??011000
Bursera_fagaroides                       ??????0??????00?0?0????11??0???00
Butomus_umbellatus                       00110001111100?00????04?1?2?10000
Buxus_sempervirens                       ?01?00?10101000101010021101041?00
Byblis_gigantea                          00111001310100?0??00301111?0??00?
Byblis_liniflora                         0011?00131010?000?003?111?20?000?
Byrsonima_crassifolia                    0011?101311???000?0?30211?0?32000
Byttneria_aculeata                       00110001310???2?000130311?1?3?00?
Cabomba_caroliniana                      00110001101100?00000?020102310000
Calamus_aruensis                         0?1110011111??????????2?1?0????0?
Calathea_crotalifera                     0111??01110?????0?????2?1?0???00?
Calceolaria_integrifolia                 00????????0??????????01111?????0?
Calectasia_intermedia                    0011100110110??00?????21110???00?
Callicarpa_dichotoma                     0?111001210?????????????1?????0?0
Callicarpa_pentandra                     001?1001?1?10??10000???1111???000
Calochortus_albus                        00110001111001?000011?2???????0?0
Calycanthus_floridus                     0012001??1200020011??140101??0010
Calycera_crassifolia                     0111?00131011?00??0030??1?????00?
Camellia_sinensis                        0012?01??121??110102?021112032000
Campanula_elatines                       0111?001310?00000?003?2111????000
Campylosiphon_congestus                  01111001100001???100102111?021000
Campynema_lineare                        0111000110110?200????021102110000
Campynemanthe_viridiflora                01110001101?01?00?01102?1??00?0?0
Canacomyrica_monticola                   0111??????110??1?00???0?1?0?310?0
Cananga_odorata                          001?00021121??2011????401?2?10010
Canella_winterana                        0011?001?11?102?0?00?01111?110000
Canna_flaccida                           0111??011100??0?0????02111?00?000
Canna_indica                             01111?0111?0???0?????02111?00?000
Capitularina_involucrata                 00????????1?0?000????0111?????000
Capparis_spinosa                         0011?10121210?000????01????130000
Carica_papaya                            00111001311?01??00013031112132000
Carlemannia_tetragona                    01111101210?01????000???1?????00?
Carludovica_palmata                      1?10000020????????????3?????11000
Carpanthea_pomeridiana                   011?00?0?1?100????????4?1?????00?
Carpodetus_serratus                      011??00??1?10000000????1112032000
Cartonema_philydroides                   0011??01111?00??0?0110211??0??00?
Caryocar_glabrum                         001100013121??0?01???031100032000
Caryodaphnopsis_tomentosa                0011000110100??021021?0?1????????
Caryota_mitis                            ??11?00111??????????????1???10??0
Casearia_sylvestris                      001?0000???1000?0000?02111?13200?
Cassinopsis_madagascariensis             0011?00131010?01?0003?0?1?1?320??
Cassiope_fastigiata                      00111001311?010?010??0?111?0320?0
Cassiope_mertensiana                     0011?00131110?0?0?0???3111?0??000
Cassipourea_lanceolata                   0011?00131210?????01?0211?1???00?
Cassytha_filiformis                      0011000111100??021021?0?1?0???0?0
Cassytha_pubescens                       0011?0011110???021021?0?1?0??????
Castela_coccinea                         00110?01211?0?200????0311?0?32000
Castilleja_linariifolia                  00??11????0???21????????1?????00?
Casuarina_cunninghamiana                 1??0??000001???0??????1?1?1??1?00
Catalpa_speciosa                         00??11013101?1??0?003?1111200?000
Catharanthus_roseus                      0???100?3?0??1????????1?1???320?0
Caulophyllum_thalictroides               0012000211100?20200?1?0?1???300??
Ceanothus_sanguineus                     0011000131000??10?003?2?11????00?
Cecropia_insignis                        1?10??0??000??????????0???0??????
Celosia_argentea                         00100000?0011001??0030??1???410?0
Centaurium_pulchellum                    0?111?0131?1????0???????1???320?0
Centroplacus_glaucinus                   0?1???0?310???0?0???30211?1?3?000
Centropodia_glauca                       0?100?????0???????????????????0??
Cephalotus_follicularis                  00111000?02?0?110?01??40??0?32000
Ceratonia_siliqua                        0010000030010?010?003?0?1?2??20?0
Ceratophyllum_demersum                   1?0???????01??2001????0?1?0?0???0
Ceratophyllum_submersum                  1?0???????0?????????????????????0
Cercidiphyllum_japonicum                 1?0???????210?10010???001?2?31??0
Cercidiphyllum_magnificum                1?0???????210?1001???0001?2?31???
Cercis_canadensis                        0011?10131110001??013?0?1?2?320?0
Cercocarpus_montanus                     0?10??0030210??10?????0?1?0???0??
Ceroxylon_quindiuense                    0?111?0??1?000?1?0????21??2?30??0
Cestrum_nocturnum                        0?111?01?1010?010??0??111??032000
Cheilosa_montana                         101?0000301100100101?0211?0????0?
Chelonanthus_purpurascens                0011100131?????0??????????????0?1
Chenopodium_desertorum                   00101000310?101?000030?1?????1000
Chimaphila_umbellata                     00110001311?00??0?0???31?120??000
Chimonanthus_praecox                     0012001??11?0020011??1401?1?20010
Chionochloa_flavescens                   0?10?????00?????????????1????????
Chloanthes_parviflora                    001111?131010??100????11111030??0
Chloris_virgata                          ?010??????0100?0???0??????????0??
Chlorocardium_venenosum                  0?1???0?20?0???02?021?0??????????
Chorispora_tenella                       0011000??11???0?0001?01111?130000
Choristylis_rhamnoides                   0011?0013?0?00????00301111?0??00?
Chrysobalanus_icaco                      0011?00131211?010??1?011111?32000
Chuquiraga_aurea                         0?10??????0??1???1??????1????????
Cinchona_pubescens                       01111001310?0?????003?????????000
Cinnamodendron_ekmanii                   0012?002?1????????????311??1?????
Cinnamomum_camphora                      0011000110110??021021?0?1?0?0???0
Circaeaster_agrestis                     0010001??0000??000????0?0?0?30000
Cissampelos_pareira                      101???0?010?1?2???0???0?1?1?32??0
Citronella_suaveolens                    0011?00131000?0000003?111??032000
Citrus_x_aurantium                       ?011?001?12?10?1000??0?111?042?00
Clarkia_xantiana                         01110101211?000?0001203111?0??000
Clavija_eggersiana                       0011?001310?11200?0130?111?2????0
Claytonia_virginica                      00110001?101?121?0003?211?1?30000
Cleome_rosea                             0011?10??111?????00??0?????132???
Cleomella_longipes                       0011?00??111?0??0?0???0????1??0??
Clethra_alnifolia                        0011?001311?000?01013021112032000
Clidemia_petiolaris                      01110101311?00?0010?303111?0??00?
Cliftonia_monophylla                     001??001311???0?0??1???1??00??0?0
Clusia_gundlachii                        0?1??00???1?1?????01?0310?20??00?
Clutia_pulchella                         ??11??01310???010?0030211?0?32?00
Cneorum_pulverulentum                    0011000121010001000020311?2?42000
Cnicothamnus_lorentzii                   01101?0131???????1???0111?0?32??0
Cobaea_scandens                          00111001310?0?0?0?003021112041000
Coccoloba_uvifera                        1010100030110???000?????110?????0
Cocculus_orbiculatus                     ?012000211110??0?0011040101?320?0
Cochlospermum_vitifolium                 00110001312100?000???031112?32000
Codiaeum_peltatum                        10????????????????????21?10?0??00
Codon_royenii                            0012?001?1?1?101000??011???03000?
Codon_schenckii                          0012?001?1?1?101000??0111??03000?
Codonopsis_pilosula                      0111?001310100000?0030211?1?40000
Coffea_arabica                           011?1001?10?????????????????32000
Colchicum_speciosum                      0011100111110??1??01102110??21000
Coldenia_procumbens                      0011100121????0?0?????1?1?1???0??
Colebrookea_oppositifolia                001111?131010??1?0????11111?30000
Coleochloa_setifera                      10??0????00?0????1????21110?11?00
Columellia_oblonga                       01111101310101?00000?011112132000
Comandra_umbellata                       01101000300101010?003?0?1??2300??
Combera_paradoxa                         00111??1310??1210???3?1?1?2132000
Combretocarpus_rotundatus                01110?01?111000?0?0??0??101??200?
Congea_tomentosa                         00111101310101?1?00???11111?3?000
Connarus_championii                      00???001?11?10?????13?30??1?32???
Coptis_chinensis                         001?001??1210?10?01??140??????00?
Coptosapelta_diffusa                     0111?001310101000000301111?041000
Corbichonia_decumbens                    0010000030??????0?????3?10?0??00?
Corchorus_hirsutus                       0011000131210??000????211?????000
Cordia_decandra                          0012?001?11101??0000?0?111??3000?
Cordyline_australis                      001110011?1101????0??02111?0??000
Cordyloblaste_pendula                    011110013121110000????1111?0??00?
Coriaria_myrtifolia                      ?0110001311?0?010001303?100?32000
Coriaria_ruscifolia                      0011?001311?0?2???013???1?0?32000
Corispermum_filifolium                   0???????????????0????????????????
Cornus_mas                               01110001210?0??10000201111??32000
Cornutia_pyramidata                      00111101?10101?10000?011111?40000
Corokia_cotoneaster                      0111?001310?0?00??003?1?11?032000
Corrigiola_litoralis                     0110?01??10???0???????2110?2??0?0
Corsia_dispar                            0111?101100?1?21??0??02?1????????
Corymbium_glabrum                        01101?01310??????0003???1????????
Corynocarpus_laevigatus                  00110001310?000100013?0?100?220?0
Corynocarpus_similis                     0011?00131010101000??0??1?????000
Costus_barbatus                          0111??011100??0?0?????2?1??0?1000
Cottendorfia_florida                     00110001111?00?10?0110211?????00?
Coula_edulis                             00111001?12?0011??00?0?1110?32000
Craigia_yunnanensis                      0010000030211????0??3031102032000
Crassula_rupestris                       0011?001310?00????0030300?????00?
Crateva_religiosa                        ??11?10121????000?????????????0??
Cratoxylum_cochinchinense                0011?001312?1??10????0211?????000
Crinum_asiaticum                         01111001101100010?0110211?2010000
Crocus_banaticus                         0?11?0011?010?2???001???1?????0?0
Croomia_pauciflora                       001000010000??0?????0?1?1?????000
Crossosoma_bigelovii                     00111?013121?11000???0?0102?3200?
Croton_alabamensis                       ?011?00131?100??0????0211000???00
Crypteronia_paniculata                   001000003001000??0003011112022000
Cryptocarya_meisneriana                  0011000111110??021021?0?1?0??????
Ctenolophon_englerianus                  0011?00131111?0101013011111042000
Ctenolophon_parvifolius                  0011000131110001010??0111110?2000
Cucurbita_pepo                           ?1111?0131010?2??0???0?1112141?00
Cupaniopsis_anacardioides                ?0110?01311100100?0??021110?30?00
Curtisia_dentata                         01111001210?000?0?00203111003200?
Cuscuta_cuspidata                        0011?0013101????0?0030111?1???00?
Cyanella_hyacinthoides                   01110?01111?????0?00????1?????0?0
Cyclanthus_bipartitus                    1?0???????1????00??????????111000
Cyclolepis_genistoides                   ?????001?1??????????????1???????0
Cylicomorpha_parviflora                  1011?001311?110?00013031???1???0?
Cymaria_dichotoma                        00111101310101??000??0?111??3000?
Cymbaria_mongolica                       00111101310101?1??0020111???30000
Cynomorium_coccineum                     1110??00?001?00??0????11110?30?00
Cyphia_decora                            0111?101310???00????30111????????
Cyphia_rogersii                          0111010131010000??0030111?????000
Cyphocarpus_rigescens                    01111101310101000?0030111??23200?
Cypripedium_calceolus                    0111?101110000???0?110211021101?0
Cyrilla_racemiflora                      0011?001310100010?00301111?032000
Cytinus_hypocistis                       1110??00201?102?0100??4?11210??00
Dactylocladus_stenostachys               01110001??0?00??0?0030?11?2?42000
Dalechampia_spathulata                   1?1????0??????????????2??1??32?00
Dalzellia_ceylanica                      0010000010010001000010210??0?100?
Dampiera_spicigera                       0111?10131010?000?003?1?110???0??
Danthonia_spicata                        00?00??0?0010??100001???100???0??
Daphniphyllum_macropodum                 ?00???????110??001???0111?1????00
Darlingtonia_californica                 00110001312?0??00?0???31?120??00?
Dasypogon_bromeliifolius                 00110001101???010????02111??1000?
Datisca_cannabina                        1110?000?02?????0??????1?0?132?00
Datisca_glomerata                        ?11????????10???0???????1??132?00
Davilla_kunthii                          001?00???1210?0000????0?1?1?320?0
Degeneria_roseiflora                     ??1200???1????????????????????0?0
Degeneria_vitiensis                      00120?1??120??20111???0?0?2?100?0
Delarbrea_michieana                      ?111?0?13101???1???03?1?10??320?0
Delosperma_echinatum                     011??0???1?1??0100???03110????000
Desfontainia_spinosa                     00111001310?01010?00303111?132000
Dialium_guianense                        001001003101001000?0??0?1?1???0?0
Dialyceras_coriaceum                     001100012121??0?0?0??031?12???00?
Dianella_ensifolia                       00110001101?0120000??0?111?01000?
Diapensia_lapponica                      0011?001310?0?000?00??21?120??000
Diascia_unilabiata                       00???101?1010?01??002???1???30000
Dicentra_eximia                          00110?02011010????0??011112130000
Dichapetalum_rugosum                     0011000131010?01000030?1101?32000
Dicraspidia_donnellsmithii               0111?001312100?000???0311120??00?
Dictamnus_albus                          00110101311100????00?03111?032000
Didymeles_perrieri                       10?00?????????????????0?1?0?????0
Diervilla_sessilifolia                   011111013101??????003??11???31000
Dillenia_retusa                          0011?10131211???0?0??0??1?2????0?
Dinetus_truncatus                        0011?0013101110?0000301111??30?0?
Dionaea_muscipula                        0?11?00131?100??0?0?303111??4?000
Dioscorea_alata                          ?1110001111?????0?011?2?10?0????0
Diospyros_lotus                          00111001?11?01????0?20311??0320?0
Dipelta_yunnanensis                      0111?10131010?010000?0311100??00?
Dipentodon_sinicus                       00??0001?0??000?0?????211?1232000
Diplarrena_latifolia                     ?1???1?1110???????????211??00????
Diplopanax_stachyanthus                  ?111?00131010?????0???0?1?0??????
Dirachma_socotrana                       00120001?1110?100100?04111003200?
Disporum_sessile                         00110?01101?0?2000011???????11000
Dodartia_orientalis                      00111101310101???0???011110?30000
Donatia_fascicularis                     011?0001310?0021???01?2?10?0?21?0
Doryanthes_excelsa                       01111001111???2001011?2111?0??000
Doryanthes_palmeri                       01110001101?00?00001102111?010000
Doryphora_sassafras                      001?000??11100002102?040100?200?0
Drimys_winteri                           001?00???120002000?????0??2?11000
Drosera_capensis                         0011?00?3101002000???021102141000
Drosophyllum_lusitanicum                 0011?0013111??2??0013??1102?4100?
Dryas_octopetala                         00120001?1?100???0?????0?00?320?0
Drymaria_cordata                         00110001310???????003?2?10??41000
Duckeodendron_cestroides                 00111?0131010?0?00003?111?0?3??0?
Duparquetia_orchidacea                   001101?1?1010?000?002?0?1???100?0
Durandea_pentagyna                       0011?00131111??1?000?0311010?????
Durio_zibethinus                         0011?0013121?0??000030311120?1000
Dyera_costulata                          0?1110013101010?0000301011??3200?
Ecdeiocolea_monostachya                  ?0110001100100?10?????11100?11?00
Echinops_exaltatus                       0110?001310?0?00??003?11110?32?00
Echiochilon_fruticosum                   ??111101310???????003???1????200?
Ehretia_acuminata                        0011?00131010?0?0?00301111103200?
Elaeagnus_umbellata                      00101000200?00??00002?0?1?0?32??0
Elaeis_guineensis                        00110001111???????011?210?00??000
Elaeocarpus_reticulatus                  00110001312100???1????111120?????
Elatine_triandra                         001??00111010?????0010211020??000
Emblingia_calceoliflora                  00111101?10?00????00?0210?0032000
Endodesmia_calophylloides                0011000131211???01????0?1?0?320?0
Endospermum_moluccanum                   ?0101000??????210?0??0?10?0????0?
Enkianthus_campanulatus                  0?111001311?00????0?????????32000
Enkianthus_perulatus                     00111001311?0?0?010????111??420?0
Ensete_ventricosum                       0111?1011?0000?0?0???0211?????00?
Epacris_lanuginosa                       0011?001310?0101000030?111?0320?0
Epifagus_virginiana                      ?011?101?10101????0020111??0??000
Epipremnum_pinnatum                      000???????0?0?20000???0?1??11?000
Eremosyne_pectinata                      0111?001310100?10?003011100???000
Eriachne_aristidea                       0?10??????0???????????0?100???0??
Eriocaulon_aquaticum                     10101101010????10?????11?10?1??00
Eriodictyon_californicum                 00111001310101???000301110????00?
Eriospermum_cervicorne                   001110011?1101010?0110211??010???
Erycibe_coccinea                         0011?001310???????003???0??030?0?
Erythropalum_scandens                    011110013101010?00003???1??2300??
Erythrospermum_phytolaccoides            0011?00131010?1?0000302111?1??00?
Erythroxylum_confusum                    ?011?001311???000????0211?0????00
Escallonia_rubra                         0111100131010001?00030?111????000
Eschscholzia_californica                 0011??0201?10?200002?01111?140000
Euclea_crispa                            ?0111001?1???01???0??0?11?00????0
Eucnide_bartonioides                     0111000131?111?00????03111??3200?
Eucommia_ulmoides                        100????????10??001???0111?1?32???
Eucryphia_lucida                         00111001212100???????0?1112020000
Eugeissona_tristis                       00111?0111211120??00??210?0010000
Euonymus_americanus                      00110001310?00??0?003031111032000
Euphorbia_epithymoides                   100???????01?????????021110????00
Euphronia_guianensis                     0111?001?10?1001010??0211110??00?
Eupomatia_bennettii                      010???????10??00111??1?10?????010
Eupomatia_laurina                        0?0???????20??00111??1410????0010
Euptelea_pleiosperma                     000????????10??011???0?00?????000
Euptelea_polyandra                       000????????10?1011???0400????0000
Eurya_japonica                           0011?00131?10?000100?0211120??00?
Euscaphis_japonica                       0011?0013?0?????0?00302??????200?
Euthystachys_abbreviata                  ??11??013101?????????????????????
Evolvulus_nuttallianus                   001110013101010?00003011101?3000?
Exacum_affine                            0011?0013100??200?0030111??032000
Exarata_chocoensis                       0???11?13101???000?0201111?0??00?
Fagus_grandifolia                        111??000?0??????0?????2?1?10???00
Famatinanthus_decussatus                 01101?013?0??????1??????1???320?0
Fendlera_rupicola                        01110001211????0010??03?11?0??00?
Fevillea_pedatifolia                     ?111?0013?0?0?2?0100302?10??32?00
Ficalhoa_laurifolia                      0011?001312?0?000?00??31?020??00?
Ficaria_verna                            001?001??12???2???1???4???0??0000
Ficus_carica                             ??100000?00???????????0?1?0?????0
Filipendula_vulgaris                     001?0001312100?1?0????40101?32000
Flagellaria_indica                       001100011111??100?011021110011000
Flagellaria_neocaledonica                001100011111???00?0110211???1100?
Floerkea_proserpinacoides                0011000111110?????011???110?2?000
Fosterella_caulescens                    00110001111?0100000110??1??010???
Fouquieria_columnaris                    0011?00131110?0101013021112032000
Fouquieria_splendens                     0011?0013121??010101?021112032000
Frankenia_pulverulenta                   0011?001311???2?0???????1??1??0?0
Frankenia_salina                         001??001?1?1???1?001?0?111????00?
Fremontodendron_californicum             0010?000300110200?0130311??0??000
Fusispermum_laxiflorum                   0011?0???101000???0030211??132000
Gaiadendron_punctatum                    01???001?11101010?00?0?111??30000
Galax_urceolata                          0011000131011?00?00130211120320?0
Galbulimima_belgraveana                  000???????20??20111??14?1???10010
Galearia_filiformis                      ??11100131100010000130110?0?32?00
Galium_aparine                           0110?00020010?00??002011100040000
Garcinia_subelliptica                    ?011?001312?1???0?0030?1??0????00
Garrya_elliptica                         11100000?00100000?00201110??32?00
Geissoloma_marginatum                    0010?0010011??010?012?311?1?32000
Gelsemium_sempervirens                   00111001310100000?0030111?2032000
Gentiana_saponaria                       001?1001?????1????0??011??????00?
Geosiris_aphylla                         01110001100???200?00102111?0??000
Geranium_sanguineum                      0011000131110001?0013031111?3?000
Gerrardina_foliosa                       0?11?001310?00000?003?111?1???00?
Gesneria_viridiflora                     01111?01310101?10?????1?1???30000
Gisekia_africana                         ?010000031?1?011000?30?0100?????0
Gisekia_pharnaceoides                    00100000300?00????003?3?1?00??0??
Gladiolus_buckerveldii                   01111101110101210?0?10211??0??0??
Glaucidium_palmatum                      00100001002100000?????1?102?30000
Glomeropitcairnia_penduliflora           01110001111?00????01102????0?????
Glossocalyx_brevipes                     101?110030200?00211???301?0?0?010
Glossopetalon_spinescens                 ??11??01?11?00???00????00????????
Goetzea_elegans                          001?1?0131110121?000??1?1?0?3000?
Gomortega_keule                          011?001??1110000211??1?1110?0?000
Gonatopus_angustus                       101???01?00??0?00?0100?11???1??00
Gonocaryum_litorale                      001110013100010100003?111?10?????
Gonystylus_bancanus                      0012100?31210??000??????110???00?
Gossypium_hirsutum                       0011100131?111??0?003??11?2041000
Goupia_glabra                            00111001310???0?0?003031??20??000
Gratiola_pilosa                          0011?101310101???000????1?????00?
Grewia_occidentalis                      00110001312100?100???0311?00??000
Greyia_radlkoferi                        011??001?1?100100101?0?11120??00?
Grielum_humifusum                        0?11100131110101?0013???1?0?320?0
Griselinia_lucida                        0?1?000?3?0???110?003?2?100?320?0
Griselinia_racemosa                      111?000?3?01??110?00302110???????
Grubbia_rosmarinifolia                   01100000201?0?200?012?111?0???00?
Grubbia_tomentosa                        0110?0002?1?0?????0120??1?????0??
Guamatela_tuerckheimii                   0011?001311???????013???1???????0
Guettarda_uruguensis                     01111001?1?10?01?000?0111?0?32000
Gunnera_herteri                          11?00?000001??1000????11100?30?00
Gunnera_manicata                         ?110??0?01010?1000000?11100???000
Gymnarrhena_micrantha                    ??10??????010???????????1???32??0
Gymnostachys_anceps                      00100?010000002000010?0?1?0?100?0
Gymnostoma_deplancheanum                 1?0???????0????0?????011????31?00
Gynostemma_pentaphyllum                  1?11?001310?1?2?0?003021101?32?0?
Gyrocarpus_americanus                    ?11?1000?0010?1021012?0?1?0?0?0?0
Gyrostemon_tepperi                       10???000?0??000?0?00????1???????0
Gyrostemon_thesioides                    1010??00201???????00??11100????00
Habenaria_dentata                        0?1101?1110?0????0?00?????????1?0
Habropetalum_dawei                       0?110001311100???00??01111????00?
Hachettea_austrocaledonica               1110?10??00000?1?00??0??1????1?0?
Halesia_carolina                         ?11110012121??000000?0311120??000
Halleria_lucida                          00111101?101?1????002011112232000
Halodule_wrightii                        100???????01???00??0??1010?????00
Halophytum_ameghinoi                     10?00?002001001100002021110?41??0
Haloragodendron_racemosum                ?111?001211????0?1??????1????????
Haloxylon_ammodendron                    001000??310110?1000030?11?0?41000
Hamamelis_virginiana                     0111?0012100?0?0210?2011100130000
Hanguana_malayana                        ?01100011111?1?00?0110210?0????00
Hanguana_podzolica                       1011??01101??????????0210????????
Haplophyton_crooksii                     00111001310?010?0?00301011?0?100?
Harrimanella_hypnoides                   0011?0??311?0?0?0??1??311120??000
Hecastocleis_shockleyi                   01???001310???0???003?1?1?0???000
Hechtia_glomerata                        10110001111??1?1?001102?1??010?0?
Hechtia_lundelliorum                     11110001111??1?1??01102?1??010?0?
Hedycarya_arborea                        101?0?02?02?0?10?1????400?0?0??10
Hedyosmum_arborescens                    11?000001?00??1001????0?1?0?100?0
Heisteria_parvifolia                     00111001?11?01?00?01?0211?0?32000
Helianthemum_nummularium                 0011?0013121000?0????021112132000
Helianthus_annuus                        0110??0131010100??003?11110?32000
Heliconia_irrasa                         0111??011?0???????????????????0?0
Heliconia_rostrata                       011111011?0101000?0030211?0?0?000
Heliotropium_arborescens                 00111001310???010?0030111?????000
Helosis_cayennensis                      1110?????00?1???00???0??10??30?00
Helwingia_himalaica                      1110??00??01000??0002??11????????
Helwingia_japonica                       11100000??0100010000??111?0032?00
Hemiphylacus_alatostylus                 00111?0110010101??0110211120??000
Heptacodium_miconioides                  0111?10131010?01??003?2?1???31000
Hermas_villosa                           ?11100013101000?0?0030111?0???000
Hernandia_ovigera                        1111?001??0?0???2?001?0?1?0?????0
Herniaria_glabra                         00100000300???????013???1???410?0
Hesperis_matronalis                      0011000??111?0000001?011???130000
Heteranthera_limosa                      0011100110010?00?000102?1?21??000
Heteranthia_decipiens                    0011?1013?0?012?0000201111?032000
Heteromorpha_arborescens                 ?111??01310???????????1?1?????0?0
Heteropyxis_natalensis                   ?????00??????001??0????11???32000
Heuchera_micrantha                       01110001310?00??0?0030?110?1??0?0
Hevea_brasiliensis                       ?1101000301?1?210?0130211?0?31?00
Heywoodia_lucens                         0?11???1?1?????????1??3???1????0?
Hibbertia_volubilis                      0011?00131?10000010??0301?2??000?
Hillebrandia_sandwicensis                ?111?101?12???1001????3?1??????00
Hippophae_rhamnoides                     1010??000?0100???0002?0?1?0?32??0
Hoplestigma_klaineanum                   0012?????12??1110?????1?1?113200?
Hordeum_bulbosum                         0010??????0?00?00?????1??00?11?00
Houttuynia_cordata                       ?10???????01????00001021102110100
Hua_gabonii                              00110001311?00?0??????311?????00?
Huertea_glandulosa                       ?011?001310?1?????003???1????????
Humbertia_madagascariensis               00111101310?010100003011112030000
Humiria_balsamifera                      0?11?0013120???1??003031111?32000
Humulus_lupulus                          0010??0030010??000003?1?100?31?00
Hyalis_argentea                          0?????0131??????????????1????????
Hyaloseris_rubicunda                     011011013?01??0?0?0030111?0??????
Hydnocarpus_heterophylla                 ?0120??1?12100110????0?11121???00
Hydnora_africana                         0110100010??0?2???00???1??????0?0
Hydrangea_macrophylla                    01????0??1?????000??????1??0??000
Hydrastis_canadensis                     0010000010210?1000?????01???30000
Hydrocharis_dubia                        ?111?0011111?01001021?4????30??00
Hydrocotyle_vulgaris                     011000003?0100??0000301110?032000
Hydrolea_corymbosa                       00111?0131010?21000030111??0?????
Hydrolea_ovata                           0011?0013101???0??003?1110?0??00?
Hydrophyllum_capitatum                   0011100131010?????003??????1??00?
Hydrostachys_angustisecta                1?0???????01????0????0111??1???0?
Hydrostachys_multifida                   1?????????0???2???????1111?1???0?
Hypericum_perforatum                     00???0013121?0??0????0211??032000
Hypertelis_spergulacea                   0010000030210011000?10?11000??0??
Hypodaphnis_zenkeri                      011100011010???021021?0?1?0???0?0
Hypolytrum_nemorum                       ?0?????????????00????01?1??????0?
Hypseocharis_bilobata                    0?11?001312100?1?00130311??0??00?
Ibicella_lutea                           ?011?1?1310?????0?????1????1??000
Icacina_mannii                           0?11??0131??????????????????320??
Idiospermum_australiense                 ?012001??12??021011??1?0001?20010
Ilex_cornuta                             001110012101000100002?311??0??0??
Ilex_opaca                               10111001210?010?00002031???0????0
Illicium_floridanum                      0012?01??120??0001????4?1?0??0010
Impatiens_repens                         0011?101?10010????0030311??0??00?
Ipomoea_alba                             0011?0013101??2?0?003?1?1?2???000
Iriartea_deltoidea                       0?1110???1????10??????2?0?0?10000
Iris_missouriensis                       0111?001110?012000001?211020??0?0
Irvingbaileya_australis                  0011?0013100000100003?110?0031??0
Irvingia_malayana                        0011?001?1110?1?0?0??0111?003200?
Isophysis_tasmanica                      00110001110?0?2?0?001?211?????00?
Ixerba_brexioides                        0?11?001310???0101003?311?104200?
Ixiolirion_songaricum                    01110?011010010100011???1?????0??
Ixiolirion_tataricum                     0111?001111101?00?0110211??0??000
Ixonanthes_reticulata                    0011??01311100?000????3?1?1032000
Ixorhea_tschudiana                       00111001310101??010030111?1?32000
Jacaranda_mimosifolia                    0011??01?1010?010?003???1??032000
Japonolirion_osense                      00110001111100000?0110210?2?10000
Joinvillea_ascendens                     00110001101????0?1????21??0???00?
Joinvillea_plicata                       00110001101???100?011?21100?11???
Jovellana_violacea                       0?11?101210???????????111?????000
Juglans_mandshurica                      1110??00202???????????1?1?0?41?00
Juncus_effusus                           0011000111010???0?00102?????11000
Junellia_succulentifolia                 0????101??0?????????2?1?111?3000?
Justicia_americana                       00111101310?0?????0030111110??00?
Kalanchoe_daigremontiana                 0?1110012111010?0?012031102032000
Kaliphora_madagascariensis               1011??0121010??0010020111?00???0?
Kalmia_latifolia                         0011100131110?01000??0?111?0?2000
Karomia_speciosa                         001111013101010??00??0111?10??00?
Kewa_bowkeriana                          001000???101?0???0??30310?????00?
Kewa_salsoloides                         0010001??121?001000230310??0??00?
Kingdonia_uniflora                       001?001??0??0??0001??1?0100?30000
Kirkia_acuminata                         ?011?001210?000???002?311?0????0?
Kirkia_wilmsii                           001??001?1????010?00???111????00?
Klotzschia_brasiliensis                  11110?01310?000?0?001011100??0??0
Koeberlinia_spinosa                      001100012110000001012?31??2032000
Krameria_ixine                           0011?101?10?01????0??0?11?1?310?0
Lacistema_aggregatum                     0010??00??00????0????0211??132000
Lactoris_fernandeziana                   ?0100000101?0?2?01011020102?11100
Lanaria_lanata                           01111000?01??1?10?0?????1?????0??
Lapageria_rosea                          0111000111110?000001102111?10?000
Larrea_tridentata                        0?1??001311???????????3?????32000
Lasia_spinosa                            001?0?01?0?000200001??0?1?0?1000?
Lasianthera_africana                     0011??01310???????003????????1000
Lathraea_clandestina                     00111101210101210100201111?130000
Laurus_nobilis                           0010000100210?00210?2?0?1?0?0?0?0
Lavandula_angustifolia                   00111101310101?1000??011111?40000
Leea_guineensis                          0111100131010???0?003021111132000
Lemna_minor                              000???????010??0?0000?0?0?0???000
Lepidobotrys_staudtii                    0011?001311??0?10?013?2???103200?
Lepionurus_sylvestris                    0010100020000???00002?0?0?02??0??
Leptolaena_multiflora                    00110?01?1?100??0000302111103?000
Leucophyllum_frutescens                  0011110131010101????????1??0?000?
Leucosyke_quadrinervia                   ??10?000?00???????002????????????
Lilium_superbum                          0011?0??1111????????????1??0??0??
Limeum_africanum                         0011001??111?01?00???01110103000?
Limeum_pterocarpum                       0010??????1???????????1?1?????0??
Limnanthes_douglasii                     0?11?001311?0???0?????3?1???10000
Limonium_arborescens                     00111001310??1?????????1??0???0??
Limosella_aquatica                       001110013101????????????1??0??000
Linconia_alopecuroidea                   0111?001310?00010000301110??3200?
Lindenbergia_muraria                     0?1111?1310101??00??????1???3200?
Lindenbergia_philippensis                0?1111?1310101??00??????1???32000
Lindernia_nummulariifolia                00111101310?01????0?????1?????00?
Lindmania_guianensis                     00110001111????10001102?1???10???
Lindmania_longipes                       00110001111???????01102?1????????
Linum_perenne                            0011?0013101??????0030311110?0000
Liquidambar_styraciflua                  ?10????????10?100000?011102041?00
Liriodendron_chinense                    0011000211210020?11??140??1???000
Lissocarpa_benthamii                     ?1111001211001?00?00?031111?31???
Lobelia_angulata                         11111101310?1?000???3?1?11?03?00?
Lobelia_coronopifolia                    0111?101310?11000??030111??03?00?
Lomandra_longifolia                      ?011000111110101000110211?00??000
Lonicera_japonica                        01111101310101010??03??11??031000
Lophiocarpus_polystachyus                00100????00?000?00?0??111?0?30000
Lophopyxis_maingayi                      ?011?001310100?0000030310?10?2?00
Lophostemon_confertus                    0111??0131?????10?????????????0?0
Lozania_pittieri                         0010???02?01????0?????210??1??00?
Luculia_gratissima                       01111001310?0111??003??11?20??00?
Ludwigia_adscendens                      0111?001311?????0?013?3?1?????000
Luzula_elegans                           00110?01101100?0?000?0211?????00?
Luzuriaga_radicans                       0?110?01111???????011???1?????0?0
Lyonothamnus_floribundus                 00110001312100?1?000?010102?32000
Lysimachia_tenella                       0011?00131011?0???00303111?23200?
Lythrum_salicaria                        001?1001?1210?01000??01111?032000
Macarthuria_australis                    00110?1??1111020?000?0?110?0??000
Macarthuria_neocambrica                  ?011??????1?1???????????1???30???
Mackinlaya_confusa                       ?11??0?131????????00301?100??????
Maesa_lanceolata                         0111??013101??010?003???1??2320??
Maesa_myrsinoides                        001?1???31????0?0???????1????????
Magnolia_denudata                        001100021???0?????1??1?0??????000
Mahonia_bealei                           0012000211100??0200???0?1?2??00??
Malania_oleifera                         0011?001?11????00????????????????
Malesherbia_linearifolia                 00111001310100?10000302110213200?
Malpighia_emarginata                     0011?1013111??????????21100???000
Mammea_americana                         ?01??001?1??????0?0??0?11??0???00
Manekia_sydowii                          000???????0?????0?????3?0?????0??
Manihot_esculenta                        ?010?000301100010?013021100041?0?
Manilkara_zapota                         0012?00211??01200?0130?1110032000
Maranta_cristata                         0111??0111001?10?101?03?1?00??00?
Marathrum_rubrum                         001??000??11?0?00?00?0111?20??000
Marcgravia_rectiflora                    0011?0??012?1?100?00??41?120??000
Martynia_annua                           00111101310101??0?003011111141000
Mauloutchia_chapelieri                   1010?000102???20??????0???0?????0
Maundia_triglochinoides                  00100????01???2??10110310?0?0?000
Mayaca_fluviatilis                       00110001110?0020?0001021111?1000?
Mazus_pumilus                            00111101310?0????000?0111120??00?
Medicago_sativa                          0011?101311??0??????????1?2?320?0
Medusagyne_oppositifolia                 ?011?0013121001001???0411010?1?00
Medusandra_richardsiana                  0011000131000010?0013021101?3?000
Melanophylla_alnifolia                   0111?001310100010??03?21?00?32000
Melicope_pteleifolia                     ?0111?01210?0?????002?3?1??????0?
Meliosma_veitchiorum                     001101???1010?2100????111110??000
Mendoncia_gracilis                       00??1101310?0?????00?01111??????0
Menispermum_canadense                    ?01??00??12?0??000??????101?3????
Mentzelia_lindleyi                       0111000131?100???????02111????0??
Menyanthes_trifoliata                    001110013101000?????3?1111?132000
Mesembryanthemum_crystallinum            0012?0???12?????????????????30000
Metanarthecium_luteoviride               011100011011????0?011021112010000
Metteniusa_tessmanniana                  00111001310?0??1??003?0?1?????0??
Metternichia_princeps                    00111001310?00?0000030111?2????0?
Micraira_adamsii                         000???????01??????00?????10???0??
Microdesmis_puberula                     ?011?001310?????0?0030?11?0?3??00
Microtea_debilis                         00??0?0030????????????????????000
Microtea_scabrida                        ??10?????01?????????????10????000
Milla_biflora                            00111001111101??0?0??02111????000
Milligania_stylosa                       00111000?01101??0000?02?1??010000
Mimulus_aurantiacus                      001111?1310101?000?02?1111?1?0000
Minquartia_guianensis                    00111001311?01?1??0130?1110?32000
Minuartia_geniculata                     0011000131110?0?000130?????2300??
Mirabilis_jalapa                         001010003001?1??0?????0?1?0?410?0
Misodendrum_linearifolium                ?1?01000100?????0???1021110241??0
Misodendrum_quadriflorum                 ?1?0??????0?????0????021110241??0
Mitrastemon_yamamotoi                    00??1000202?1?2???00??411121?????
Mkilua_fragrans                          001100021120???00?????40??2???0?0
Molineria_capitulata                     01110001101?0?010?00?0211??0??000
Mollugo_verticillata                     00100000?00100010?00?0?11020400?0
Monachather_paradoxus                    00100?00?0010??100001?????0???0??
Monocostus_uniflorus                     011111011100????????????1??0??0??
Monotes_katangensis                      0011?00131????01?1????2111103200?
Monotropa_hypopitys                      001?000???1?0?????01????1??0??000
Montinia_caryophyllacea                  0111?0012?0100????00??1110?032?00
Morina_longifolia                        011111013101?1?????0??21??0?31000
Moringa_drouhardii                       0011000131010??10?0??0211???32000
Moringa_oleifera                         00110101310?0??10?013?211??1??000
Morus_indica                             10100000200100????002?????0????00
Mostuea_brunonis                         001111013101011?010030111?10??00?
Moultonianthus_leembruggianus            00110?0131?100?00?01?021110???000
Mouriri_cyphocarpa                       01110?01311?0000000130311120??00?
Muntingia_calabura                       0011?001312100010??????1112032000
Musa_acuminata                           0111?1011?0???????????211??0??000
Myodocarpus_fraxinifolius                0111?00131010??1??00301?100???000
Myoporum_mauritianum                     001?10013101??000?00???11?0??????
Myrica_cerifera                          1?0???????011?2?0000??11100?31?00
Myriophyllum_sibiricum                   ?11??00???11???00??12?3?1?0????0?
Myristica_fragrans                       10101?0010???02?00????0?1?0?10??0
Myrothamnus_flabellifolia                100???????011?10010????1102031?00
Myrothamnus_moschata                     100???????010?10010020?110?031?00
Myrtus_communis                          0????00??????001??0????11???320?0
Mystropetalon_thomii                     1110?100100?01?1000000??1???40?00
Nama_demissa                             0011?001310101????00301111??32???
Napoleonaea_vogelii                      01111001311?1?010?02??31?120??000
Nassauvia_gaudichaudii                   011011013?0???0??1003???1???30???
Navia_saxicola                           00110001111???????01102?1??0??000
Nelsonia_canescens                       0?11??01?10?01????000???1???30000
Nelumbo_lutea                            0012001??1210??001???040100?30000
Nelumbo_nucifera                         0012001??121???001?2?040100?30000
Nemacladus_ramosissimus                  0111100131011????0003???1?????00?
Neocinnamomum_mekongense                 0011000111100??02?021?0?1?0???0??
Neoscortechinia_kingii                   ??10?0002??0??100????0110?0?32?0?
Neottia_fugongensis                      0111??011????????????021??????1?0
Nepenthes_alata                          1010?0002?????2??????0310?2??????
Nesogordonia_crassipes                   00110001311?1?????013031111???00?
Neurada_procumbens                       0111?00131110001000130411??041000
Neuwiedia_veratrifolia                   01110101100?1001000010211120??1?0
Neyraudia_reynaudiana                    00100?????0100?1?0001?0?100?11??0
Nicotiana_tabacum                        00111?01310101??0?00301111?032000
Nitraria_retusa                          0011?001312100?00000?0211?0?32000
Nitrophila_occidentalis                  00100000300000???0?03???1?????0??
Nivenia_stokoei                          0?1110011001?1?1?0001???1???100??
Nolana_humifusa                          001110013101??000?003??11??0??000
Norantea_guianensis                      00110001312???00???????1?1????0?0
Nothofagus_antarctica                    1?10100020?1???0?1?????1??1?42?00
Nothofagus_cunninghamii                  111?1?00?02???10?1?????1101????00
Nuphar_advena                            00120002?12???0?0?0??0410??310010
Nuytsia_floribunda                       111?1001?11101010000???11???30?00
Nyctanthes_arbortristis                  001?1001?10??1???000?0?111??30000
Nymphaea_odorata                         011?0002?120?00?0102?0?10??3??01?
Nymphoides_peltata                       00111001310101010?003?1111?130000
Nypa_fruticans                           1?11000111????????????2????????00
Nyssa_ogeche                             ?110?0003???????????????1???3200?
Ochagavia_elegans                        01110001111?0??1?00110211??21000?
Ochroma_pyramidale                       0011?00131211?2?010130311120??000
Ochthocosmus_longipedicellatus           0011?00131010?0?0?003?3?111???00?
Octoknema_borealis                       0?10?000?00????1??003?2?1?02???0?
Octomeles_sumatrana                      111?000?????010001003?4?10??32?00
Olax_aphylla                             ?????0???10???000?????????0?????0
Oldenburgia_grandis                      011011013?0?0000??003???1?????0??
Olea_europaea                            ?0111001210??12?0?00??1???1?32000
Oncotheca_balansae                       0011?00131010120010030311?1??20??
Onoseris_hastata                         ?110??01310?0?0??1003???11????0?0
Opilia_amentacea                         00100000?001000?00003?????0?32000
Opuntia_microdasys                       01???0???121??????????????????0??
Orchidantha_chinensis                    0111?1011101???001????2?1??00?00?
Orchidantha_siamensis                    0111?101110?010?01???0211??0??00?
Orobanche_fasciculata                    001111???101?1210???3?1?1???3?00?
Orontium_aquaticum                       ??11??011?1???????011?????0?10000
Oryza_sativa                             0?10?100?01100?000????0?1?0?110?0
Oxalis_dillenii                          00111001311110?10101303110?030000
Oxygyne_shinzatoi                        ??11??011?0???0???001???1?????00?
Oziroe_biflora                           0011?001101?1?01000110211??01000?
Paeonia_californica                      001?001??12?00200??????0?0????000
Paeonia_suffruticosa                     001??????1????????????300?????000
Pakaraimaea_dipterocarpacea              0011?0013121?0?001???03111?03200?
Panax_quinquefolius                      ?111?0013101??01000030111???320?0
Pandanus_tectorius                       10?????????????00?????????0?????0
Paphiopedilum_bellatulum                 01101101100???????010021???1??1?0
Paracryphia_alticola                     00100?002011???00000?0410?20300?0
Parietaria_debilis                       ?010??00?00???????00????????????0
Parnassia_palustris                      00110001310?0?????013?1111?132000
Paronychia_canadensis                    00101000300???????0?3?1?1????????
Passiflora_biflora                       00111001310?1??1??0030211?21??000
Patersonia_glabrata                      0111?0011?0????00?001?211??0??0??
Paulownia_tomentosa                      0011110131010100000020111?2032000
Pedicularis_foliosa                      0011?101?10??10?????20111??01?000
Peganum_harmala                          00110001312100010?0130211?2032000
Pelliciera_rhizophorae                   001100?1310?0?110?00??31?1003?000
Pellionia_repens                         ??10?000300???????003???????????0
Peltanthera_floribunda                   001111013101?1010000301111203200?
Penaea_acutifolia                        001000002001000000002031111042000
Pennantia_corymbosa                      001100013?010??100003021110?320?0
Pennantia_cunninghamii                   001100013?010001?0003021110?320?0
Pentadiplandra_brazzeana                 0011?00131111?1??10130311?20??00?
Pentaphragma_ellipticum                  ?11110?1310?0?20????3?1????0???0?
Pentaphylax_euryoides                    00???0??310?0?000?00??31?110??000
Pentastemona_sumatrana                   011010003000??????003?1?1?????000
Penthorum_chinense                       001?????3?110?????013??110????00?
Penthorum_sedoides                       0?101000301?00100?0?30?110??3200?
Peperomia_caliginigaudens                0?0???????0????1??????0???????0??
Pereskia_aculeata                        001?001??1210???0????03111?1??000
Peridiscus_lucidus                       01101000?021100?00?????1101???00?
Perilla_frutescens                       00111101310101?1000??011111???000
Peronema_canescens                       001111?1310101??0000201111???000?
Perrottetia_ovata                        0011????3?0?0?0?0???3011112???00?
Persoonia_lanceolata                     001000002000010000????0?1?????0?0
Pertya_scandens                          01101?0???010?0??1003???1?0?320??
Petenaea_cordata                         ?010??00?0?????1??????3????0??00?
Petermannia_cirrosa                      0111?001111???2???011?211??1??000
Petraeovitex_wolfei                      0011110131010??1?0002011111????0?
Petrea_volubilis                         00111101310?01010?003?11111?30000
Petrophile_canescens                     0010?000200??????1002?0?1?????0??
Petrosavia_sakuraii                      0?111001111???0???011?2?1???11000
Petunia_axillaris                        001110013101??????003?1?1??03200?
Peumus_boldus                            ?01?001??1210010101??1?01?0?0??10
Phacelia_campanularia                    0011?00131010??1?00030111???32000
Phanerodiscus_capuronii                  001??00131????20000030??1?????000
Pharus_lappulaceus                       0??0?1????1000100?0110211?0?10000
Pharus_latifolius                        0??0?1????100010??011???1?0?1?0??
Phaulothamnus_spinescens                 10100000202100?0?????0110?0??????
Phelline_comosa                          0011?001?10?00010?00?031110?3200?
Phelline_lucida                          0011??01?10?00010?00?031??0?3200?
Phemeranthus_spinescens                  0?11??01?12?????????????1??2??0??
Philesia_magellanica                     0?110001111????00?011???1??10?0?0
Philydrella_pygmaea                      00100?01000??1?10?????2?1??01000?
Philydrum_lanuginosum                    001001010100?1?00?????21112010000
Phoenix_dactylifera                      1?11?001111???1???????2?????10?00
Phragmites_australis                     ??10???0??0?????????????1?0?11?00
Phryma_leptostachya                      00111101310?????0?????111?0?30000
Phyllanthus_flexuosus                    1?1??000300?00????00302?1?1????00
Phyllonoma_laticuspis                    011100013101000100003?110??13?00?
Phyllonoma_ruscifolia                    01110001310100??000030111?213200?
Phyllospadix_iwatensis                   0?0???????0?????0?????0?1?0????00
Physena_madagascariensis                 ?0???000?0??00000?????111?0130???
Phytolacca_americana                     0010000030?100010000?041?00?30010
Picramnia_polyantha                      ?0???00?????000?0?00???1??????000
Pilea_cadierei                           0?101000200?????????????????210?0
Pilostyles_collina                       11100002?0??????0?01???????1???00
Pimelodendron_zoanthogyne                1?10??0000?????10?01?0411?0????0?
Pinguicula_moranensis                    0011?101?10??1?10?000???1??242000
Piper_betle                              100???????00????0??????1??0????0?
Pitcairnia_feliciana                     0?11?101111???0?0?01102111?0??000
Pittosporum_tobira                       0011?00131010010010030?111?1300?0
Plantago_lanceolata                      00111001210??1210?002?111??041000
Platanus_occidentalis                    ?0????0??1?1???0110??0?010??30000
Platanus_racemosa                        ?0100?00?1?1??10110??0?010??30000
Platea_latifolia                         10111001310101???0003?110?0?32???
Platysace_lanceolata                     ??11?0013101??????003????????2??0
Platyspermation_crassifolium             01111001310?0?0?01003?1111?032???
Pleea_tenuifolia                         0011000111110?0??0??1?2?10??200??
Plocosperma_buxifolium                   00111101310101?00000301111?1??00?
Ploiarium_alternifolium                  0011?00131?1?0000000303110????00?
Plumbago_auriculata                      00111001310100?100????0?110?300?0
Podocalyx_loranthoides                   1?11???1??0???2??????021???????0?
Podophyllum_peltatum                     0012000211210??0?10???0?1?2?300?0
Poeppigia_procera                        00111?013111000100013?0?1?2?320?0
Pogonia_japonica                         011101?1110???????????????????1?0
Pogonophora_schomburgkiana               ?011?00131010?0???003021??20???00
Pogostemon_cablin                        00111101310101???0002???11??32000
Poikilospermum_suaveolens                0010??00200?00?1?0002?0?1?0???0??
Pollia_thyrsiflora                       001100011?1100??0001102?1?????00?
Polyalthia_suberosa                      001?0?02??20????01????4010????010
Polycarpon_tetraphyllum                  0011?001310?1????????0??1??2300?0
Polycnemum_majus                         00100000300??0???0?01???1???????0
Polygala_pauciflora                      00???1???1????0?0?????1?1?????000
Polypremum_procumbens                    01111001?10101010?00201111?0?200?
Pontederia_cordata                       001111011011???00?011?2?????20000
Populus_tremuloides                      100???????????????????111??????00
Portulaca_grandiflora                    01??0001312??0???????0?111?240000
Portulaca_quadrifida                     0111?001?1??????0??????1??????0?0
Portulacaria_afra                        0?????01310???????003?2???????00?
Posidonia_australis                      0?0???????0?0?2?01??1?0???0???0?0
Posidonia_oceanica                       ??0???????0???2??1?01?0???0?????0
Posoqueria_latifolia                     01111101310101000100301111??32000
Potamogeton_berchtoldii                  1?100?00200?002?0?????30??0?0????
Potentilla_indica                        00110001312100??0?????401?0?32000
Pothoidium_lobbianum                     ?0110?0110??002000011?0?0?0?100?0
Premna_microphylla                       00111101?10101????002??111????00?
Primula_sieboldii                        00111001310???0?0?00303111????00?
Prionium_serratum                        001100011011???0?00??0211??0??000
Prionotes_cerinthoides                   00???0??310?0???0??0??31?1?0??00?
Prostanthera_calycina                    00111101?101010000002?11111???000
Prunus_persica                           0011?00131210??1?00???0?1?11320?0
Pseudonemacladus_oppositifolius          011111?13101110???003?1111?0?20??
Pseudophoenix_vinifera                   00111?01111?111???0110210?0?10000
Psilocaulon_parviflorum                  0110000??0??0???00?????11??0??00?
Psiloxylon_mauritianum                   0011000131??00???00130211??032000
Pternandra_coerulescens                  0????001211100?0000120311?2132000
Pterospermum_celebicum                   0?110?01312??????1??3?31112?????0
Pterospora_andromedea                    0011?00131110?0?01???03111?04200?
Pterostemon_rotundifolius                0111?00131000?01?10130311120??000
Pterygiella_duclouxii                    ?01111???1?????10???????????300?0
Ptychopetalum_petiolatum                 0010??00?00??0???0003???1?1?30000
Puelia_ciliata                           10100?????1?10????0?????11???????
Puelia_olyriformis                       ?010??00?01?102?0?0?????110??????
Punica_granatum                          011?1?01312100?100???04?1?2?32000
Purdiaea_nutans                          001100??311?0?0?0?01???1?100??000
Putranjiva_roxburghii                    1010?000?00?1?2000???021??10???00
Putranjiva_zeylanica                     10100?0?0?010021000000110?1??????
Puya_chilensis                           00110001111100?10001102?1??01000?
Puya_raimondii                           0?110001111100????0?????1?????0??
Pyrola_rotundifolia                      0011?101311?0?0?0?0???31?12032000
Qualea_grandiflora                       0011?101310?0001??001021112?3?000
Quercus_rubra                            11??1000?0??????0?????????10???00
Quiina_pteridophylla                     ?0????01?1?????00???????1???32?00
Quillaja_saponaria                       ?01?000131?10001???13030?02????00
Quinchamalium_chilense                   01111001310110000?003?0?1?0???0??
Quintinia_verdonii                       0111000131010001??0030?1112?420?0
Rafflesia_keithii                        1110000030??????????????????11?0?
Ranunculus_acris                         0011001??1210020001??1401?0?40000
Rapatea_paludosa                         0?11?001111???00?1011?211?0???00?
Ravenala_madagascariensis                0111?101111000?0000?10211120??00?
Reaumuria_soongarica                     00110001311?????0?????2???????000
Recchia_mexicana                         ??11??01311???????013???????????0
Reevesia_thyrsoidea                      0011?001312?1?2100??3?310?1?32000
Rehmannia_glutinosa                      0?111101310?0?????002???1???30000
Reichenbachia_hirsuta                    001010003001000?00000?0?0?0?300??
Renealmia_alpinia                        011111011101???1?0???0211??0??00?
Reseda_alba                              ?01??10131????????????31???1??000
Reynoutria_sachalinensis                 ?0101?003?1?0?????0??0??1???????0
Rhabdodendron_amazonicum                 00111001312000?001????0?1?0??20?0
Rhabdodendron_macrophyllum               001110013120?0?001????0?1?1??00??
Rhamnus_cathartica                       001??00?2?010?010?002031110?32?00
Rhizanthes_lowii                         01121001?0?????00?0???????2????00
Rhizophora_stylosa                       0111?00121100000?1012011111032000
Rhododendron_hippophaeoides              0?111101311?0?????0????111??320?0
Rhodohypoxis_milloides                   01111001101?0101??0110211??0??0??
Rhodoleia_championii                     0011?101?1?100?01?????1110203?000
Rhoiptelea_chiliantha                    ?0100001001?00?00????011100?32?00
Rhopalocarpus_lucidus                    001100012121?0010?0????111????00?
Rhynchocalyx_lawsonioides                001?000131?1000100003011112032000
Rhynchoglossum_notonianum                0011?101310?010???00?0111121??000
Rhynchoryza_subulata                     ??10??????1100???????????0???????
Rhynchospora_latifolia                   000???????0?0??0??????????0???0?0
Ribes_aureum                             01110001310?000?0100301?11?141000
Ribes_fasciculatum                       0111?00131010?????003???1?????0??
Ripogonum_elseyanum                      00110001101?001?0?011?21???0??0??
Ripogonum_scandens                       0?11?001111????000011?????????0?0
Rivina_humilis                           00100000200100?100002?0?1?0???0?0
Roridula_dentata                         00110001310?0?0?0?00??21?100??00?
Roridula_gorgonias                       011100013101000?0000302111?030000
Roupala_montana                          00100000200?01000?0???0?1?1?310?0
Rourea_minor                             00111001311???0?0?????301?1?3200?
Roussea_simplex                          0011?0?1?10?0?20????????11?0??00?
Ruppia_maritima                          000???????0?????0?0000?00?0?3?000
Ruppia_megacarpa                         0?0???????0?????0???0?300?0??????
Ruptiliocarpon_caracolito                ?0110001311110?0?10130111?10???0?
Ruta_graveolens                          00110001?11101?10001?0311?2032000
Sabal_minor                              0011?001111?11110001102111?010000
Sabia_swinhoei                           0011000131010?00?1003?11111?3200?
Saccifolium_bandeirae                    00111001??0001000100?0111??032???
Sacoglottis_amazonica                    0?11?0013110???1??003031110???00?
Sagina_procumbens                        00110001210???????0???3?1?????0?0
Sagittaria_lichuanensis                  10110001112??02?0?0??1?0100????00
Salicornia_bigelovii                     0?10?0??????????????????1?????0??
Salix_reticulata                         10????????0?00??????0?11112032?00
Salpiglossis_sinuata                     0011?1013101???100???011??????000
Salsola_canescens                        00100000310?10??010030?11?0?41???
Salvadora_angustifolia                   0011?101210?010?000020110???3000?
Samolus_repens                           01???0??310???0?0??1???111?2??00?
Sanango_racemosum                        00111101?10???0?2000?0111??032000
Sanicula_gregaria                        ?111?0013101???10000301110??42000
Santalum_album                           001010002?0?0001??0020?11102?2000
Sararanga_sinuosa                        1?100??????0???1?0????4?1?0?0???0
Sarcandra_chloranthoides                 0?0???????00??0010????0?0?0?41??0
Sarcobatus_vermiculatus                  11?0100000???????????011??0????0?
Sarcolaena_oblongifolia                  00110001?121000100???0211110??00?
Sarcosperma_laurinum                     0011?001310?0?000?013?011100??0??
Sargentodoxa_cuneata                     0012000211110?2001011040100??2?10
Sarracenia_purpurea                      001100013121?0210001?031112042000
Sartidia_dewinteri                       00100?00?001????0?001????00???0??
Saruma_henryi                            0111000111210?00010??0410?2010000
Saurauia_kegeliana                       0011?001312?0?000?00??31?020??0??
Saururus_cernuus                         000???????110??0?0????31101?1?000
Sauvagesia_erecta                        00110001310000?001013021112132000
Saxifraga_cernua                         01110001311100??00013011102???000
Scaevola_aemula                          0111?10131010?00????3?1?11??320?0
Scheuchzeria_palustris                   0?110001101???200?0?1???????0?000
Schinus_molle                            1011?0013111001100013021100?32?00
Schisandra_chinensis                     101?001??0??00200????14010??40010
Schizanthus_grahamii                     0011?1013101??010000?0111?????00?
Schizanthus_pinnatus                     ??11?101310????1??????1?1?????000
Schlegelia_fuscata                       ?0??11?1?1010???00?02?1111203000?
Schoepfia_schreberi                      00111101310101010?003021110241000
Schotia_brachypetala                     00110001311100?1??013?0?????320?0
Schwalbea_americana                      0?11???1310??1?????????????0??0??
Schwenckia_americana                     0011?0013101002?0?0030111????????
Sciaphila_densiflora                     ??11?000?01???????00???????????00
Scleranthus_annuus                       0010??00300010???001?011100???000
Sclerolaena_obliquicuspis                ?0???000?10?????0?003??1??0??1???
Scorodocarpus_borneensis                 0011?001311?01?0?00??0?11?0???000
Scutellaria_indica                       0011110131010?????012???1???3000?
Scyphostegia_borneensis                  101110011?0?102101001?410?2?30?00
Sedum_rubrotinctum                       00???001?1??????0?????????????0?0
Seguieria_aculeata                       ??10???0?02?????????????????????0
Sesamum_indicum                          001111013101010101003011112040000
Sesuvium_portulacastrum                  01101000302????????????1????30000
Setchellanthus_caeruleus                 001??001312??0000?0???211??0??000
Sextonia_rubra                           0011?00111100??021021?0???0???0??
Silene_vulgaris                          ?011??0131110????001???110?2410?0
Silvianthus_bracteatus                   0111?101?10????1??000???1?????00?
Simmondsia_chinensis                     101?0000?0?0002000????2110?030?00
Sinclairia_palmeri                       0?10?00131??????????????1????????
Siparuna_decipiens                       101?10??????000020?????0110?0?010
Siphonochilus_kirkii                     0111??01110???????011?21??????00?
Sladenia_celastrifolia                   0011?00131??0?000?00??21?110??00?
Sloanea_latifolia                        001000002?21001001???03111????00?
Smilax_aspera                            ?0110001111?????00??????1???0???0
Smilax_glauca                            ?01100011?1?0100??????211???0????
Solanum_dulcamara                        00111001310?01200?0030111??032000
Sparganium_eurycarpum                    1?10??0??0?11??001?????1110????00
Spathelia_bahamensis                     001100013101?0???0003?2???????00?
Spathiphyllum_wallisii                   00110001101?0????101102111100?000
Spergularia_marina                       0011000131??00???0??????1???300?0
Sphenoclea_zeylanica                     01111001310001010?003?211??032000
Spigelia_marilandica                     00111001310??1????0?30111???31000
Spinacia_oleracea                        10?0000020011?0100002??11?0?41??0
Spiraea_betulifolia                      0?11000131?1?0????????30??????000
Spiraeanthemum_ellipticum                00??1???????????????????100???00?
Spiranthes_cernua                        011101?1110??????0???021????0?1?0
Spirobassia_hirsuta                      0?10??00300?0???00????0?1?0??????
Spirodela_polyrhiza                      000???????0?0????00???0?1???11000
Spondias_tuberosa                        0?11?001311100?10001??3?100?32000
Stachyurus_chinensis                     0011?001211100010?012?311?2?32000
Stachyurus_praecox                       ??11?002?11?000?0?012?311???32?00
Stackhousia_minima                       0011?0013?0??0??00003?211?????000
Staphylea_trifolia                       0011100131010101010030?11120??00?
Staurogyne_concinnula                    0?11????310?????????????????30000
Stegnosperma_cubense                     ?011??01301????0?????021??0???00?
Stegnosperma_halimifolium                00110001311110?1?100?0311?0?3000?
Stegolepis_ligulata                      00111001111????00????02111?0??00?
Stellaria_media                          0011000131?100????00?0??1???410?0
Stemodiopsis_ruandensis                  ??11?1?13?0???????????????????00?
Stenomeris_borneensis                    0111?0011?1?????0?011???1?????0??
Sterculia_apetala                        ?01010003?2???2?0????03111?0???00
Stewartia_sinensis                       0011??0131?????1??0??031??????00?
Stifftia_chrysantha                      0???100131??????????????1?????0?0
Stimpsonia_chamaedryoides                00???0??310?0??????0??31?122??00?
Strasburgeria_robusta                    001200??311?00010100???11?00?2000
Stratiotes_aloides                       ??11?00111?????????????????10???0
Strelitzia_nicolai                       0111??011101????0?????21??????00?
Strephonema_pseudocola                   0111??01311?????0?01????1???320?0
Streptocarpus_holstii                    0011110131010???00?030?111?1??000
Streptochaeta_angustifolia               0010??0?1?1?10???0??????1?????0??
Streptogyna_americana                    0?10??????0100?0?0000???1?????0?0
Streptothamnus_moorei                    0?11?0013??1???00??????????132???
Striga_asiatica                          001111?131010??1???????????0??0??
Strombosia_grandifolia                   0111??01310?0??1????????1?0?32000
Stylidium_graminifolium                  0111?101310?1?2000000011??20401??
Stylobasium_spathulatum                  0010?000301100200?013?0???1???0?0
Stylochaeton_bogneri                     10??1????001002000????0?1???0???0
Styrax_officinalis                       011?100131?101010?013021112032000
Suaeda_altissima                         00101000310????100003031??0?4100?
Suregada_boiviniana                      ?01?0??0????0?2?0?????2?1?0????0?
Swietenia_macrophylla                    0011?001311?1?11010030311120??000
Symmeria_paniculata                      1011?001102????1001???2?????32??0
Symphionema_montanum                     001000002000010001????0?1???310?0
Symplocarpus_foetidus                    00100001000?0020000???0?1?0110000
Symplocos_zizyphoides                    0111?001312???000????02111?0?????
Syngonanthus_flavidulus                  00111?0111010?01000010211?0???00?
Syringa_vulgaris                         00111?012101?1???????011111?32000
Tabernaemontana_divaricata               001?10013101010?0100301011?0420?0
Tacca_chantrieri                         01111001111?0?0??1??????1??1100?0
Tacca_leontopetaloides                   0111?0011110??0???????2???????000
Takhtajania_perrieri                     0012?002?12000200002??110?2???000
Talinopsis_frutescens                    0011?0????21???00????02?11?241000
Talinum_caffrum                          0011?001?1?1??????????????????0??
Talinum_paniculatum                      00110001?1????0?0?????2?1??240000
Tamarindus_indica                        0011?101?10????1????????1?????0?0
Tamarix_chinensis                        0?1100013101002?0?0030??10???00?0
Tapiscia_sinensis                        ?0111001310???010?003??11??032000
Tapura_guianensis                        001111013100?101??003021111???000
Tecophilaea_cyanocrocus                  0111?001110?01?00?0110211??0??00?
Tectona_grandis                          0?121?01?11?01??0???????1?????000
Tectona_hamiltoniana                     0?11100131010??10?0030111?????0??
Telephium_imperati                       00110001310100?1?0003021??????000
Terminalia_catappa                       ?1101000301?00?1000130?1111?4??00
Tetracarpaea_tasmannica                  0011?00121???0100?01203?0?2?30000
Tetracentron_sinense                     011000010001001010010031102032000
Tetracera_asiatica                       0011?????12100?00??????0102???0?0
Tetrachondra_patagonica                  0011?001210?0?01??0020111???32???
Tetragonia_tetragonoides                 01100?00?0?100????00??3?1???30000
Tetrameles_nudiflora                     ?1101000?001???0??????3110?132?00
Tetramerista_crassifolia                 001100012?00?0?0??002031110?32???
Tetroncium_magellanicum                  10100?0020010120?0002?311?0?0??00
Tetrorchidium_gabonense                  ?010??00??0???????????2?000????0?
Thalictrum_minus                         00100000?0?100?001?????0??0?41000
Theobroma_cacao                          0011100131011?21000130311??030000
Thismia_rodwayi                          ??11?0011?1???0???011???1?????00?
Thomandersia_hensii                      0011?101310???????003?11??????000
Thomandersia_laurifolia                  0011?10131010?????00301111?0??00?
Thunbergia_alata                         00??110131010101010030111110??000
Thurnia_sphaerocephala                   ?0110?????11???0????????1??????00
Thymelaea_hirsuta                        00101000201???0?0?012?0?1?00?10?0
Thysanolaena_latifolia                   0?100?????0100???0000?0?100??????
Ticodendron_incognitum                   110??0????1?0??001????111?20???00
Tilia_americana                          001100013121002100???0311?1?32000
Tofieldia_calyculata                     00110001101100?1?00110???02020000
Tovaria_pendula                          0012?001?1110?1001????411?20?2000
Trachelium_caeruleum                     0111100131010?????003???1???31000
Tradescantia_spathacea                   00110001111?00??0?011?2111????000
Tragopogon_dubius                        01101101310?0100???03?11110?32000
Triaenophora_rupestris                   0011110131010?01?00020111?20??00?
Trianthema_portulacastrum                0?10100030?1001?0001?00?1??1??0?0
Tribulus_terrestris                      00110001311?????0?013031??2??1000
Trichilia_emetica                        0011?001311010010?0??0?11110??00?
Trichopus_zeylanicus                     01111001101???0???011???1?????0??
Triglochin_maritima                      00110001101?002000011041000?0?000
Trigonia_nivea                           0011?101311?1?00?????02111?0?1000
Trigoniastrum_hypoleucum                 0011?1???11???0?0?????21??????00?
Trillium_erectum                         0011?0011111??0001011?2???????0??
Trimenia_moorei                          ?01?001??1?10020011???0?0?0?200?0
Triphyophyllum_peltatum                  0011?001311???000?0???3111???000?
Triplostegia_glandulifera                01111101?101?10?0?0???11??0???00?
Trithuria_cowieana                       1?0???????01???000????00??0?10??0
Trithuria_submersa                       100???????01??1001????0?0?0?10??0
Triuris_hexophthalma                     1?10??00100?????0?001?40???????00
Trochodendron_aralioides                 010???????210?1011???0?1102030000
Tropaeolum_majus                         0011?101311100?0?????0??1???320?0
Tropaeolum_tricolor                      0011010131110?100????02111003200?
Turnera_ulmifolia                        0011?00131010?000?0030211?210?000
Typha_latifolia                          100???????0????00?????0?1?0?11??0
Uncarina_grandidieri                     0011?10131010101000020??1???42000
Urospatha_sagittifolia                   001?0?00?0?000200000?00111?010000
Urtica_dioica                            ?010?000200????00?????0?0?0?31??0
Utricularia_alpina                       00???101?1000??????00?111??04200?
Vaccinium_uliginosum                     01111001?11?00????0??0?111??32000
Vahlia_capensis                          011100013101000100003011102???000
Vahlia_digyna                            ?111??013101??????0030?1??????000
Valeriana_officinalis                    01111?01310?????0????02?1?0?30000
Vanilla_planifolia                       01110101110???0?0?????211???0?1?0
Varronia_bullata                         001??001310101?10000301?11??3100?
Veratrum_oxysepalum                      011100011011?120?001102110?0100??
Verbascum_thapsus                        001111013101????0?003?111??032000
Verhuellia_lunaria                       000???????01??100????0?10?0?0?000
Veronica_anagallisaquatica               0011?101210???????000?1?1??030000
Viburnum_acerifolium                     011110013101?1????003021110?3200?
Viola_pubescens                          00110101310?00???0003021112?32000
Vitekorchis_excavata                     011101?1110??0?????01021??21??1?0
Vitex_agnuscastus                        00111101310101?10????0111?1?30000
Vitis_aestivalis                         ??10????3?0???01????3011111?32?00
Viviania_marifolia                       0011?0013111001?00013021111041000
Vochysia_guatemalensis                   0????10??1???00?0???????1???320?0
Voyria_tenuiflora                        00111001310101?0010030111121?1???
Vriesea_carinata                         0011?00111110???0001102?1??010000
Warneckea_membranifolia                  ?111?????1110???0????????????????
Wellstedia_dinteri                       00111001210?0101?00020111?0?3200?
Wellstedia_somalensis                    0011100121010101?0002???1?0?3200?
Wenchengia_alternifolia                  00111?013101?1?1?0??????1???3000?
Witsenia_maura                           01111001110101000000102111?0??00?
Wunderlichia_mirabilis                   011010013?01??00??0030111?0?32???
Xanthoceras_sorbifolium                  0011?00131110000?10120211?2032000
Xanthocercis_zambesiaca                  0011??01311110??0?????0???????0?0
Xanthophyllum_octandrum                  00110?01311001???0??????1???42000
Xanthorhiza_simplicissima                0011000131?100?00?0?3???1?1?41000
Xanthorrhoea_resinosa                    00110001111100010?0110211??0??00?
Xanthosoma_sagittifolium                 100???????????2?0??????1112????0?
Xeronema_callistemon                     0?110001101?????0?011?211?????000
Xerophyta_elegans                        0111?0011?1????00?0110211?2010000
Xerosicyos_danguyi                       ?111?001210?1?2?00002??11???32???
Ximenia_americana                        00111001?1?10??00?01203?1??03200?
Xiphidium_caeruleum                      001100011001000??00010211?2?10000
Xyris_jupicai                            00110001110?00?????01?2111?1??00?
Zabelia_tyaihyonii                       01111101310?0?100?00?02111?03200?
Zannichellia_palustris                   100???????01???001?????0100?0??00
Zea_mays                                 00?00??0??0100?00??01?0?1?0?110?0
Zelkova_serrata                          ?01???00?0??00??0?????1?1?01???00
Zingiber_gramineum                       0111?101110??00?0?01??2???????000
Zippelia_begoniifolia                    000???????100?0001????311?1???000
Zostera_marina                           1?????????0?????0?????1?1?0????00
X_TrimerousFlower                        01100000101100?02002102110200?111
;
END;
