# Supplementary material for: Trimerous magnoliid flowers with a unique set of floral and pollen traits from the Late Cretaceous of Southern Bohemia (Czech Republic)
Source: New Phytol. 2026 Jun 2;251(4):2266–83. doi: 10.1111/nph.71310 (PMC13373870; doi:10.1111/nph.71310)
Supplement: Supplementary file 4 — Notes S2 Matrix based on Doyle & Endress (2024). [file NPH-251-2266-s002.nex]

#NEXUS
[written Wed Jul 02 14:50:27 CEST 2025 by Mesquite  version 3.81 (build 955) at eduroam-078-104-026-188.wlan.univie.ac.at/78.104.26.188]

BEGIN TAXA;
	TITLE Taxa;
	DIMENSIONS NTAX=78;
	TAXLABELS
		Amborella Cabomba Brasenia Nuphar Barclaya Nymphaeoideae Trithuria Austrobaileya Trimenia Illicium Schisandra Liriodendron Magnolioideae Degeneria Galbulimima Eupomatia Anaxagorea Other_Annonaceae Myristicaceae Calycanthoideae Idiospermum Atherospermatac Siparunaceae Hortonia Monimioideae Mollinedioideae Gomortega Lauraceae Hernandioideae Gyrocarpoideae Winteraceae Canellaceae Saururaceae Piperaceae Lactoris Asaroideae Aristolochioideae Euptelea Papaveraceae Lardizabalaceae Circaeaster Menispermaceae Berberidaceae Glaucidium Hydrastis core_Ranunculac Nelumbo Platanus Proteaceae Tetracentron Trochodendron Buxaceae Acorus Tofieldiaceae Butomus Aponogeton Scheuchzeria Araceae Nartheciaceae Dioscoreaceae Melanthiaceae Hedyosmum Ascarina Sarcandra Chloranthus Ceratophyllum Archaeanthus Endressinia Schenkeriphyllum Futabanthus Serialis Riaselis Pecinovia Cronquistiflora Detrusandra Cecilanthus 'Cecilanthus*' Trimerous_fossil_flower 
	;

END;


BEGIN CHARACTERS;
	TITLE  Character_Matrix;
	DIMENSIONS  NCHAR=155;
	FORMAT DATATYPE = STANDARD RESPECTCASE GAP = - MISSING = ? SYMBOLS = "  0 1 2 3 4";
	CHARSTATELABELS 
		1 habit /  'tree,_shrub' 'rhizomatous,_scandent',
		2 stele /  eustele '(pseudo)siphonostele' monocot_type,
		3 inverted_cortical_VBs /  absent present,
		4 protoxylem_lacunae /  absent present,
		5 pith /  uniform sclerenchyma_plates,
		6 cambium /  present absent,
		7 storied_structure /  absent present,
		8 vessels /  tracheids vessels,
		9 perforations /  scalariform mixed simple_only,
		10 fiber_pits /  bordered reduced,
		11 vessel_grouping /  mostly_solitary multiples,
		12 ray_width /  narrow 'wide_(>4_cells)',
		13 paratracheal_parench /  'absent,_scanty' well_developed,
		14 tangent_parench_bands /  absent present,
		15 sec_phloem /  simple 'stratified_(fiber_bands)',
		16 sieve_element_plastids /  'S-type_(starch)' 'PI-type' 'PII-type',
		17 fibers_in_pericycle /  present absent,
		18 pericyclic_ring /  separate_fiber_bundles composite_ring 'composite,_U_sclereids' homogeneous_ring,
		19 laticifers_in_stem /  absent present,
		20 raphide_idioblasts /  absent present,
		21 phyllotaxis /  alternate opposite,
		22 distichous_leaves /  absent on_some_or_all_branches,
		23 nodes /  multilacunar 'unilacunar_1-trace' 'unilacunar_2-trace' trilacunar,
		24 prophylls /  paired_lateral single,
		25 leaf_base /  nonsheathing sheathing,
		26 stipules /  absent adaxial_or_axillary small_lateral large_lateral,
		27 axillary_squamules /  absent present,
		28 petiole /  present absent,
		29 leaf_blade /  bifacial unifacial,
		30 blade_shape /  'obovate-elliptical' 'ovate-cordate' linear,
		31 major_venation /  pinnate palmate_or_crowded 'parallel,_apically_fused',
		32 fine_venation /  reticulate some_or_all_dichotomous,
		33 orders_retic_venation /  one more_than_one,
		34 tertiary_areas /  isodiametric elongate,
		35 freely_ending_veinlets /  absent present,
		36 intramarginal_vein /  absent present,
		37 base_of_blade /  not_peltate some_or_all_peltate,
		38 apex_of_blade /  simple bilobed,
		39 lateral_dissection /  simple some_or_all_lobed_or_compound,
		40 teeth /  absent chloranthoid monimioid platanoid,
		41 stomata /  paracytic laterocytic anomocytic stephanocytic,
		42 Zone_I_variability /  absent present,
		43 'T-pieces' /  absent present,
		44 midrib_vascular /  simple_arc 'arc_+_adaxial_plate' ring,
		45 palisade_parenchyma /  absent present,
		46 asterosclerids /  absent present,
		47 oil_cells /  absent present,
		48 intrusive_oil_cells /  absent present,
		49 mucilage_cells /  absent present,
		50 inflorescence /  solitary_flower 'botryoid,_panicle,_thyrsoid' 'raceme,_spike,_thyrse',
		51 inflorescence_unit /  single_flower cyme,
		52 heads /  absent present,
		53 pedicel /  present 'absent_(sessile_flower)',
		54 FS_bracts /  present absent_in_male absent_in_all,
		55 sex_of_flower /  bisexual unisexual,
		56 unisexual_flowers /  both_sexes_in_inflorescences female_flowers_solitary,
		57 hypanthium /  'absent,_superior_ovary' 'present,_superior_ovary' inferior_ovary,
		58 'receptacle (female)' /  short elongate,
		59 pits_in_receptacle /  absent present,
		60 cortical_vasculature /  none_or_perianth_only androecium 'androecium_+_gynoecium',
		61 floral_apex /  used_up protruding,
		62 perianth /  present absent,
		63 peri_phyllotaxis /  spiral whorled,
		64 peri_merism /  trimerous dimerous polymerous,
		65 'peri whorls (series)' /  one two more_than_two,
		66 tepal_differentiation /  all_sepaloid 'outer_sepaloid,_inner_petaloid' all_petaloid,
		67 petals /  absent present,
		68 IP_nectaries /  absent present,
		69 OP_fusion /  free fused,
		70 'calyptra of bract(s)' /  absent present,
		71 st_number /  more_than_one one,
		72 and_phyllotaxis /  spiral whorled,
		73 and_merism /  trimerous dimerous polymerous,
		74 'and whorls (series)' /  one two more_than_two,
		75 st_positions /  single double,
		76 st_fusion /  free connate,
		77 and_symmetry /  radial anterior,
		78 inner_staminodes /  absent present,
		79 food_bodies /  absent on_stamens_or_staminodes,
		80 st_base /  short 'long,_wide' 'long,_narrow',
		81 basal_stamen_glands /  absent present,
		82 anther_apex /  extended truncated_or_rounded peltate,
		83 pollen_sacs /  protruding embedded,
		84 microsporangia /  four two,
		85 orientation_of_dehisc /  distinctly_introrse 'latrorse-sl._introrse' extrorse,
		86 anther_dehiscence /  longitudinal_slit 'H-valvate' 'upward-opening_flaps',
		87 connective_hypodermis /  unspecialized endothecial,
		88 tapetum /  secretory amoeboid,
		89 microsporogenesis /  simultaneous successive,
		90 nuclei_in_pollen /  binucleate trinucleate,
		91 pollen_unit /  monads tetrads polyads,
		92 pollen_size /  'large_(>50_�m)' 'medium_(20-50_�m)' 'small_(<20_�m)',
		93 pollen_shape /  'boat-shaped' globose triangular,
		94 apertures /  single_or_disulcate inaperturate sulculate 'tri-hexacolpate' tricolpate,
		95 single_aperture_shape /  elongate round,
		96 aperture_branching /  unbranched several_branches,
		97 infratectum /  granular intermediate columellar,
		98 tectum /  'continuous-microperforate' 'perforate-semitectate' reduced,
		99 grading /  uniform liliaceous rouseoid,
		100 striate_muri /  absent present,
		101 supratectal_spinules /  absent present,
		102 spines /  absent present,
		103 aperture_membrane /  smooth sculptured,
		104 nexine_stratification /  foot_layer_only endexine foliated,
		105 nexine_thickness /  'absent-discontinuous' 'thin_(_less_than_third)' 'thick_(third_or_more)',
		106 carp_number /  one_carpel '2-5,_one_whorl_(series)' 'more_than_5,_one_whorl' more_than_one_whorl,
		107 carp_form /  ascidiate_up_to_stigma intermediate_ascidiate plicate,
		108 postgenital_sealing /  none partial complete,
		109 secretion_in_sealing_area /  present absent,
		110 PT_transmitting_tissue /  not_differentiated one_differentiated_layer multilayered,
		111 style /  'absent_(sessile_stigma)' present,
		112 stigma /  extended restricted,
		113 stig_protuberances /  absent present,
		114 stig_papillae /  none one_emergent_cell pluricellular_emergent,
		115 extragynoec_compitum /  absent present,
		116 carp_fusion /  apocarpous parasyncarpous eusyncarpous,
		117 oil_cells_in_carpel /  not_visible intrusive,
		118 long_hairs_on_carpels /  absent present,
		119 curved_hairs_on_carpels /  absent present,
		120 abaxial_carpel_nectaries /  absent present,
		121 septal_nectaries /  absent present,
		122 ovule_number /  one 'two_(or_one_and_two)' more_than_two,
		123 placentation /  ventral laminar_or_dorsal,
		124 ovule_direction /  pendent horizontal ascendent,
		125 ovule_curvature /  anatropous 'hemi-_or_orthotropous',
		126 integuments /  two one,
		127 outer_integ_shape /  semiannular annular,
		128 outer_integ_lobation /  unlobed lobed,
		129 outer_integ_thickness /  two_cells '2_and_3-4_cells' 4_and_more_cells,
		130 inner_integ_thickness /  two_cells 2_and_3_or_3_cells 3_and_more_cells,
		131 chalaza /  unextended pachychalazal perichalazal,
		132 nucellus /  crassinucellar 'tenui-_or_pseudocrassi',
		133 fruit_wall /  wholly_or_partly_fleshy dry,
		134 lignified_endocarp /  absent present,
		135 fruit_dehiscence /  indehiscent ventral_dehiscent horizontal_dehiscent,
		136 hooked_hairs_on_fruit /  absent present,
		137 testa /  'non-multiplicative' multiplicative,
		138 oil_cells_in_testa /  absent present,
		139 postchalazal_bundle /  absent present,
		140 exotesta /  unspecialized palisade_or_sclerotic_cells tabular longitudinally_elongate_cells,
		141 mesotesta /  unlignified sclerotic_layer fibrous_layer,
		142 sarcotesta /  absent 'present_(juicy)',
		143 endotesta /  unspecialized single_endoreticulate_layer multiple_endoreticulate_layer tracheidal palisade_layer,
		144 tegmen /  unspecialized 'ecto-_and_endotegmen_sclerotic' 'exotegmen_fibrous-sclerotic',
		145 rumination /  absent testal 'tegminal-chalazal',
		146 operculum /  absent present,
		147 aril /  absent present,
		148 embryo_sac /  '4-nucleate' '8-_or_9-nucleate',
		149 endosperm_development /  cellular nuclear helobial,
		150 endosperm_in_seed /  present absent,
		151 perisperm /  absent 'present,_ground_tissue' 'present,_epidermis',
		152 embryo /  'minute_(<half_seed_interior)' large,
		153 cotyledons /  two one,
		154 germination /  epigeal hypogeal,
		155 Gynostemium /  absent present ; 
	MATRIX
	Amborella                100?000000?0?0000?000120000001001010000101000000010000101000000?20001000?2?0?00100000000100110?020?010111100000012100010000010?111?001000000000000010000000
	Cabomba                  100101?00??????01?10?12000?00111??0010102?0?10000200000?0000001012?1100100100?02010020001000000020?1?01111000010010000100210000010001?0000010000010020100?0
	Brasenia                 100101?00???????1?10012?00000110100010002?0010000?000?0?0000001012?0000102100002010010000100000020?0001113000?1001000010011000??10??1?0000010000010?2010010
	Nuphar                   10?101?00??????01?10003100?00110100000002?0?11000200000?000000102110000122100000021001000?00000010?01111120200000112000002100000200000000001000001100010010
	Barclaya                 10?101?00??????01?1000??00?0011010000000??0?110002000?0?200000122100000122?000000010000??00112??20?000???212000002?20010021?10?000?00000000???0001000010010
	Nymphaeoideae            100101?00??????01?10003101000110100000002?0?11000200020?200010122100000122?00001001000000?0012??10?000?12202000002120010021000?0?0?000000001000001100010010
	Trithuria                1??101??0??????01?0000?0000?02??????0?0?2???00?0?2100210?000?1???????01???????0201?0100??002000020?010?01000??0?02??001000?000??00001?000001??0001000010?10
	Austrobaileya            100000010000?0000100102000000100101?00000110001100?0000?0000000?21000000?2?001010000000000011000210000111300011001100000020100002120000010101100100??000000
	Trimenia                 00000001010100000100102000?000001?11000101100011110000?00000?00?20000000???000020000?000000112??210010111000000012???0?00000000121000000001110000?00?0000?0
	Illicium                 01000001000000000000001000000000101000000110111110?0000?0000100?21000000???0000101000000000113??210000111211011001101000000200112?001?10?001100000000000000
	Schisandra               11000001100000000100001000?0000010100001011001111?0000100100000?21000000???1?0010100?000000113??2100001113000100011010000101000?210000000001100000000000000
	Liriodendron             000010010110011?0000000013000000101001100001101000?0000?0102001021000100?2?00000011020?00000000020?0000213220011010000000101000021001?001010102000010000000
	Magnolioideae            000010010110011?0000000013000000101000000001111000?0000?0102001021000100?2?000000?100?0000000000?0?0000213220010010000000?01000021001?101110012000010000000
	Degeneria                00001001011101110000010100000000101000000001001000?0000?0001000?21001000?2?00110001021000000000000?0000?0022110002??000002010010210000101110012010010000000
	Galbulimima              000010011?1001100100013100000000101000000001?01000?0000?01010????????100?2?00110001021001001100000?0000?032?010101100??0000100102100010000100100?001?000000
	Eupomatia                00000001011100010000010100000000101000000001101100?0000?100001???????100?2?1011?00100100000112??00?0000213?21101021?00000201000021000000100020001001?000000
	Anaxagorea               0?0010012111011???000131000000001010000000011?100110000?0000001021000001021001?000102100??00000000?00002132211010?001100010200??21201?101010200010010000000
	Other_Annonaceae         0?00100121110111000001310000000010100000000011100110000?0000001021000001021000000?102110?0?01000??000002132101010110010002010000212000001010200010010000000
	Myristicaceae            010010011110011000000130000000001010000000011110020???100000?0100???100?00?1??0?010020001001100021000012?012000101????00000200?0221000100010004220111000010
	Calycanthoideae          01100001211000010200102000000100101000000000001000?0000?1000000?21000000?2?001?0000020000?0112??2100000213221011011001000102000122001?001000003000010101000
	Idiospermum              0110?001211001?10200102000?000001010000000?0??1?00?0000?1000000?21000000?2?001000000200???0112???0?000????221001111001000102000122001?00000?????000??101010
	Atherospermatac          01000001000000010200102000000000101000022??0101?0100000?1000000?21000000?2?0010?1?11?20000011000210000?213110011011001000002001111001?00000000300001?0000?0
	Siparunaceae             01000001?1100001000010?000000000101000020002?01102100?10100?00???????00????0??0?01110200100211??10?010?21311001101100000000201????0001000000???000010000000
	Hortonia                 00000001000100?10200102?00?0011010100002010010100100000?1000000?21000000???001021100200??00111???0?010??03110111011011000000000012000100010000300001?0000?0
	Monimioideae             000000011111000?0200102000000000101000002?00101101000010100?000???000000?2?0??0211000100100111??10?001??031100110110110000000001??000100010000300001000?000
	Mollinedioideae          00000001011100010200102?00?000001010000200001011010000101000001??000?00????0??000100000010??11??1??0????0300000001100?00000000?012000100000000300001?00?000
	Gomortega                0000000100000001020010200000000010100000000010110100000?200?000?10000000?2?0010211110200000111??10?010??0112101101??0000000010?111?0010000000030000?00010?0
	Lauraceae                00000001?10010?10200?02000000??010000000000010101110000??000?0101000000102000102111?020?100111??02?001??1012121101??0?000000000?2?100?001000003000011101010
	Hernandioideae           000000012?00100100000010000001101010?00000021010121000??2000?01???0000012100010211110201100011??02?001??1012121101??01000000000022?0010011000000?00101010?0
	Gyrocarpoideae           0000?001210?10?10200001?00000110101000?000021010?210000?2000?01200???0012?000?0211112201100111?????0?1???012121101??010000000000220001001000003000010101010
	Winteraceae              0100000000?1?00?000000300000000010100000000000100100000?000000112100100122?000010100201000111010210000111?221100010?000002010000110000000001000000010000000
	Canellaceae              010000010000?0010?00003000??000010100000?000?0100?00000?00000010?10010012101000?0100200000011000210000002121010?01?100000?010010110000000?01000000?1?0000?0
	Saururaceae              100000?10011??000?00010111000110101000003?0010110200100?200001???????001??100002011010000002100020?000102122101001011000020110?101?000100000??0100010010000
	Piperaceae               10000011??1100?00?000?0111?00110101?00003?0010110200100?000001???????001???0?0020110?0000002100020?0101011?210??01?1100000?210??1??0000000000001000??010000
	Lactoris                 10000011211100000000012111?00010101?00002?001010010000?0000000100???000101000000000020000111101010?0000011221010010000000201000101011?100000??00000100000?1
	Asaroideae               100000112?11??020?00013100000110101000002?00101000?0000?20000010???010010?1000020000200000011?002?000011122211?0020200000201000?01001?100000??0200010000001
	Aristolochioideae        1000001120?100010300013100000110101000002?0010110210000?200000100???10010?1?000?010020???00111??20?0?0?11222100?01?200000201000?01001??0100????200010000001
	Euptelea                 00000001010101000100001000000??0101000032?0210000200000?000001???????001?0?00?0200001110000114??2100101112121000010000000100000021001?000002004000010000000
	Papaveraceae             10000011211100?0011000???0?001101?0?00112?0010000?00000?000000112?1000011?0000020100200?000114??2??0?011?120001?01?100000200001002001?200001???200011000000
	Lardizabalaceae          ?0000011??1100?00?000030000001101010001?2?021000020000100000001022110001010??00201002000000114??20?000111?210101011000000?0100?0??0000001001000000010000000
	Circaeaster              100000????????????00001?00?00??1???0000?2????0000100000?0000000?0???0000?0?00?0201010000000114??20?1001???00000101?00000010011????011?010000???000010000000
	Menispermaceae           ?0000011200100?0010?003000000110101100000?02100011000010000000102?1100010100?0020100?000000214??21000011112100?1??100?00010200?01000010000000000?0011001000
	Berberidaceae            10000011211100?00?0000??1??00110101?00112?0210000100000?000??010211?00010100000?0100?20?000114??21?00011?00001?000??0000020?00012?00?0?0?001000000?11000000
	Glaucidium               1000???11111???0??00010??0?0011010100011???????0?0?0000?000200111200000??2?000020100?0????0114??210010?1212???011?000??0020100??22?11?1000110000000?1001000
	Hydrastis                100000?11111???0??00010?10?00110101000112?0?000000?0000?000000100???000??2?00001010010?0?00114??2101001123221?1110000100020?001122001?1000010000000?1000000
	core_Ranunculac          100000112111???00?0000??10?001101?1?00112?0?10000100000?0000000?12110000?2?0000201001000000114??20?010111?22111101000?000?0?00002?011??00001000000011000000
	Nelumbo                  1??001?10??????0??1001?111?00110100010002?0?100000?0000?0010000?2100000??20000020000?000010014??2100001113000100010000000000000122101?000000000000011101010
	Platanus                 00000001100100000100010111?00?1010100013100110000?0112100000001?10000001?000?00002?01110000114??210000112322111001000??0010010?112?01?000000100000011001000
	Proteaceae               00000001??11?0?00?000030000?0?10101?00?0?00?1?000200000?0000?011100000011100000201000000000124??2?0000?02022111101??0000010010?10??0?100?000000000011?01000
	Tetracentron             0000000000???0?001000130110001101010000110001??00?00100?20000011100000011100000201101110000114??212100112122111001?200010200000011001?100002??420001?000010
	Trochodendron            0000000000?1?0000100003000000??010100001100011000100000?20010????????00?2200000201101110000114??212100112222011001020001020000011?001?100002??4200010000010
	Buxaceae                 000000010000000?0000?01000000?101?1?000?10?010000100?01?00000011100000011100?00200000010000114??210?001?1122111001020001010000112100?0?00001???00001000?000
	Acorus                   120001?10??????203000101101?1220??0?0000000000100200120?000000101000000101000002010000001002000020?000011112010101?2?00002?010?010?100000000000100010020100
	Tofieldiaceae            120001?????????20300010?100?1220??0?00002?00000002?0000?000000101000000101000002010000?0000100002110000011220111010000001201000100001?10000???0000012001100
	Butomus                  120101?11??????203000101101?0220??0?0000000010000210000?00000010110000010110000201002001110100002110000013210111020000001212000000001?100002??0000012101100
	Aponogeton               120101?????????21?10??0?10100120??0?0000010010000200120?00000010??00000101000002010020?1?101?0000100101011210111010000000202000020001??00003000000012101100
	Scheuchzeria             120101?10??????20300010?101?1220??0?00003?0010000100000?000?00101000000101000002000020?111?111??21?000???121011101000000010?000022001?100003100000012?01110
	Araceae                  120001?10??????2?3?1010110?00??01?0000000000?0000200120?0000001?10000001?1000001010020?1100100002??000011??0010?0??200000?0???0022000000000000?000012001110
	Nartheciaceae            120001?10??????20300000?100?0220??0?00002?0000000200000??00?00101200000101000002010000?01?010000211000001121011101020000120200??10001?100??1000000012000100
	Dioscoreaceae            1?0001?10??????20301003???000110100000002?0?10000?00000?200000101200000101000002010000000001000020?0000011210111010?00001?0?0000?0001??0000000?20001100?110
	Melanthiaceae            120001?10??????20301000?100?0220??0?00002?0000000200000?00000010120?000101000002010020?010010000211000101121011101020000020200??10001?100??1000000012000100
	Hedyosmum                ?00000010?01000?0000102?12?00000101000013?000010021011102000?0100???101???????000?10101?00011001210010112000001011??0000000010?111?01?000000000000010000000
	Ascarina                 10000001000100?00000102012?00000111000013?00001102001010?000?1???????00????0??000010101???011000210010112000000011??0000000010?002?000000000??12000??0000?0
	Sarcandra                10000001000100000100102012?000001010000111000?110200100?2000?1???????01?????1?010110110000011???210000112000000000??1000000010?022?00000100000100001000000?
	Chloranthus              1000000100010000000010201200000010100001010000100200100?2000?1???????00????11?0?0000010000011???21000011?000000010??1000000010?122?000000000001?000100000??
	Ceratophyllum            1??101?????????01?0010?0000?0??1????0?1?????00?0?2001?11?000?1???????01???????000?10?000?00111???????????000001?00??0000000011?????01?000000???0000100010?0
	Trimerous_fossil_flower  ??????????????????????????????????????????????????????0?200?001000??0001020000020100?2????22?1??00?????121????11?012?00?0201??????????????????????????????1


;

END;
