# Supplementary material for: Trimerous magnoliid flowers with a unique set of floral and pollen traits from the Late Cretaceous of Southern Bohemia (Czech Republic)
Source: New Phytol. 2026 Jun 2;251(4):2266–83. doi: 10.1111/nph.71310 (PMC13373870; doi:10.1111/nph.71310)
Supplement: Supplementary file 5 — Notes S3 Backbone tree used for the analyses based on López‐Martínez et al. (2023). [file NPH-251-2266-s007.tre]

(Amborella_trichopoda:195.7684449,(((Trithuria_cowieana:41.89437824,Trithuria_submersa:41.89437824):103.7379457,((Barclaya_longifolia:58.77556601,Nymphaea_odorata:58.77556601):63.10948263,(Nuphar_advena:113.4907201,(Brasenia_schreberi:56.55207392,Cabomba_caroliniana:56.55207392):56.93864619):8.394328524):23.74727526):42.34064934,((Austrobaileya_scandens:137.9111959,(Trimenia_moorei:120.8962751,(Illicium_floridanum:56.36108635,Schisandra_chinensis:56.36108635):64.53518877):17.01492078):38.17043131,((((((Canella_winterana:44.88916022,Cinnamodendron_ekmanii:44.88916022):86.73639621,(Drimys_winteri:31.60873666,Takhtajania_perrieri:31.60873666):100.0168198):16.09025171,((Saruma_henryi:119.4155019,(Lactoris_fernandeziana:105.9549451,(Aristolochia_macrophylla:84.28985665,Hydnora_africana:84.28985665):21.66508843):13.46055681):10.1922188,((Houttuynia_cordata:60.53707631,Saururus_cernuus:60.53707631):34.42735651,(Verhuellia_lunaria:69.85279901,((Manekia_sydowii:31.29456989,Zippelia_begoniifolia:31.29456989):27.78178776,(Peperomia_caliginigaudens:33.11088468,Piper_betle:33.11088468):25.96547297):10.77644136):25.11163381):34.64328787):18.10808745):5.949127749,(((Mauloutchia_chapelieri:27.01122962,Myristica_fragrans:27.01122962):103.1791718,((Galbulimima_belgraveana:89.70854656,(Degeneria_vitiensis:5.645388155,Degeneria_roseiflora:5.645388155):84.06315841):29.73746518,((Liriodendron_chinense:47.38226388,Magnolia_denudata:47.38226388):65.22782645,((Eupomatia_bennettii:25.01901729,Eupomatia_laurina:25.01901729):73.247081,(Anaxagorea_javanica:74.0604636,((Ambavia_gerrardii:28.96435979,Cananga_odorata:28.96435979):31.46607523,((Annickia_chlorantha:34.30644813,Polyalthia_suberosa:34.30644813):22.25458764,(Asimina_triloba:43.60601321,Mkilua_fragrans:43.60601321):12.95502256):3.869399248):13.63002858):24.20563469):14.34399203):6.835921411):10.74438968):16.79279986,((Idiospermum_australiense:107.8529593,(Calycanthus_floridus:94.12992674,Chimonanthus_praecox:94.12992674):13.72303255):23.49221061,(((Glossocalyx_brevipes:43.64931147,Siparuna_decipiens:43.64931147):54.12513513,(Gomortega_keule:79.20872962,(Atherosperma_moschatum:39.12660783,Doryphora_sassafras:39.12660783):40.08212179):18.56571698):20.16525896,(((Gyrocarpus_americanus:66.34457491,Hernandia_ovigera:66.34457491):36.24089046,(Hedycarya_arborea:77.94027515,Peumus_boldus:77.94027515):24.64519022):9.221716125,((Cassytha_filiformis:14.39059882,Cassytha_pubescens:14.39059882):63.06079202,((Hypodaphnis_zenkeri:55.16840553,(Beilschmiedia_anay:26.57288326,Cryptocarya_meisneriana:26.57288326):28.59552227):14.44438292,((Caryodaphnopsis_tomentosa:43.06858474,Neocinnamomum_mekongense:43.06858474):13.04928422,(Chlorocardium_venenosum:34.54038824,(Sextonia_rubra:27.69171339,(Cinnamomum_camphora:12.46720711,Laurus_nobilis:12.46720711):15.22450628):6.848674849):21.57748072):13.49491949):7.838602387):34.35579066):6.132524065):13.40546433):15.63803139):6.681734606):6.280025042,((Hedyosmum_arborescens:131.4828904,Sarcandra_chloranthoides:131.4828904):22.16885804,((Acorus_calamus:24.62129031,Acorus_gramineus:24.62129031):126.5012763,(((Pleea_tenuifolia:73.00252516,Tofieldia_calyculata:73.00252516):71.74134285,(((Gymnostachys_anceps:126.234071,(Orontium_aquaticum:51.47023142,Symplocarpus_foetidus:51.47023142):74.76383961):10.85304549,((Lemna_minor:46.30894112,Spirodela_polyrhiza:46.30894112):84.01293574,(((Anthurium_acaule:84.98760085,Pothoidium_lobbianum:84.98760085):39.20949228,(Epipremnum_pinnatum:65.16571926,Spathiphyllum_wallisii:65.16571926):59.03137386):3.469618163,((Lasia_spinosa:25.71706938,Urospatha_sagittifolia:25.71706938):60.56659758,((Arum_maculatum:39.83865058,Xanthosoma_sagittifolium:39.83865058):29.50333546,(Gonatopus_angustus:55.29107821,Stylochaeton_bogneri:55.29107821):14.05090783):16.94168092):41.38304432):2.655165571):6.765239669):5.660957314,(((Alisma_plantagoaquatica:59.16599108,Sagittaria_lichuanensis:59.16599108):52.36101274,(Butomus_umbellatus:95.05883911,(Hydrocharis_dubia:69.88002273,Stratiotes_aloides:69.88002273):25.17881638):16.46816471):19.86156695,((Aponogeton_hexatepalus:27.42135016,Aponogeton_crispus:27.42135016):94.96999295,(Scheuchzeria_palustris:114.6318592,((Tetroncium_magellanicum:81.9944673,Triglochin_maritima:81.9944673):21.29586026,(Maundia_triglochinoides:93.76186523,(((Potamogeton_berchtoldii:33.02569064,Zannichellia_palustris:33.02569064):36.16506033,(Phyllospadix_iwatensis:37.31600871,Zostera_marina:37.31600871):31.87474227):18.33692989,((Posidonia_australis:23.90351279,Posidonia_oceanica:23.90351279):48.93211975,((Amphibolis_griffithii:47.63555475,Halodule_wrightii:47.63555475):15.47355842,(Ruppia_maritima:14.55328877,Ruppia_megacarpa:14.55328877):48.55582441):9.726519353):14.69204833):6.23418437):9.528462322):11.34153168):7.75948387):8.997227656):11.35950308):1.995794171):4.119498137,((Japonolirion_osense:72.16436131,Petrosavia_sakuraii:72.16436131):73.50391905,((((Acanthochlamys_bracteata:57.07286074,Xerophyta_elegans:57.07286074):59.65079706,((Croomia_pauciflora:57.74420778,Pentastemona_sumatrana:57.74420778):47.00579583,((Pandanus_tectorius:64.0955309,Sararanga_sinuosa:64.0955309):21.21741271,((Carludovica_palmata:60.03135455,Cyclanthus_bipartitus:60.03135455):16.21717336,(Sciaphila_densiflora:42.65551692,Triuris_hexophthalma:42.65551692):33.59301098):9.064415706):19.43706):11.97365419):19.9447597,((Campylosiphon_congestus:64.29870425,Burmannia_madagascariensis:64.29870425):61.7751922,((Aletris_glabra:49.37303375,Metanarthecium_luteoviride:49.37303375):69.34404793,((Afrothismia_gesnerioides:61.77805783,Afrothismia_winkleri:61.77805783):43.84928297,((Dioscorea_alata:73.28490988,Trichopus_zeylanicus:73.28490988):19.49066427,(Stenomeris_borneensis:88.98611572,((Tacca_chantrieri:26.41471784,Tacca_leontopetaloides:26.41471784):46.1524658,(Oxygyne_shinzatoi:55.89748795,Thismia_rodwayi:55.89748795):16.6696957):16.41893207):3.789458437):12.85176665):13.08974087):7.356814773):10.59452104):6.719983622,((((Campynema_lineare:64.39495777,Campynemanthe_viridiflora:64.39495777):34.10992825,(Arachnitis_uniflora:76.41873674,Corsia_dispar:76.41873674):22.08614929):25.85034026,((Trillium_erectum:72.76261883,Veratrum_oxysepalum:72.76261883):40.89045779,((Petermannia_cirrosa:101.0413434,((Alstroemeria_aurea:49.13484824,Luzuriaga_radicans:49.13484824):25.42288836,(Colchicum_speciosum:42.77163685,Disporum_sessile:42.77163685):31.78609975):26.48360675):9.616385998,((Smilax_aspera:17.40042934,Smilax_glauca:17.40042934):69.16168834,((Calochortus_albus:56.30309469,Lilium_superbum:56.30309469):24.37355762,((Lapageria_rosea:17.7212018,Philesia_magellanica:17.7212018):40.82148491,(Ripogonum_elseyanum:13.98965275,Ripogonum_scandens:13.98965275):44.55303396):22.1339656):5.885465365):24.09561167):2.995347266):10.70214967):17.13034346,((((Apostasia_wallichii:66.40627534,Neuwiedia_veratrifolia:66.40627534):40.10235648,((Pogonia_japonica:68.39588537,Vanilla_planifolia:68.39588537):25.95329775,((Cypripedium_calceolus:46.45664838,Paphiopedilum_bellatulum:46.45664838):38.37523332,((Habenaria_dentata:48.36316004,Spiranthes_cernua:48.36316004):20.97079848,(Neottia_fugongensis:47.80207229,Vitekorchis_excavata:47.80207229):21.53188623):15.49792319):9.517301421):12.1594487):26.87481842,(((Alania_cunninghamii:46.95404672,Borya_septentrionalis:46.95404672):55.43335733,((Blandfordia_cunninghamii:15.22717018,Blandfordia_punicea:15.22717018):69.40582876,((Astelia_alpina:39.60714807,Milligania_stylosa:39.60714807):22.94574054,(Lanaria_lanata:48.19660822,(Molineria_capitulata:19.88646805,Rhodohypoxis_milloides:19.88646805):28.31014016):14.3562804):22.08011034):17.7544051):17.92826565,(((Ixiolirion_songaricum:14.66254132,Ixiolirion_tataricum:14.66254132):73.4283864,(Cyanella_hyacinthoides:51.6467318,Tecophilaea_cyanocrocus:51.6467318):36.44419593):17.88557336,((Doryanthes_excelsa:8.503247125,Doryanthes_palmeri:8.503247125):93.35168329,((Isophysis_tasmanica:81.07621929,((Diplarrena_latifolia:49.34184589,Iris_missouriensis:49.34184589):22.52138521,(Patersonia_glabrata:62.42094207,(Geosiris_aphylla:54.23232557,((Aristea_capitata:13.60203134,Aristea_glauca:13.60203134):29.72965446,((Crocus_banaticus:20.59559515,Gladiolus_buckerveldii:20.59559515):13.62240664,(Nivenia_stokoei:20.24060803,Witsenia_maura:20.24060803):13.97739376):9.113684012):10.90063977):8.188616494):9.442289026):9.212988193):13.43625622,(Xeronema_callistemon:82.07758364,((Dianella_ensifolia:56.03277372,(Bulbine_succulenta:48.04919997,Xanthorrhoea_resinosa:48.04919997):7.983573755):15.16973549,((Crinum_asiaticum:45.37404898,(Agapanthus_africanus:35.63061604,Allium_fistulosum:35.63061604):9.743432934):16.62170367,(((Cordyline_australis:36.64476101,Lomandra_longifolia:36.64476101):11.52261214,((Asparagus_officinalis:18.92452997,Hemiphylacus_alatostylus:18.92452997):22.81947973,(Beaucarnea_recurvata:34.18291881,Eriospermum_cervicorne:34.18291881):7.561090887):6.423363453):9.300221926,((Aphyllanthes_monspeliensis:43.36382295,(Agave_ghiesbreghtii:30.9936969,Anemarrhena_asphodeloides:30.9936969):12.37012604):4.878102947,((Brodiaea_californica:21.44897171,Milla_biflora:21.44897171):20.46890742,(Albuca_bracteata:28.12762105,Oziroe_biflora:28.12762105):13.79025807):6.324046772):9.225669179):4.528157572):9.206756566):10.87507443):12.43489187):7.342454908):4.121570667):14.33916861):13.06778054):6.455064138,(((Calectasia_intermedia:42.68448731,Dasypogon_bromeliifolius:42.68448731):81.246341,((Calamus_aruensis:75.14453175,Eugeissona_tristis:75.14453175):19.11902906,(Nypa_fruticans:83.29262086,((Phoenix_dactylifera:66.00341983,(Caryota_mitis:56.22807622,Sabal_minor:56.22807622):9.775343609):10.89721623,((Ceroxylon_quindiuense:59.34664149,Pseudophoenix_vinifera:59.34664149):10.26041876,(Elaeis_guineensis:67.61744669,Iriartea_deltoidea:67.61744669):1.98961356):7.293575808):6.391984799):10.97093995):29.6672675):12.45876657,(((((Hanguana_malayana:38.37234925,Hanguana_podzolica:38.37234925):55.5247567,(Cartonema_philydroides:63.16964276,(Pollia_thyrsiflora:40.52195551,Tradescantia_spathacea:40.52195551):22.64768725):30.72746319):15.60356296,((Philydrella_pygmaea:36.90871218,Philydrum_lanuginosum:36.90871218):61.37036048,((Anigozanthos_flavidus:57.36642763,Xiphidium_caeruleum:57.36642763):23.20311623,(Heteranthera_limosa:33.42447618,Pontederia_cordata:33.42447618):47.14506768):17.70952881):11.22159625):11.94431389,(((Heliconia_irrasa:19.19042578,Heliconia_rostrata:19.19042578):59.27824625,((Orchidantha_chinensis:8.938184671,Orchidantha_siamensis:8.938184671):50.57041013,(Ravenala_madagascariensis:27.05598178,Strelitzia_nicolai:27.05598178):32.45261303):18.96007722):16.3270275,((Ensete_ventricosum:45.09624835,Musa_acuminata:45.09624835):46.02182282,(((Canna_flaccida:8.603474394,Canna_indica:8.603474394):56.21670009,(Calathea_crotalifera:37.54699342,Maranta_cristata:37.54699342):27.27318106):17.42823571,((Costus_barbatus:31.05757391,Monocostus_uniflorus:31.05757391):43.34387327,(Siphonochilus_kirkii:42.26596498,(Renealmia_alpinia:23.79318051,Zingiber_gramineum:23.79318051):18.47278447):32.1354822):7.846963007):8.869660972):3.677628365):26.64928327):12.67325653,(((Sparganium_eurycarpum:72.40217774,Typha_latifolia:72.40217774):44.89706291,((Brocchinia_micrantha:29.91237321,Brocchinia_prismatica:29.91237321):17.25177514,((Lindmania_guianensis:7.808830708,Lindmania_longipes:7.808830708):22.66035514,((Glomeropitcairnia_penduliflora:18.61157948,Vriesea_carinata:18.61157948):5.374677495,((Hechtia_glomerata:12.42888972,Hechtia_lundelliorum:12.42888972):8.374169606,((Cottendorfia_florida:10.64592239,Navia_saxicola:10.64592239):8.320275738,((Fosterella_caulescens:8.542312244,Pitcairnia_feliciana:8.542312244):5.775126155,((Ananas_comosus:6.834444089,Ochagavia_elegans:6.834444089):2.40177545,(Puya_chilensis:7.615617986,Puya_raimondii:7.615617986):1.620601553):5.08121886):4.648759732):1.836861197):3.183197648):6.482928874):16.6949625):70.1350923):12.24190141,((Rapatea_paludosa:49.88448978,Stegolepis_ligulata:49.88448978):76.27497174,(((Prionium_serratum:35.85295983,Thurnia_sphaerocephala:35.85295983):69.04301528,((Juncus_effusus:54.17714732,Luzula_elegans:54.17714732):30.56087381,((Capitularina_involucrata:32.6146186,Hypolytrum_nemorum:32.6146186):28.00137455,(Coleochloa_setifera:44.45346058,Rhynchospora_latifolia:44.45346058):16.16253257):24.12202798):20.15795398):19.11353076,(Mayaca_fluviatilis:120.2854071,((Eriocaulon_aquaticum:55.40434454,Syngonanthus_flavidulus:55.40434454):62.15140539,((Abolboda_macrostachya:71.96150618,Xyris_jupicai:71.96150618):42.74021079,((Anarthria_polyphylla:81.93389129,Baloskion_tetraphyllum:81.93389129):27.03572831,((Flagellaria_indica:43.87694253,Flagellaria_neocaledonica:43.87694253):61.32252559,((Joinvillea_ascendens:5.3616811,Joinvillea_plicata:5.3616811):92.6251852,(Ecdeiocolea_monostachya:93.46985961,((Anomochloa_marantoidea:57.4494478,Streptochaeta_angustifolia:57.4494478):28.97294408,((Pharus_lappulaceus:13.93208138,Pharus_latifolius:13.93208138):68.53793916,((Puelia_ciliata:50.69846758,Puelia_olyriformis:50.69846758):24.99017389,(((Streptogyna_americana:67.80327087,(Oryza_sativa:44.2207654,Rhynchoryza_subulata:44.2207654):23.58250548):2.135610827,((Arundinaria_gigantea:29.35643501,Bambusa_vulgaris:29.35643501):27.45591215,(Brachyelytrum_aristosum:42.50696497,Hordeum_bulbosum:42.50696497):14.30538219):13.12653454):2.578422482,((Thysanolaena_latifolia:32.14055712,Zea_mays:32.14055712):22.5944605,(((Eriachne_aristidea:27.28843095,Micraira_adamsii:27.28843095):16.94626832,(Monachather_paradoxus:40.20840628,Phragmites_australis:40.20840628):4.026292991):6.447333161,((Aristida_adscensionis:29.70905853,Sartidia_dewinteri:29.70905853):16.91311618,((Chionochloa_flavescens:15.70371928,Danthonia_spicata:15.70371928):25.81169853,(Centropodia_glauca:32.82350544,(Chloris_virgata:20.21414519,Neyraudia_reynaudiana:20.21414519):12.60936025):8.691912367):5.106756898):4.059857726):4.052985179):17.78228657):3.171337281):6.781379083):3.952371328):7.047467739):4.517006682):7.212601826):3.770151471):5.732097377):2.854032963):2.729657132):3.724098801):2.149955657):3.381680545):4.577097264):2.27135555):3.4489195):1.647055365):1.902831369):2.279879249):3.195085788):2.259200434):2.529181902):6.293212447):3.852139509,((Ceratophyllum_demersum:21.30474828,Ceratophyllum_submersum:21.30474828):132.6108703,(((Dicentra_eximia:78.30478555,Eschscholzia_californica:78.30478555):60.1939737,((Euptelea_pleiosperma:7.909186907,Euptelea_polyandra:7.909186907):127.1977146,(((Circaeaster_agrestis:50.06624029,Kingdonia_uniflora:50.06624029):62.19954018,(Akebia_quinata:62.73245392,Sargentodoxa_cuneata:62.73245392):49.53332654):11.44607637,((Menispermum_canadense:84.04665367,(Cissampelos_pareira:66.32685793,Cocculus_orbiculatus:66.32685793):17.71979574):32.22294916,((Mahonia_bealei:66.70293946,(Caulophyllum_thalictroides:48.92833532,Podophyllum_peltatum:48.92833532):17.77460414):38.279899,(Glaucidium_palmatum:87.19436026,(Hydrastis_canadensis:78.67891315,((Coptis_chinensis:24.07822657,Xanthorhiza_simplicissima:24.07822657):41.8493241,((Aquilegia_canadensis:21.3670221,Thalictrum_minus:21.3670221):31.73342768,(Ficaria_verna:28.6165721,Ranunculus_acris:28.6165721):24.48387769):12.82710088):12.75136249):8.515447108):17.7884782):11.28676437):7.442254003):11.3950447):3.391857719):13.44845732,(((Nelumbo_lutea:11.00095685,Nelumbo_nucifera:11.00095685):125.1207311,((Platanus_occidentalis:72.09475362,Platanus_racemosa:72.09475362):45.69746411,((Bellendena_montana:61.87051613,Persoonia_lanceolata:61.87051613):18.55739142,(Symphionema_montanum:72.70684538,(Petrophile_canescens:49.95758244,Roupala_montana:49.95758244):22.74926294):7.721062168):37.36431018):18.32947024):14.67001292,((Meliosma_veitchiorum:110.0776254,Sabia_swinhoei:110.0776254):40.30345553,((Buxus_sempervirens:103.0574243,Didymeles_perrieri:103.0574243):46.28895466,((Tetracentron_sinense:24.4416361,Trochodendron_aralioides:24.4416361):124.4299073,(((Gunnera_herteri:41.53082098,Gunnera_manicata:41.53082098):62.93568589,(Myrothamnus_flabellifolia:7.005536493,Myrothamnus_moschata:7.005536493):97.46097037):42.40234229,(((Davilla_kunthii:33.45675155,Tetracera_asiatica:33.45675155):32.35876991,(Dillenia_retusa:42.58349298,Hibbertia_volubilis:42.58349298):23.23202848):80.14859969,((((Medusandra_richardsiana:55.7948267,Peridiscus_lucidus:55.7948267):76.08380083,(((Altingia_excelsa:14.76117068,Liquidambar_styraciflua:14.76117068):89.93670392,((Hamamelis_virginiana:92.91263704,Rhodoleia_championii:92.91263704):5.850019843,(Daphniphyllum_macropodum:85.17922235,(Cercidiphyllum_japonicum:6.48720002,Cercidiphyllum_magnificum:6.48720002):78.69202233):13.58343453):5.935217708):20.57171799,((Paeonia_californica:13.99517164,Paeonia_suffruticosa:13.99517164):107.0977502,((Cynomorium_coccineum:106.2264973,((Choristylis_rhamnoides:66.91617073,Pterostemon_rotundifolius:66.91617073):27.7579092,((Ribes_aureum:15.39303399,Ribes_fasciculatum:15.39303399):65.03218135,(Heuchera_micrantha:52.06835451,Saxifraga_cernua:52.06835451):28.35686083):14.2488646):11.55241739):10.66205439,((Crassula_rupestris:58.27849161,(Kalanchoe_daigremontiana:30.37355555,Sedum_rubrotinctum:30.37355555):27.90493606):47.66081586,(Tetracarpaea_tasmannica:91.84114358,((Aphanopetalum_clematideum:13.1007805,Aphanopetalum_resinosum:13.1007805):71.44616042,((Haloragodendron_racemosum:31.80781479,Myriophyllum_sibiricum:31.80781479):44.19253511,(Penthorum_chinense:5.158993783,Penthorum_sedoides:5.158993783):70.84135612):8.546591005):7.29420267):14.09816389):10.94924425):4.204370154):4.176670714):6.609034943):11.95026949,((Leea_guineensis:86.5262661,Vitis_aestivalis:86.5262661):56.01917861,((((Greyia_radlkoferi:81.33569204,Viviania_marifolia:81.33569204):36.1282386,(Geranium_sanguineum:71.20911047,Hypseocharis_bilobata:71.20911047):46.25482016):20.58678151,((((Strephonema_pseudocola:48.36765362,Terminalia_catappa:48.36765362):64.0811465,((Lythrum_salicaria:78.7490616,Punica_granatum:78.7490616):15.83562682,(Clarkia_xantiana:63.96957846,Ludwigia_adscendens:63.96957846):30.61510996):17.86411171):4.840367711,(((Qualea_grandiflora:37.26481551,Vochysia_guatemalensis:37.26481551):60.3307592,((Heteropyxis_natalensis:25.20247418,Psiloxylon_mauritianum:25.20247418):48.19320781,(Lophostemon_confertus:63.03407054,Myrtus_communis:63.03407054):10.36161144):24.19989272):11.09022961,(((Clidemia_petiolaris:38.35421961,Pternandra_coerulescens:38.35421961):10.44584013,(Mouriri_cyphocarpa:17.75203253,Warneckea_membranifolia:17.75203253):31.04802721):33.90450551,((Crypteronia_paniculata:28.72880741,Dactylocladus_stenostachys:28.72880741):23.73203574,(Alzatea_verticillata:36.84617171,(Penaea_acutifolia:25.42674431,Rhynchocalyx_lawsonioides:25.42674431):11.4194274):15.61467144):30.2437221):25.98123906):8.603363522):19.53506564,(((Aphloia_theiformis:89.43475516,(Geissoloma_marginatum:60.63242871,(Ixerba_brexioides:27.45078932,Strasburgeria_robusta:27.45078932):33.18163939):28.80232645):20.72349004,((Euscaphis_japonica:61.37971033,Staphylea_trifolia:61.37971033):14.71070426,(Guamatela_tuerckheimii:52.68378788,((Crossosoma_bigelovii:25.80456659,Glossopetalon_spinescens:25.80456659):23.56231097,(Stachyurus_chinensis:5.288451104,Stachyurus_praecox:5.288451104):44.07842645):3.316910324):23.40662672):34.0678306):23.87215314,((Alvaradoa_amorphoides:37.3830117,Picramnia_polyantha:37.3830117):94.31845574,(((((Biebersteinia_heterostemon:29.89465182,Biebersteinia_orphanidis:29.89465182):51.16907886,(Nitraria_retusa:36.06326326,Peganum_harmala:36.06326326):45.00046742):18.69027005,((Kirkia_acuminata:3.144812427,Kirkia_wilmsii:3.144812427):90.80958695,((Schinus_molle:63.31029249,Spondias_tuberosa:63.31029249):18.86538385,(Beiselia_mexicana:59.46190141,Bursera_fagaroides:59.46190141):22.71377493):11.77872304):5.799601347):8.508115714,((Cupaniopsis_anacardioides:74.41451306,Xanthoceras_sorbifolium:74.41451306):29.84037809,((Swietenia_macrophylla:60.03534049,Trichilia_emetica:60.03534049):31.75450678,((Ailanthus_altissima:60.74009863,Castela_coccinea:60.74009863):26.88439217,((Cneorum_pulverulentum:67.35047763,Spathelia_bahamensis:67.35047763):12.09734183,((Citrus_x_aurantium:51.07163864,Ruta_graveolens:51.07163864):18.78736084,(Dictamnus_albus:61.74840269,Melicope_pteleifolia:61.74840269):8.110596792):9.588819981):8.176671337):4.165356461):12.46504388):4.007225293):19.20502603,(((Gerrardina_foliosa:67.06736271,Petenaea_cordata:67.06736271):22.38348141,((Dipentodon_sinicus:52.59069926,Perrottetia_ovata:52.59069926):14.04267107,(Huertea_glandulosa:53.66091579,Tapiscia_sinensis:53.66091579):12.97245454):22.81747379):34.10803059,(((((Akania_bidwillii:68.03754271,Bretschneidera_sinensis:68.03754271):19.36200439,(Tropaeolum_majus:30.2182814,Tropaeolum_tricolor:30.2182814):57.18126571):18.87230851,((Carica_papaya:29.17952554,Cylicomorpha_parviflora:29.17952554):51.45281191,(Moringa_drouhardii:22.1274453,Moringa_oleifera:22.1274453):58.50489216):25.63951816):3.416876064,(Emblingia_calceoliflora:101.0493502,((Floerkea_proserpinacoides:27.59987893,Limnanthes_douglasii:27.59987893):67.75864348,(Setchellanthus_caeruleus:92.24060314,((Koeberlinia_spinosa:70.7392917,(Salvadora_angustifolia:41.83843891,(Batis_maritima:30.61949386,Azima_tetracantha:30.61949386):11.21894505):28.90085278):13.63939146,(Tovaria_pendula:74.45824671,((Pentadiplandra_brazzeana:62.64059119,((Gyrostemon_thesioides:14.40957709,Gyrostemon_tepperi:14.40957709):35.47256199,(Borthwickia_trifoliata:39.49535752,Reseda_alba:39.49535752):10.38678156):12.75845211):9.990974627,((Capparis_spinosa:40.43351155,Crateva_religiosa:40.43351155):19.36602364,((Cleome_rosea:37.49435335,Cleomella_longipes:37.49435335):12.40813354,((Aethionema_grandiflorum:21.32310777,Aethionema_saxatile:21.32310777):19.52952658,((Chorispora_tenella:21.9566227,Hesperis_matronalis:21.9566227):8.584570682,((Alyssum_simplex:24.73342152,Berteroa_incana:24.73342152):2.869608791,(Arabidopsis_thaliana:22.1673391,Biscutella_laevigata:22.1673391):5.435691215):2.938163068):10.31144097):9.04985254):9.897048292):12.83203063):1.826680897):9.920436448):7.861919982):3.11791927):5.690827752):8.639381519):9.542686369,((Grielum_humifusum:17.88709526,Neurada_procumbens:17.88709526):91.23493869,((Gonystylus_bancanus:55.10843709,Thymelaea_hirsuta:55.10843709):49.2016877,((((Bixa_orellana:52.44969021,Cochlospermum_vitifolium:52.44969021):21.65083351,(Dialyceras_coriaceum:20.4740328,Rhopalocarpus_lucidus:20.4740328):53.62649092):14.82752416,((Anisoptera_marginata:60.84720072,Monotes_katangensis:60.84720072):11.00015569,((Helianthemum_nummularium:35.30720419,Pakaraimaea_dipterocarpacea:35.30720419):21.05994344,(Leptolaena_multiflora:20.82221255,Sarcolaena_oblongifolia:20.82221255):35.54493508):15.48020878):17.08069148):11.23842623,(((Bdallophytum_americanum:56.18327381,Cytinus_hypocistis:56.18327381):13.52576094,(Dicraspidia_donnellsmithii:53.95470448,Muntingia_calabura:53.95470448):15.75433027):22.38120799,(((Byttneria_aculeata:56.5534673,Theobroma_cacao:56.5534673):2.869851517,(Corchorus_hirsutus:40.28976901,Grewia_occidentalis:40.28976901):19.1335498):16.68111687,((Durio_zibethinus:51.87345646,Reevesia_thyrsoidea:51.87345646):13.63849692,(((Craigia_yunnanensis:35.04776197,Tilia_americana:35.04776197):16.17175552,(Nesogordonia_crassipes:19.32473357,Pterospermum_celebicum:19.32473357):31.89478391):11.85555354,((Berrya_javanica:24.66742225,Brownlowia_elata:24.66742225):37.40531366,((Brachychiton_acerifolius:32.80909372,Sterculia_apetala:32.80909372):28.17565047,(Fremontodendron_californicum:44.83739751,(Gossypium_hirsutum:38.9434451,Ochroma_pyramidale:38.9434451):5.893952417):16.14734668):1.087991723):1.002335109):2.436882363):10.5924823):15.98580705):8.076231383):4.14365067):4.811909153):10.1093841):4.327456658):3.908267765):4.234324969):2.328930895):2.793835141):1.226478669):2.303985158,((Krameria_ixine:99.03009322,(Larrea_tridentata:74.17856433,Tribulus_terrestris:74.17856433):24.85152888):39.03673619,(((Quillaja_saponaria:116.1969869,((Polygala_pauciflora:70.38754866,Xanthophyllum_octandrum:70.38754866):41.78484758,((Recchia_mexicana:66.04138452,Stylobasium_spathulatum:66.04138452):40.85848986,(((Bauhinia_galpinii:47.65209199,Cercis_canadensis:47.65209199):36.0885339,(Schotia_brachypetala:43.29295107,Tamarindus_indica:43.29295107):40.44767482):10.61923649,(Duparquetia_orchidacea:91.66041276,((Dialium_guianense:40.84119541,Poeppigia_procera:40.84119541):43.3106455,((Medicago_sativa:61.76997734,Xanthocercis_zambesiaca:61.76997734):15.0161384,(Ceratonia_siliqua:60.29818394,(Adenanthera_microsperma:33.19631487,Albizia_julibrissin:33.19631487):27.10186907):16.4879318):7.365725169):7.508571849):2.699449625):12.540012):5.272521856):4.024590667):15.55211044,((((Filipendula_vulgaris:46.72040456,Potentilla_indica:46.72040456):29.64265883,((Cercocarpus_montanus:16.9230868,Dryas_octopetala:16.9230868):45.6694421,(Lyonothamnus_floribundus:48.79407355,(Prunus_persica:36.8904667,Spiraea_betulifolia:36.8904667):11.90360685):13.79845534):13.77053449):39.29955952,(((Barbeya_oleoides:88.41202126,(Ceanothus_sanguineus:63.93315024,Rhamnus_cathartica:63.93315024):24.47887102):9.820609451,(Dirachma_socotrana:83.02769605,(Elaeagnus_umbellata:33.47159788,Hippophae_rhamnoides:33.47159788):49.55609818):15.20493466):6.686444201,((Ampelocera_hottlei:60.68199288,Zelkova_serrata:60.68199288):34.94301356,((Aphananthe_aspera:73.85741365,Humulus_lupulus:73.85741365):10.25338798,((Ficus_carica:55.9437951,Morus_indica:55.9437951):19.98546093,(((Boehmeria_nivea:23.38747914,Parietaria_debilis:23.38747914):24.06671238,(Cecropia_insignis:30.77426154,Leucosyke_quadrinervia:30.77426154):16.67992998):9.721607126,((Pellionia_repens:33.00394147,Pilea_cadierei:33.00394147):10.54499128,(Poikilospermum_suaveolens:23.675553,Urtica_dioica:23.675553):19.87337975):13.62686589):18.75345739):8.181545596):11.51420481):9.294068467):10.743548):13.90510741,(((Nothofagus_cunninghamii:29.99661025,Nothofagus_antarctica:29.99661025):86.58277812,((Fagus_grandifolia:71.75168616,Quercus_rubra:71.75168616):34.3772892,(((Juglans_mandshurica:70.50829678,Rhoiptelea_chiliantha:70.50829678):17.37733795,(Canacomyrica_monticola:47.47862978,Myrica_cerifera:47.47862978):40.40700496):9.81913532,((Casuarina_cunninghamiana:28.2125498,Gymnostoma_deplancheanum:28.2125498):62.52367625,(Ticodendron_incognitum:86.51231447,(Alnus_alnobetula:68.19822208,Betula_ermanii:68.19822208):18.31409239):4.223911581):6.968544007):8.424205301):10.45041301):9.318238155,(((Anisophyllea_fallax:47.54269367,Combretocarpus_rotundatus:47.54269367):42.58804455,(Apodanthes_caseariae:50.37705417,Pilostyles_collina:50.37705417):39.75368406):13.1780512,(((Coriaria_myrtifolia:15.07469756,Coriaria_ruscifolia:15.07469756):47.66720539,(Corynocarpus_laevigatus:22.90017743,Corynocarpus_similis:22.90017743):39.84172552):33.28129622,((Gynostemma_pentaphyllum:47.99408289,(Fevillea_pedatifolia:42.49567398,(Xerosicyos_danguyi:34.79317465,(Bolbostemma_paniculatum:27.65405532,Cucurbita_pepo:27.65405532):7.139119332):7.70249933):5.498408915):42.98767534,((Datisca_cannabina:22.14349196,Datisca_glomerata:22.14349196):53.74824876,((Begonia_sanguinea:30.22477045,Hillebrandia_sandwicensis:30.22477045):36.40438326,(Octomeles_sumatrana:24.38682436,Tetrameles_nudiflora:24.38682436):42.24232935):9.262587003):15.09001752):5.041440924):7.285590262):22.5888371):3.670103799):2.181367024):4.655399129,(((Afrostyrax_lepidophyllus:33.04022015,Hua_gabonii:33.04022015):91.3165014,(((Connarus_championii:27.25226703,Rourea_minor:27.25226703):29.26049359,(Averrhoa_carambola:33.28953784,Oxalis_dillenii:33.28953784):23.22322277):47.28454033,((Brunellia_acutangula:85.97040502,(Elaeocarpus_reticulatus:70.62542118,Sloanea_latifolia:70.62542118):15.34498385):5.958269814,(Cephalotus_follicularis:86.90476873,(Eucryphia_lucida:73.84624104,Spiraeanthemum_ellipticum:73.84624104):13.05852769):5.023906107):11.86862611):20.5594206):7.953900316,(((Lepidobotrys_staudtii:22.84256356,Ruptiliocarpon_caracolito:22.84256356):80.50739481,(Parnassia_palustris:77.92148806,(Stackhousia_minima:52.24505014,(Brexia_madagascariensis:28.89076369,Euonymus_americanus:28.89076369):23.35428645):25.67643792):25.4284703):25.90563201,(((Balanops_pancheri:27.84128687,Balanops_vieillardii:27.84128687):77.47761383,((Euphronia_guianensis:71.48195775,(Chrysobalanus_icaco:53.73935774,Afrolicania_elaeosperma:53.73935774):17.74260002):19.30405202,((Dichapetalum_rugosum:26.28788176,Tapura_guianensis:26.28788176):42.74580755,(Trigonia_nivea:35.99234455,Trigoniastrum_hypoleucum:35.99234455):33.04134476):21.75232046):14.53289093):19.01352005,(((Bhesa_paniculata:69.87249629,Centroplacus_glaucinus:69.87249629):49.08616985,(((Bergia_texana:51.70423179,Elatine_triandra:51.70423179):44.19973201,(Byrsonima_crassifolia:54.56752432,(Acridocarpus_natalitius:37.01991423,Malpighia_emarginata:37.01991423):17.54761009):41.33643948):20.31435912,((Clusia_gundlachii:52.34252245,Garcinia_subelliptica:52.34252245):44.26143393,((Bonnetia_sessilis:54.44378065,Ploiarium_alternifolium:54.44378065):38.83538883,((Endodesmia_calophylloides:60.90941985,Mammea_americana:60.90941985):26.09420572,((Cratoxylum_cochinchinense:38.53113438,Hypericum_perforatum:38.53113438):28.14336468,(Dalzellia_ceylanica:45.84853312,Marathrum_rubrum:45.84853312):20.82596594):20.32912651):6.275543899):3.32478691):19.61436654):2.740343224):3.507721044,((((Anthodiscus_amazonicus:29.14588998,Caryocar_glabrum:29.14588998):72.106436,(Ixonanthes_reticulata:33.56406663,Ochthocosmus_longipedicellatus:33.56406663):67.68825936):11.36588951,(((Durandea_pentagyna:37.60537107,Linum_perenne:37.60537107):58.28369882,(Medusagyne_oppositifolia:45.19672941,(Quiina_pteridophylla:38.96989965,Sauvagesia_erecta:38.96989965):6.226829761):50.69234048):11.05098759,((Androstachys_johnsonii:35.41591814,Podocalyx_loranthoides:35.41591814):55.64306846,((Aporosa_frutescens:44.48613493,Bischofia_javanica:44.48613493):32.78882574,(Heywoodia_lucens:54.45604315,Phyllanthus_flexuosus:54.45604315):22.81891752):13.78402593):15.88107087):5.678158027):7.490736608,(((Lophopyxis_maingayi:70.187255,(Putranjiva_roxburghii:14.52976119,Putranjiva_zeylanica:14.52976119):55.65749381):45.4019423,(((Erythrospermum_phytolaccoides:67.63063291,Hydnocarpus_heterophylla:67.63063291):25.89687926,(Rafflesia_keithii:47.11876845,Rhizanthes_lowii:47.11876845):46.40874372):15.368174,((Goupia_glabra:92.98456918,(Fusispermum_laxiflorum:64.80727922,Viola_pubescens:64.80727922):28.17728997):13.3944706,((Malesherbia_linearifolia:63.8059454,(Passiflora_biflora:48.2854521,Turnera_ulmifolia:48.2854521):15.5204933):38.15914399,((Lacistema_aggregatum:15.29018156,Lozania_pittieri:15.29018156):75.63438688,(Casearia_sylvestris:78.26321827,(Scyphostegia_borneensis:68.23430485,(Abatia_parviflora:61.11042391,(Populus_tremuloides:52.24415469,Salix_reticulata:52.24415469):8.866269221):7.123880941):10.02891342):12.66135017):11.04052096):4.413950392):2.516646385):6.693511128):2.213008491,(((Allantospermum_borneense:31.63213401,Irvingia_malayana:31.63213401):67.30741533,(Galearia_filiformis:45.17603332,Microdesmis_puberula:45.17603332):53.76351602):14.82208275,(((Aneulophus_africanus:45.09568346,Erythroxylum_confusum:45.09568346):41.88683909,(Cassipourea_lanceolata:67.44324212,(Bruguiera_gymnorhiza:43.28068164,Rhizophora_stylosa:43.28068164):24.16256048):19.53928043):22.72023238,((Humiria_balsamifera:48.99382661,Sacoglottis_amazonica:48.99382661):54.52321412,((Ctenolophon_englerianus:9.332845458,Ctenolophon_parvifolius:9.332845458):87.27871761,((Clutia_pulchella:55.03462823,Pogonophora_schomburgkiana:55.03462823):24.62627057,((Cheilosa_montana:27.89427438,Neoscortechinia_kingii:27.89427438):41.66251176,((Hevea_brasiliensis:19.85238862,Manihot_esculenta:19.85238862):44.82539426,((Dalechampia_spathulata:50.26375237,Moultonianthus_leembruggianus:50.26375237):11.56184107,((Endospermum_moluccanum:31.07982223,Tetrorchidium_gabonense:31.07982223):26.70893571,((Euphorbia_epithymoides:44.89161009,Pimelodendron_zoanthogyne:44.89161009):8.913436741,(Suregada_boiviniana:48.88013116,(Codiaeum_peltatum:37.92329824,Croton_alabamensis:37.92329824):10.95683292):4.924915677):3.983711104):4.036835503):2.852189432):4.879003261):10.10411266):16.95066427):6.905477658):6.185714215):4.058877155):4.040573698):2.306746316):2.357435083):1.866033558):4.923169633):3.055031487):4.093874609):1.662332927):2.287867901):2.190747403):1.283452306):1.364719076,(((Scorodocarpus_borneensis:41.81949039,Strombosia_grandifolia:41.81949039):94.5924392,((Erythropalum_scandens:102.4212968,Heisteria_parvifolia:102.4212968):31.21499408,((Octoknema_borealis:127.0252837,((Aptandra_tubicina:81.26055794,Phanerodiscus_capuronii:81.26055794):37.31552802,(Olax_aphylla:65.73277922,Ptychopetalum_petiolatum:65.73277922):52.84330674):8.449197758):2.204515795,((Malania_oleifera:59.53257518,Ximenia_americana:59.53257518):66.11892538,((Coula_edulis:20.40675872,Minquartia_guianensis:20.40675872):102.3211701,(((Lepionurus_sylvestris:41.12674349,Opilia_amentacea:41.12674349):59.83193263,(Comandra_umbellata:76.13859523,Santalum_album:76.13859523):24.82008088):14.88354457,(((Balanophora_laxiflora:97.1295759,Helosis_cayennensis:97.1295759):3.865309138,(Hachettea_austrocaledonica:77.65059037,Mystropetalon_thomii:77.65059037):23.34429467):9.309166898,((Gaiadendron_punctatum:43.21275355,Nuytsia_floribunda:43.21275355):59.62267069,((Misodendrum_linearifolium:51.91765836,Misodendrum_quadriflorum:51.91765836):38.88623958,(Quinchamalium_chilense:64.11065407,Schoepfia_schreberi:64.11065407):26.69324386):12.0315263):7.468627698):5.538168743):6.885708131):2.923571745):3.57829895):4.406491424):2.775638653):7.460561472,((Aextoxicon_punctatum:38.6829212,(Berberidopsis_corallina:31.13833216,Streptothamnus_moorei:31.13833216):7.544589038):103.8182031,(((((Dionaea_muscipula:53.06991191,Drosera_capensis:53.06991191):48.82011026,(Nepenthes_alata:88.20292161,(Drosophyllum_lusitanicum:62.20523852,((Ancistrocladus_korupensis:18.23642085,Ancistrocladus_tectorius:18.23642085):19.78027585,(Habropetalum_dawei:11.76213301,Triphyophyllum_peltatum:11.76213301):26.25456369):24.18854183):25.99768309):13.68710056):18.49117855,(((Frankenia_pulverulenta:17.92283986,Frankenia_salina:17.92283986):47.99106097,(Reaumuria_soongarica:36.09637406,Tamarix_chinensis:36.09637406):29.81752678):45.27736567,((Limonium_arborescens:49.42786546,Plumbago_auriculata:49.42786546):34.24652753,(Symmeria_paniculata:50.15067868,(Reynoutria_sachalinensis:40.78670771,(Afrobrunnichia_erecta:31.1348428,Coccoloba_uvifera:31.1348428):9.651864904):9.363970975):33.52371431):27.51687351):9.189934214):10.87342274,((Rhabdodendron_amazonicum:14.49563849,Rhabdodendron_macrophyllum:14.49563849):112.7608858,(Simmondsia_chinensis:123.2252904,((Asteropeia_micraster:62.78959241,Physena_madagascariensis:62.78959241):54.86122743,(((Macarthuria_australis:5.696224835,Macarthuria_neocambrica:5.696224835):90.02160015,(Microtea_debilis:45.574409,Microtea_scabrida:45.574409):50.14341598):14.0704647,((((Corrigiola_litoralis:57.49834308,Telephium_imperati:57.49834308):27.97957295,((Herniaria_glabra:52.52132821,Paronychia_canadensis:52.52132821):23.08078334,((Drymaria_cordata:42.01745118,Polycarpon_tetraphyllum:42.01745118):25.81579982,((Silene_vulgaris:39.51988343,Stellaria_media:39.51988343):12.84353753,((Minuartia_geniculata:39.62516285,Spergularia_marina:39.62516285):9.048792673,(Sagina_procumbens:39.59296359,Scleranthus_annuus:39.59296359):9.080991931):3.689465444):15.46983003):7.768860548):9.875804485):14.35156903,((Achatocarpus_praecox:9.320021975,Phaulothamnus_spinescens:9.320021975):78.58708442,(((Aerva_javanica:41.56166341,Celosia_argentea:41.56166341):21.27887473,(Nitrophila_occidentalis:38.30855068,Polycnemum_majus:38.30855068):24.53198747):10.98157612,(((Acroglochin_persicarioides:56.67137478,Beta_vulgaris:56.67137478):7.610123024,((Agriophyllum_squarrosum:31.72608487,Corispermum_filifolium:31.72608487):23.98292895,(Chenopodium_desertorum:40.52261524,Spinacia_oleracea:40.52261524):15.18639858):8.572483987):6.840472036,(((Allenrolfea_occidentalis:24.08139676,Salicornia_bigelovii:24.08139676):15.60651598,(Bienertia_cycloptera:30.13598032,Suaeda_altissima:30.13598032):9.551932417):17.19709072,((Haloxylon_ammodendron:33.44825227,Salsola_canescens:33.44825227):7.532665879,(Sclerolaena_obliquicuspis:20.50161631,Spirobassia_hirsuta:20.50161631):20.47930184):15.9040853):14.23696638):2.700144424):14.08499213):11.92237867):8.031364824,((Stegnosperma_cubense:3.130953545,Stegnosperma_halimifolium:3.130953545):100.459851,(((Limeum_africanum:36.88344882,Limeum_pterocarpum:36.88344882):54.29177909,((Hypertelis_spergulacea:57.71903919,Mollugo_verticillata:57.71903919):22.73468963,((Claytonia_virginica:43.22934868,Phemeranthus_spinescens:43.22934868):16.55881417,(((Anredera_cordifolia:26.33695985,Basella_alba:26.33695985):20.39383409,(Halophytum_ameghinoi:42.68416512,(Alluaudia_procera:33.24947165,Portulacaria_afra:33.24947165):9.434693471):4.046628808):9.132117871,((Talinum_caffrum:27.6311942,Talinum_paniculatum:27.6311942):20.28190561,((Portulaca_grandiflora:18.60787515,Portulaca_quadrifida:18.60787515):23.21553253,((Anacampseros_papyracea:25.33049512,Talinopsis_frutescens:25.33049512):10.14709813,(Opuntia_microdasys:22.45870216,Pereskia_aculeata:22.45870216):13.01889109):6.345814422):6.089692146):7.949811987):3.925251042):20.66556598):10.72149909):7.924016976,((Corbichonia_decumbens:55.21719422,Lophiocarpus_polystachyus:55.21719422):37.8720092,((Kewa_bowkeriana:11.71221835,Kewa_salsoloides:11.71221835):79.27935542,(Barbeuia_madagascariensis:89.6009045,(((Sesuvium_portulacastrum:38.71700588,Trianthema_portulacastrum:38.71700588):37.93959029,((Aizoon_africanum:36.89089612,Tetragonia_tetragonoides:36.89089612):26.9143252,((Carpanthea_pomeridiana:37.55021011,Delosperma_echinatum:37.55021011):7.816425364,(Mesembryanthemum_crystallinum:12.24884114,Psilocaulon_parviflorum:12.24884114):33.11779433):18.43858585):12.85137484):9.556610489,((Gisekia_africana:6.497001646,Gisekia_pharnaceoides:6.497001646):75.31011721,((Agdestis_clematidea:74.37568683,Phytolacca_americana:74.37568683):2.087786313,((Rivina_humilis:39.67627009,Seguieria_aculeata:39.67627009):28.12387223,(Sarcobatus_vermiculatus:58.66985243,(Mirabilis_jalapa:42.89521059,Reichenbachia_hirsuta:42.89521059):15.77464184):9.130289888):8.663330823):5.343645718):4.406087791):3.387697848):1.390669275):2.097629643):6.01004147):4.491559641):4.270045359):1.927439798):7.862530163):5.574470546):4.031233904):3.998099155):9.525408788,((((Alangium_chinense:75.81595844,Cornus_mas:75.81595844):26.98950958,(Curtisia_dentata:67.01039203,(Grubbia_rosmarinifolia:20.27948421,Grubbia_tomentosa:20.27948421):46.73090782):35.79507599):4.605984663,((Diplopanax_stachyanthus:69.33675272,Nyssa_ogeche:69.33675272):32.21809786,((Hydrostachys_angustisecta:30.22275521,Hydrostachys_multifida:30.22275521):56.14349396,((Fendlera_rupicola:64.14845988,Hydrangea_macrophylla:64.14845988):11.07331768,(Eucnide_bartonioides:32.92735434,Mentzelia_lindleyi:32.92735434):42.29442321):11.14447162):15.18860141):5.856602097):29.32150088,((((Marcgravia_rectiflora:34.43436649,Norantea_guianensis:34.43436649):30.06952507,(Impatiens_repens:54.21725063,(Pelliciera_rhizophorae:35.53570661,Tetramerista_crassifolia:35.53570661):18.68154402):10.28664093):60.00356815,(((Maesa_lanceolata:39.93971071,Maesa_myrsinoides:39.93971071):44.340599,((Clavija_eggersiana:54.4373672,Samolus_repens:54.4373672):16.73146601,((Lysimachia_tenella:48.08840823,Stimpsonia_chamaedryoides:48.08840823):8.946533122,(Androsace_spinulifera:45.09697474,Primula_sieboldii:45.09697474):11.93796662):14.13389185):13.1114765):35.51976582,(((Fouquieria_columnaris:12.74788135,Fouquieria_splendens:12.74788135):80.64487147,(Acanthogilia_gloriosa:56.57961882,Cobaea_scandens:56.57961882):36.81313401):23.89087284,(((Barringtonia_asiatica:58.08991447,Napoleonaea_vogelii:58.08991447):52.14102617,(Lissocarpa_benthamii:52.71626146,(Diospyros_lotus:24.91242708,Euclea_crispa:24.91242708):27.80383438):57.51467918):5.388235434,(((Eurya_japonica:70.13630457,Pentaphylax_euryoides:70.13630457):26.55700549,(Ficalhoa_laurifolia:83.50928766,Sladenia_celastrifolia:83.50928766):13.18402241):16.44644229,((Manilkara_zapota:71.05237794,Sarcosperma_laurinum:71.05237794):40.3511704,(((Camellia_sinensis:57.08406632,Stewartia_sinensis:57.08406632):46.55746674,((Cordyloblaste_pendula:60.88804256,Symplocos_zizyphoides:60.88804256):37.74234423,((Halesia_carolina:65.47361914,Styrax_officinalis:65.47361914):22.13918722,(Mitrastemon_yamamotoi:70.59000573,(Diapensia_lapponica:50.90800925,Galax_urceolata:50.90800925):19.68199648):17.02280063):11.01758042):5.011146276):5.513847092,(((Darlingtonia_californica:48.03122476,Sarracenia_purpurea:48.03122476):52.19324911,((Actinidia_chinensis:87.17064896,Saurauia_kegeliana:87.17064896):7.640719639,(Roridula_dentata:44.98869187,Roridula_gorgonias:44.98869187):49.82267673):5.413105272):4.744560399,((Clethra_alnifolia:61.69899417,Purdiaea_nutans:61.69899417):38.2152324,((Cliftonia_monophylla:16.19101235,Cyrilla_racemiflora:16.19101235):80.22161189,((Enkianthus_campanulatus:17.38906629,Enkianthus_perulatus:17.38906629):75.4292721,(((Chimaphila_umbellata:37.60302751,Pyrola_rotundifolia:37.60302751):41.99609033,((Arbutus_unedo:25.80867055,Arctostaphylos_uvaursi:25.80867055):44.05593897,(Monotropa_hypopitys:58.77067413,Pterospora_andromedea:58.77067413):11.09393539):9.734508316):8.175129228,(((Cassiope_fastigiata:20.97587411,Cassiope_mertensiana:20.97587411):47.27758985,(Kalmia_latifolia:43.05587013,Rhododendron_hippophaeoides:43.05587013):25.19759384):13.24302317,(Harrimanella_hypnoides:76.8420178,((Agarista_populifolia:67.89601104,Vaccinium_uliginosum:67.89601104):4.056698101,(Epacris_lanuginosa:47.15392755,Prionotes_cerinthoides:47.15392755):24.79878159):4.889308656):4.654469342):6.277759931):5.044091324):3.594285846):3.501602325):5.054807704):4.186345887):2.24816818):1.73620402):2.47942372):1.664449592):2.516449862):4.70738418):9.690867923,(((((Citronella_suaveolens:59.05324981,Gonocaryum_litorale:59.05324981):28.1830547,(Irvingbaileya_australis:31.36959477,Lasianthera_africana:31.36959477):55.86670973):18.28982034,((Ilex_cornuta:12.33154592,Ilex_opaca:12.33154592):63.27975711,((Helwingia_himalaica:9.352463034,Helwingia_japonica:9.352463034):53.98371414,(Phyllonoma_laticuspis:11.13951098,Phyllonoma_ruscifolia:11.13951098):52.19666619):12.27512586):29.91482182):18.86851833,(((Berzelia_lanuginosa:67.60551659,Linconia_alopecuroidea:67.60551659):46.2391928,((Paracryphia_alticola:69.99478302,Quintinia_verdonii:69.99478302):40.44402694,((Eremosyne_pectinata:84.5935082,Escallonia_rubra:84.5935082):22.49260729,(((Columellia_oblonga:49.71305025,Desfontainia_spinosa:49.71305025):45.36180242,((Adoxa_moschatellina:61.50184926,Viburnum_acerifolium:61.50184926):21.33226793,(Diervilla_sessilifolia:55.20500039,(Lonicera_japonica:51.7995335,(Heptacodium_miconioides:46.98531419,(Dipelta_yunnanensis:37.46575215,(Morina_longifolia:32.74629047,(Zabelia_tyaihyonii:29.24381811,(Triplostegia_glandulifera:19.28123351,Valeriana_officinalis:19.28123351):9.962584597):3.502472358):4.719461676):9.519562042):4.814219316):3.405466889):27.6291168):12.24073547):8.474534106,((Pennantia_corymbosa:11.60280912,Pennantia_cunninghamii:11.60280912):84.74629539,((Griselinia_lucida:31.24925121,Griselinia_racemosa:31.24925121):55.10601043,((Aralidium_pinnatifidum:64.61301613,Melanophylla_alnifolia:64.61301613):19.06625479,((Pittosporum_tobira:28.7014046,Billardiera_heterophylla:28.7014046):48.7681929,((Hydrocotyle_vulgaris:52.43434112,Panax_quinquefolius:52.43434112):21.29476156,((Delarbrea_michieana:29.43811227,Myodocarpus_fraxinifolius:29.43811227):40.55910113,(Platysace_lanceolata:64.89685805,((Actinotus_helianthi:55.25095703,Mackinlaya_confusa:55.25095703):7.716681738,((Azorella_selago:37.29449317,Bowlesia_incana:37.29449317):13.54773138,((Apium_graveolens:23.41253043,Heteromorpha_arborescens:23.41253043):16.97659893,((Arctopus_echinatus:26.60589034,Sanicula_gregaria:26.60589034):8.333521349,(Hermas_villosa:25.50558274,Klotzschia_brasiliensis:25.50558274):9.433828953):5.449717667):10.45309519):12.12541422):1.929219284):5.10035535):3.731889284):3.740494821):6.209673417):2.67599072):9.99384287):7.200282257):3.536728713):3.352694476):3.40589943):3.490808463,(((Carpodetus_serratus:64.85111492,Roussea_simplex:64.85111492):35.50051947,(Cyphocarpus_rigescens:73.3218932,((Lobelia_coronopifolia:51.63426298,Lobelia_angulata:51.63426298):14.74961194,((Codonopsis_pilosula:46.92695588,(Campanula_elatines:26.6706856,Trachelium_caeruleum:26.6706856):20.25627028):15.38349587,((Cyphia_decora:25.72515388,Cyphia_rogersii:25.72515388):26.84746315,(Nemacladus_ramosissimus:43.1642089,Pseudonemacladus_oppositifolius:43.1642089):9.408408135):9.737834716):4.073423178):6.938018278):27.0297412):6.517456433,(Pentaphragma_ellipticum:101.8565271,(((Donatia_fascicularis:73.87292549,Stylidium_graminifolium:73.87292549):18.71423515,((Alseuosmia_macrophylla:23.40318639,Platyspermation_crassifolium:23.40318639):57.67085506,((Argophyllum_laxum:18.75376745,Corokia_cotoneaster:18.75376745):53.06420027,(Phelline_comosa:12.6094956,Phelline_lucida:12.6094956):59.20847212):9.256073727):11.51311919):4.187560829,((Menyanthes_trifoliata:59.57080394,Nymphoides_peltata:59.57080394):30.90152025,((Dampiera_spicigera:60.17116936,Scaevola_aemula:60.17116936):19.26283453,((Boopis_graminea:25.01407162,Calycera_crassifolia:25.01407162):49.25737105,((Barnadesia_caryophylla:29.21306353,Chuquiraga_aurea:29.21306353):28.6287194,(Famatinanthus_decussatus:39.10902218,(((Hyaloseris_rubicunda:13.73531153,Stifftia_chrysantha:13.73531153):13.50799174,((Cnicothamnus_lorentzii:20.09719755,Cyclolepis_genistoides:20.09719755):4.083924961,(Hyalis_argentea:21.49116473,Wunderlichia_mirabilis:21.49116473):2.689957774):3.062180765):4.568837507,((Nassauvia_gaudichaudii:27.39628424,Onoseris_hastata:27.39628424):3.341909281,(Hecastocleis_shockleyi:29.7591998,((Echinops_exaltatus:23.82320302,Oldenburgia_grandis:23.82320302):3.891511912,((Ainsliaea_acerifolia:12.34327828,Pertya_scandens:12.34327828):14.13461492,((Corymbium_glabrum:18.21026731,(Brachyglottis_greyi:14.37126983,Helianthus_annuus:14.37126983):3.838997474):4.580502457,(Gymnarrhena_micrantha:20.08040274,(Sinclairia_palmeri:15.93249857,Tragopogon_dubius:15.93249857):4.147904175):2.710367021):3.687123441):1.236821724):2.044484869):0.9789937244):1.073947255):7.296881405):18.73276075):16.42965974):5.162561215):11.0383203):6.302397283):5.081805676):5.012563683):10.46642702):7.05912533):5.820495277,((Oncotheca_balansae:114.5900876,Metteniusa_tessmanniana:114.5900876):11.08926386,(((Cassinopsis_madagascariensis:98.89576757,Icacina_mannii:98.89576757):16.25542589,(Platea_latifolia:111.1436934,(Eucommia_ulmoides:75.77321205,(Aucuba_japonica:24.88280319,Garrya_elliptica:24.88280319):50.89040886):35.37048134):4.007500069):8.999571559,((Vahlia_capensis:21.83077328,Vahlia_digyna:21.83077328):95.86045378,(((((Coptosapelta_diffusa:66.37783686,Luculia_gratissima:66.37783686):7.835009001,((Amphidasya_ambigua:45.98108336,Galium_aparine:45.98108336):25.88123916,((Cinchona_pubescens:33.20981466,Guettarda_uruguensis:33.20981466):31.38215527,(Coffea_arabica:48.8380729,Posoqueria_latifolia:48.8380729):15.75389703):7.27035258):2.350523353):27.7406085,(((Antonia_ovata:60.83292606,Spigelia_marilandica:60.83292606):26.1579569,(Saccifolium_bandeirae:68.3758054,(Exacum_affine:53.28233755,(Centaurium_pulchellum:40.79738357,(Anthocleista_grandiflora:34.53459314,(Chelonanthus_purpurascens:29.41232148,(Gentiana_saponaria:22.54340574,Voyria_tenuiflora:22.54340574):6.868915737):5.122271664):6.26279043):12.48495398):15.09346785):18.61507756):6.44102936,((Gelsemium_sempervirens:43.1592748,Mostuea_brunonis:43.1592748):43.71785572,((Aspidosperma_australe:38.99370768,Haplophyton_crooksii:38.99370768):28.82442992,((Alstonia_scholaris:30.74595195,Dyera_costulata:30.74595195):18.52272444,((Amsonia_tabernaemontana:36.11156809,Asclepias_albicans:36.11156809):3.740044042,(Catharanthus_roseus:32.60419626,Tabernaemontana_divaricata:32.60419626):7.247415868):9.417064259):18.54946122):19.05899291):6.554781799):8.52154205):8.91071968,(((Kaliphora_madagascariensis:51.1687728,Montinia_caryophyllacea:51.1687728):38.67880043,(Sphenoclea_zeylanica:67.97567973,(Hydrolea_corymbosa:12.09616851,Hydrolea_ovata:12.09616851):55.87951123):21.8718935):11.77786268,((Humbertia_madagascariensis:64.93944207,((Cuscuta_cuspidata:35.70724866,Ipomoea_alba:35.70724866):13.37833352,(Erycibe_coccinea:40.43249136,(Dinetus_truncatus:31.51326073,Evolvulus_nuttallianus:31.51326073):8.919230631):8.653090818):15.85385989):21.85684282,((Schizanthus_grahamii:17.01211323,Schizanthus_pinnatus:17.01211323):41.59641139,((Duckeodendron_cestroides:45.46965625,(Goetzea_elegans:21.87770906,Metternichia_princeps:21.87770906):23.59194718):6.967372767,((Heteranthia_decipiens:22.0368368,Schwenckia_americana:22.0368368):21.21355755,((Brunfelsia_americana:30.00931054,Petunia_axillaris:30.00931054):11.26163859,(((Anthocercis_viscosa:20.15106921,Nicotiana_tabacum:20.15106921):3.860087825,(Nolana_humifusa:21.8487321,Solanum_dulcamara:21.8487321):2.162424943):14.44705288,((Benthamiella_patagonica:6.199211901,Combera_paradoxa:6.199211901):24.50990133,(Cestrum_nocturnum:26.79224839,Salpiglossis_sinuata:26.79224839):3.916864844):7.749096691):2.812739205):1.979445231):9.186634657):6.171495608):28.18776026):14.82915103):9.238738135):4.129478739,((((Codon_royenii:8.888123644,Codon_schenckii:8.888123644):62.93761441,((Borago_officinalis:33.0139518,Echiochilon_fruticosum:33.0139518):20.15791422,(Wellstedia_dinteri:27.2726556,Wellstedia_somalensis:27.2726556):25.89921042):18.65387204):14.6938869,((Hydrophyllum_capitatum:37.67050914,Phacelia_campanularia:37.67050914):33.91481728,((Eriodictyon_californicum:42.80345521,Nama_demissa:42.80345521):24.28907722,((Heliotropium_arborescens:36.49944258,Ixorhea_tschudiana:36.49944258):26.98529447,((Bourreria_succulenta:51.86108251,Ehretia_acuminata:51.86108251):7.438564212,((Coldenia_procumbens:38.61985924,Hoplestigma_klaineanum:38.61985924):5.356993773,(Cordia_decandra:33.81724662,Varronia_bullata:33.81724662):10.15960639):15.32279371):4.185090339):3.607795371):4.492793983):14.93429854):25.42534909,(Plocosperma_buxifolium:103.8162235,(((Carlemannia_tetragona:24.52928766,Silvianthus_bracteatus:24.52928766):37.32708348,(Nyctanthes_arbortristis:48.89664347,(Olea_europaea:37.25610914,Syringa_vulgaris:37.25610914):11.64053432):12.95972767):35.53526409,((Polypremum_procumbens:38.79480285,Tetrachondra_patagonica:38.79480285):53.59265046,(((Peltanthera_floribunda:67.82616344,(Calceolaria_integrifolia:21.58249505,Jovellana_violacea:21.58249505):46.2436684):7.946873196,((Rhynchoglossum_notonianum:47.77138091,Streptocarpus_holstii:47.77138091):15.63569181,(Sanango_racemosum:47.3274832,(Besleria_affinis:42.11529227,Gesneria_viridiflora:42.11529227):5.212190931):16.07958953):12.36596391):9.713994429,(((Angelonia_pubescens:60.58905292,Gratiola_pilosa:60.58905292):15.66446334,(Antirrhinum_majus:61.39475499,(Plantago_lanceolata:43.31366336,Veronica_anagallisaquatica:43.31366336):18.08109164):14.85876127):6.084370352,((Diascia_unilabiata:64.22550776,((Aptosimum_indivisum:46.64341361,(Leucophyllum_frutescens:18.40013959,Myoporum_mauritianum:18.40013959):28.24327402):11.08756698,(Verbascum_thapsus:40.87009664,(Buddleja_davidii:35.84272231,Limosella_aquatica:35.84272231):5.02737433):16.86088395):6.494527163):15.25408653,((Lindernia_nummulariifolia:55.09235293,Stemodiopsis_ruandensis:55.09235293):23.15074922,(((Byblis_gigantea:48.99288238,Byblis_liniflora:48.99288238):23.91193952,(Euthystachys_abbreviata:48.22418769,Halleria_lucida:48.22418769):24.68063421):4.195077425,((((Nelsonia_canescens:46.49079111,Staurogyne_concinnula:46.49079111):16.9168026,((Acanthus_montanus:41.09521137,Justicia_americana:41.09521137):12.92064343,((Avicennia_bicolor:23.07559407,Avicennia_marina:23.07559407):27.12899031,(Mendoncia_gracilis:31.85900092,Thunbergia_alata:31.85900092):18.34558346):3.811270416):9.391738909):8.916325334,((Ibicella_lutea:18.47707047,Martynia_annua:18.47707047):41.2132647,(((Catalpa_speciosa:46.79492552,Jacaranda_mimosifolia:46.79492552):6.600582853,(Petrea_volubilis:42.83943819,Junellia_succulentifolia:42.83943819):10.55607019):2.952108269,((Exarata_chocoensis:18.04061101,Schlegelia_fuscata:18.04061101):37.0412165,(Thomandersia_hensii:18.34020361,Thomandersia_laurifolia:18.34020361):36.7416239):1.265789137):3.342718527):12.63358387):2.183527755,(((Pinguicula_moranensis:38.65037177,Utricularia_alpina:38.65037177):29.28954741,(Sesamum_indicum:27.64394858,Uncarina_grandidieri:27.64394858):40.2959706):5.474484288,(((Dodartia_orientalis:34.39817878,Mazus_pumilus:34.39817878):33.65811012,((Mimulus_aurantiacus:42.94164082,Phryma_leptostachya:42.94164082):22.83669844,(Paulownia_tomentosa:63.42346374,((Rehmannia_glutinosa:33.96573353,Triaenophora_rupestris:33.96573353):25.54999784,((Lindenbergia_philippensis:25.91016628,Lindenbergia_muraria:25.91016628):26.89536476,((Cymbaria_mongolica:32.41165937,Schwalbea_americana:32.41165937):16.54610648,(((Alectra_sessiliflora:29.57379919,Striga_asiatica:29.57379919):13.79409857,(Epifagus_virginiana:33.44483758,Orobanche_fasciculata:33.44483758):9.923060187):3.231484867,(Brandisia_hancei:42.49808427,((Castilleja_linariifolia:23.28564485,Pedicularis_foliosa:23.28564485):14.46722736,(Lathraea_clandestina:33.87624197,Pterygiella_duclouxii:33.87624197):3.876630248):4.745212059):4.101298357):2.358383226):3.847765185):6.710200333):3.907732366):2.354875528):2.277949632):2.242157696,((Lavandula_angustifolia:36.82011189,Perilla_frutescens:36.82011189):22.59861422,(((Callicarpa_dichotoma:12.72964767,Callicarpa_pentandra:12.72964767):34.4665284,(Chloanthes_parviflora:30.75346874,Prostanthera_calycina:30.75346874):16.44270733):8.352901048,((Congea_tomentosa:40.97008635,Vitex_agnuscastus:40.97008635):12.63877821,((Tectona_grandis:25.06310344,Tectona_hamiltoniana:25.06310344):26.00617332,(((Ajuga_reptans:27.50722888,Karomia_speciosa:27.50722888):15.92983147,(Cornutia_pyramidata:35.45244511,Premna_microphylla:35.45244511):7.984615232):4.024066852,((Peronema_canescens:36.74659349,Petraeovitex_wolfei:36.74659349):3.643200526,((Scutellaria_indica:24.71992328,Wenchengia_alternifolia:24.71992328):11.6844219,(Cymaria_dichotoma:24.85010832,(Colebrookea_oppositifolia:17.88024306,Pogostemon_cablin:17.88024306):6.969865258):11.55423687):3.985448827):7.071333182):3.608149564):2.5395878):1.940212558):3.869648995):10.87972048):3.115956874):1.093043325):2.59245253):1.143202826):1.236492138):2.858292326):3.149144455):6.900422248):5.004181907):6.424588237):8.128750579):3.048678744):2.697574275):6.459537966):1.528586403):4.535787031):3.983189175):2.534625929):4.047078678):1.721092023):1.371366793):1.321125031):0.7705050563):0.9047280106):2.002694219):0.4748355692):1.034702002):0.4106199527):1.155515666):1.968402063):9.881481817):12.28452678):11.89134601):7.795471658);
