# Supplementary material for: Trimerous magnoliid flowers with a unique set of floral and pollen traits from the Late Cretaceous of Southern Bohemia (Czech Republic)
Source: New Phytol. 2026 Jun 2;251(4):2266–83. doi: 10.1111/nph.71310 (PMC13373870; doi:10.1111/nph.71310)
Supplement: Supplementary file 6 — Notes S4 ‘DE MagSister’ tree used for the analyses based on Doyle & Endress (2024). [file NPH-251-2266-s004.tre]

(Amborella,((Trithuria,((Cabomba,Brasenia),(Nuphar,(Barclaya,Nymphaeoideae)))),((Austrobaileya,(Trimenia,(Schisandra,Illicium))),((Ceratophyllum,(Hedyosmum,(Ascarina,(Sarcandra,Chloranthus)))),((((((Piperaceae,Saururaceae),(Lactoris,(Asaroideae,Aristolochioideae))),(Winteraceae,Canellaceae)),((Myristicaceae,((Magnolioideae,Liriodendron),((Degeneria,Galbulimima),(Eupomatia,(Anaxagorea,Other_Annonaceae))))),((Calycanthoideae,Idiospermum),(((Atherospermatac,Gomortega),Siparunaceae),(((Hortonia,Mollinedioideae),Monimioideae),(Lauraceae,(Hernandioideae,Gyrocarpoideae))))))),(Acorus,((Araceae,(Tofieldiaceae,(Butomus,(Aponogeton,Scheuchzeria)))),(Melanthiaceae,(Nartheciaceae,Dioscoreaceae))))),((Euptelea,(Papaveraceae,((Circaeaster,Lardizabalaceae),(Menispermaceae,(Berberidaceae,((Hydrastis,Glaucidium),core_Ranunculac)))))),((Nelumbo,(Platanus,Proteaceae)),((Trochodendron,Tetracentron),Buxaceae))))))));
